# Supplementary material for: BABA-induced pathogen resistance: a multi-omics analysis of the tomato response reveals a hyper-receptive status involving ethylene
Source: Hortic Res. 2023 Apr 13;10(6):uhad068. doi: 10.1093/hr/uhad068 (PMC10243938; doi:10.1093/hr/uhad068)
Supplement: Web_Material_uhad068 [file web_material_uhad068.zip]

Archive with 15 entries (15 files):
- Appendix S1.docx
- S1_Figure.pptx
- S1_Table.xlsx
- S2_Figure.pptx
- S2_Table.xlsx
- S3_Figure.pptx
- S3_Table.xlsx
- S4_Figure.pptx
- S4_Table.xlsx
- S5_Table.xlsx
- S6_Table.xlsx
- S7_Table.xlsx
- S8_Table.xlsx
- S9_Table.xlsx
- S10_Table.xlsx
