# Supplementary material for: BABA-induced pathogen resistance: a multi-omics analysis of the tomato response reveals a hyper-receptive status involving ethylene
Source: Hortic Res. 2023 Apr 13;10(6):uhad068. doi: 10.1093/hr/uhad068 (PMC10243938; doi:10.1093/hr/uhad068)
Supplement: Web_Material_uhad068 [file web_material_uhad068.zip › S1_Table.xlsx]

## Sheet: List2
S1 Table. Workflow of sequence analysis.
	BABA 1	BABA 2	BABA 3	CONTROL 1	CONTROL 2	CONTROL 3
Total BAM records processed (valid records)	59949602	47440596	74045373	75169074	58702675	73255823
Total unmapped records	0	0	0	0	0	0
Total not primary records	0	0	0	0	0	0
Total low mapQV(Ç10) records	7975284	6726122	9770792	10615360	8688688	10511229
Not in any chromosome in the dictionary	0	0	0	0	0	0
Total reads passing filters	51974318	40714474	64274581	64553714	50013987	62744594
Counted on exons	44402661	34969649	55660029	56203848	43111228	54579510
Counted on introns	3166195	2364947	3559598	3584888	2873362	3603425
Counted intergenic	4405462	3379878	5054954	4764978	4029397	4561659
