# Supplementary material for: BABA-induced pathogen resistance: a multi-omics analysis of the tomato response reveals a hyper-receptive status involving ethylene
Source: Hortic Res. 2023 Apr 13;10(6):uhad068. doi: 10.1093/hr/uhad068 (PMC10243938; doi:10.1093/hr/uhad068)
Supplement: Web_Material_uhad068 [file web_material_uhad068.zip › S2_Table.xlsx]

## Sheet: Transcripts_UP
S2 Table. Significant differentially expressed proteins and transcripts.						Supplement Table S2. Significant differentially expressed proteins and transcripts. Up-regulated transcripts (padj <0.01) in tomato leaves following treatment with 10 mM BABA.	Supplement Table S2. Significant differentially expressed proteins and transcripts. Up-regulated transcripts (padj <0.01) in tomato leaves following treatment with 10 mM BABA.	Supplement Table S2. Significant differentially expressed proteins and transcripts. Up-regulated transcripts (padj <0.01) in tomato leaves following treatment with 10 mM BABA.	Supplement Table S2. Significant differentially expressed proteins and transcripts. Up-regulated transcripts (padj <0.01) in tomato leaves following treatment with 10 mM BABA.	Supplement Table S2. Significant differentially expressed proteins and transcripts. Up-regulated transcripts (padj <0.01) in tomato leaves following treatment with 10 mM BABA.	Supplement Table S2. Significant differentially expressed proteins and transcripts. Up-regulated transcripts (padj <0.01) in tomato leaves following treatment with 10 mM BABA.	Supplement Table S2. Significant differentially expressed proteins and transcripts. Up-regulated transcripts (padj <0.01) in tomato leaves following treatment with 10 mM BABA.	Supplement Table S2. Significant differentially expressed proteins and transcripts. Up-regulated transcripts (padj <0.01) in tomato leaves following treatment with 10 mM BABA.	Supplement Table S2. Significant differentially expressed proteins and transcripts. Up-regulated transcripts (padj <0.01) in tomato leaves following treatment with 10 mM BABA.	Supplement Table S2. Significant differentially expressed proteins and transcripts. Up-regulated transcripts (padj <0.01) in tomato leaves following treatment with 10 mM BABA.	Supplement Table S2. Significant differentially expressed proteins and transcripts. Up-regulated transcripts (padj <0.01) in tomato leaves following treatment with 10 mM BABA.	Supplement Table S2. Significant differentially expressed proteins and transcripts. Up-regulated transcripts (padj <0.01) in tomato leaves following treatment with 10 mM BABA.	Supplement Table S2. Significant differentially expressed proteins and transcripts. Up-regulated transcripts (padj <0.01) in tomato leaves following treatment with 10 mM BABA.	Supplement Table S2. Significant differentially expressed proteins and transcripts. Up-regulated transcripts (padj <0.01) in tomato leaves following treatment with 10 mM BABA.	Supplement Table S2. Significant differentially expressed proteins and transcripts. Up-regulated transcripts (padj <0.01) in tomato leaves following treatment with 10 mM BABA.	Supplement Table S2. Significant differentially expressed proteins and transcripts. Up-regulated transcripts (padj <0.01) in tomato leaves following treatment with 10 mM BABA.	Supplement Table S2. Significant differentially expressed proteins and transcripts. Up-regulated transcripts (padj <0.01) in tomato leaves following treatment with 10 mM BABA.	Supplement Table S2. Significant differentially expressed proteins and transcripts. Up-regulated transcripts (padj <0.01) in tomato leaves following treatment with 10 mM BABA.	Supplement Table S2. Significant differentially expressed proteins and transcripts. Up-regulated transcripts (padj <0.01) in tomato leaves following treatment with 10 mM BABA.	Supplement Table S2. Significant differentially expressed proteins and transcripts. Up-regulated transcripts (padj <0.01) in tomato leaves following treatment with 10 mM BABA.	Supplement Table S2. Significant differentially expressed proteins and transcripts. Up-regulated transcripts (padj <0.01) in tomato leaves following treatment with 10 mM BABA.	Supplement Table S2. Significant differentially expressed proteins and transcripts. Up-regulated transcripts (padj <0.01) in tomato leaves following treatment with 10 mM BABA.	Supplement Table S2. Significant differentially expressed proteins and transcripts. Up-regulated transcripts (padj <0.01) in tomato leaves following treatment with 10 mM BABA.	Supplement Table S2. Significant differentially expressed proteins and transcripts. Up-regulated transcripts (padj <0.01) in tomato leaves following treatment with 10 mM BABA.	Supplement Table S2. Significant differentially expressed proteins and transcripts. Up-regulated transcripts (padj <0.01) in tomato leaves following treatment with 10 mM BABA.	Supplement Table S2. Significant differentially expressed proteins and transcripts. Up-regulated transcripts (padj <0.01) in tomato leaves following treatment with 10 mM BABA.	Supplement Table S2. Significant differentially expressed proteins and transcripts. Up-regulated transcripts (padj <0.01) in tomato leaves following treatment with 10 mM BABA.	Supplement Table S2. Significant differentially expressed proteins and transcripts. Up-regulated transcripts (padj <0.01) in tomato leaves following treatment with 10 mM BABA.	Supplement Table S2. Significant differentially expressed proteins and transcripts. Up-regulated transcripts (padj <0.01) in tomato leaves following treatment with 10 mM BABA.	Supplement Table S2. Significant differentially expressed proteins and transcripts. Up-regulated transcripts (padj <0.01) in tomato leaves following treatment with 10 mM BABA.	Supplement Table S2. Significant differentially expressed proteins and transcripts. Up-regulated transcripts (padj <0.01) in tomato leaves following treatment with 10 mM BABA.	Supplement Table S2. Significant differentially expressed proteins and transcripts. Up-regulated transcripts (padj <0.01) in tomato leaves following treatment with 10 mM BABA.	Supplement Table S2. Significant differentially expressed proteins and transcripts. Up-regulated transcripts (padj <0.01) in tomato leaves following treatment with 10 mM BABA.	Supplement Table S2. Significant differentially expressed proteins and transcripts. Up-regulated transcripts (padj <0.01) in tomato leaves following treatment with 10 mM BABA.	Supplement Table S2. Significant differentially expressed proteins and transcripts. Up-regulated transcripts (padj <0.01) in tomato leaves following treatment with 10 mM BABA.	Supplement Table S2. Significant differentially expressed proteins and transcripts. Up-regulated transcripts (padj <0.01) in tomato leaves following treatment with 10 mM BABA.	Supplement Table S2. Significant differentially expressed proteins and transcripts. Up-regulated transcripts (padj <0.01) in tomato leaves following treatment with 10 mM BABA.	Supplement Table S2. Significant differentially expressed proteins and transcripts. Up-regulated transcripts (padj <0.01) in tomato leaves following treatment with 10 mM BABA.	Supplement Table S2. Significant differentially expressed proteins and transcripts. Up-regulated transcripts (padj <0.01) in tomato leaves following treatment with 10 mM BABA.	Supplement Table S2. Significant differentially expressed proteins and transcripts. Up-regulated transcripts (padj <0.01) in tomato leaves following treatment with 10 mM BABA.	Supplement Table S2. Significant differentially expressed proteins and transcripts. Up-regulated transcripts (padj <0.01) in tomato leaves following treatment with 10 mM BABA.	Supplement Table S2. Significant differentially expressed proteins and transcripts. Up-regulated transcripts (padj <0.01) in tomato leaves following treatment with 10 mM BABA.	Supplement Table S2. Significant differentially expressed proteins and transcripts. Up-regulated transcripts (padj <0.01) in tomato leaves following treatment with 10 mM BABA.	Supplement Table S2. Significant differentially expressed proteins and transcripts. Up-regulated transcripts (padj <0.01) in tomato leaves following treatment with 10 mM BABA.
Up-regulated transcripts (padj <0.01) in tomato leaves after treatment with 10 mM BABA.
Accession	Shortcut	Shortname	log2foldchange	padj	Annotation
Solyc07g052370.2.1	CYP71D208		4.74846	4.14e-07	Cytochrome P450
Solyc10g078220.1.1	CYP98A53		4.61118	3.05e-19	Cytochrome P450
Solyc08g078180.1.1	ERF	SLERF68, Sl-ERF.A.1	4.57314	6.72e-14	Ethylene-responsive transcription factor 1A (AHRD V1 **** A9P6A4_MEDTR); contains Interpro domain(s) IPR001471 Pathogenesis-related transcriptional factor and ERF, DNA-binding
Solyc07g051950.2.1	MALT		4.41251	1.42e-14	C4-dicarboxylate transporter/malic acid transport family protein (AHRD V1 ***- D7KUS7_ARALY); contains Interpro domain(s) IPR004695 C4-dicarboxylate transporter/malic acid transport protein
Solyc08g036620.2.1	TIFY		4.35909	3.12e-22	Protein TIFY 5A (AHRD V1 ***- TIF5A_ARATH); contains Interpro domain(s) IPR010399 Tify
Solyc01g109140.2.1	CYP74D1	CYP74D1, LeDES	4.3251	1.12e-23	Cytochrome P450
Solyc07g054720.1.1	PIs		4.16727	6.31e-22	Proteinase inhibitor type-2 CEVI57 (AHRD V1 ***- IP23_SOLLC); contains Interpro domain(s) IPR003465 Proteinase inhibitor I20, Pin2
Solyc08g080670.1.1	OSM	PR5-like	4.14632	6.7e-24	Osmotin-like protein (Fragment) (AHRD V1 **-- Q6TGR8_SOLTU); contains Interpro domain(s) IPR001938 Thaumatin, pathogenesis-related
Solyc06g050140.1.1	UNK		4.1324	6.28e-08	Unknown Protein (AHRD V1)
Solyc05g014590.2.1	HLH	SlybHLH076, SlbHLH132	4.11325	3.16e-22	Transcription Factor (AHRD V1 **** Q84LF9_ORYSA); contains Interpro domain(s) IPR011598 Helix-loop-helix DNA-binding
Solyc07g052140.2.1	TPS		4.05393	1.62e-18	(-)-germacrene D synthase (AHRD V1 ***- Q64K29_9ROSI); contains Interpro domain(s) IPR005630 Terpene synthase, metal-binding domain
Solyc08g029000.2.1	LOX		4.04168	1.71e-27	Lipoxygenase (AHRD V1 **** Q43191_SOLTU); contains Interpro domain(s) IPR001246 Lipoxygenase, plant
Solyc07g018200.1.1	GALT2		3.98931	3.71e-06	UDP-GlcNAc:betaGal beta-1,3-N-acetylglucosaminyltransferase 5 (AHRD V1 *--- B3GN5_RAT); contains Interpro domain(s) IPR002659 Glycosyl transferase, family 31
Solyc02g070110.1.1	FADox		3.98631	7.49e-20	FAD-binding domain-containing protein (AHRD V1 **-- D7MFH6_ARALY); contains Interpro domain(s) IPR006094 FAD linked oxidase, N-terminal
Solyc08g059710.2.1	MATE-like		3.96584	3.43e-20	Genomic DNA chromosome 5 P1 clone MUK11 (AHRD V1 *-*- Q9FMC4_ARATH)
Solyc10g076240.1.1	PRX		3.94273	2.48e-20	Peroxidase 1 (AHRD V1 ***- A0SWU6_SESRO); contains Interpro domain(s) IPR002016 Haem peroxidase, plant/fungal/bacterial
Solyc02g089630.2.1	PRODES		3.9239	4.97e-20	Proline dehydrogenase (AHRD V1 **** A1E289_ACTDE); contains Interpro domain(s) IPR015659 Proline oxidase
Solyc06g065060.1.1	FADox		3.92246	7.1e-17	FAD-binding domain-containing protein (AHRD V1 **-- D7MFI0_ARALY); contains Interpro domain(s) IPR006094 FAD linked oxidase, N-terminal
Solyc08g080630.2.1	PIs	ER1	3.91987	2.06e-26	Chymotrypsin inhibitor-2 (AHRD V1 *-*- A8V413_HORSP); contains Interpro domain(s) IPR000864 Proteinase inhibitor I13, potato inhibitor I
Solyc02g087070.2.1	PRX	alpha-DOX1, LEalpha-DOX1	3.91898	2.19e-17	Peroxidase family protein (AHRD V1 **-- Q1D1V4_MYXXD); contains Interpro domain(s) IPR002007 Haem peroxidase, animal
Solyc08g080660.1.1	OSM	PR5	3.91041	4.41e-13	Osmotin-like protein (Fragment) (AHRD V1 **-- Q8S4L1_SOLNI); contains Interpro domain(s) IPR001938 Thaumatin, pathogenesis-related
Solyc01g060020.2.1	B3GLU	GluB, TOMB13GLUB ?	3.89881	7.97e-17	Beta-glucanase (AHRD V1 ***- Q53X08_NICPL); contains Interpro domain(s) IPR000490 Glycoside hydrolase, family 17
Solyc02g070090.1.1	FADox		3.88552	2.63e-08	FAD-binding domain-containing protein (AHRD V1 **-- D7KFN2_ARALY); contains Interpro domain(s) IPR006094 FAD linked oxidase, N-terminal
Solyc01g090310.2.1	ERF	SLERF66	3.86337	1.82e-19	Ethylene responsive transcription factor 1a (AHRD V1 *-*- C0J9I9_9ROSA); contains Interpro domain(s) IPR001471 Pathogenesis-related transcriptional factor and ERF, DNA-binding
Solyc07g045430.2.1	NUDX		3.8551	5.66e-14	Nudix hydrolase 2 (AHRD V1 **-- B6U183_MAIZE); contains Interpro domain(s) IPR000086 NUDIX hydrolase domain
Solyc01g106610.2.1	PR1	PR-1a1, PR-1A1?	3.83893	3.04e-10	Pathogenesis-related protein-1 (AHRD V1 **-- Q40397_NICGU); contains Interpro domain(s) IPR002413 Ves allergen
Solyc04g015820.1.1	UNK		3.83728	2.16e-22	Unknown Protein (AHRD V1)
Solyc04g011480.2.1			3.82255	1.62e-07	UPF0497 membrane protein 17 (AHRD V1 ***- U497H_RICCO); contains Interpro domain(s) IPR006459 Uncharacterised protein family UPF0497, trans-membrane plant subgroup
Solyc02g088670.1.1	C2H2		3.79118	4.17e-09	Zinc-finger protein 1 (AHRD V1 *-*- B6TS25_MAIZE); contains Interpro domain(s) IPR007087 Zinc finger, C2H2-type
Solyc04g064880.2.1	PRL		3.77374	4.15e-19	Pathogenesis-related protein-like protein (AHRD V1 ***- Q8L9B0_ARATH)
Solyc09g097760.2.1	GRP-sec		3.74679	1.14e-24	Glycine rich protein (AHRD V1 *-*- Q94CG1_TOBAC); contains Interpro domain(s) IPR010800 Glycine rich
Solyc06g005090.2.1	LOB		3.7405	7.88e-12	LOB domain protein 1 (AHRD V1 ***- D7KHW8_ARALY); contains Interpro domain(s) IPR004883 Lateral organ boundaries, LOB
Solyc11g068940.1.1	UBP		3.73542	2.46e-18	U-box domain-containing protein 24 (AHRD V1 ***- D7LAS1_ARALY); contains Interpro domain(s) IPR003613 U box domain
Solyc03g083660.1.1	PMEI		3.72847	3.56e-07	Pectinesterase (AHRD V1 ***- B9T3X5_RICCO); contains Interpro domain(s) IPR006501 Pectinesterase inhibitor
Solyc02g069960.2.1	NAC		3.72746	1.44e-10	NAC domain protein IPR003441 (AHRD V1 *-*- B9HH05_POPTR); contains Interpro domain(s) IPR003441 No apical meristem (NAM) protein
Solyc09g007010.1.1	PR1	P4, PR4, PR04	3.7252	1.71e-27	Pathogenesis related protein PR-1 (AHRD V1 **-- Q9SC15_SOLTU); contains Interpro domain(s) IPR002413 Ves allergen
Solyc04g072280.2.1	LACC		3.72254	2.46e-18	Laccase (AHRD V1 ***- Q38757_ACEPS); contains Interpro domain(s) IPR017761 Laccase
Solyc05g046010.2.1	PRX		3.71699	0.000601542	Peroxidase (AHRD V1 **** Q07446_SOLLC); contains Interpro domain(s) IPR002016 Haem peroxidase, plant/fungal/bacterial
Solyc02g062390.2.1			3.71291	1.04e-17	Unknown Protein (AHRD V1); contains Interpro domain(s) IPR000167 Dehydrin
Solyc05g044490.2.1	NBS-LRR		3.71166	0.00722474	Cc-nbs-lrr, resistance protein
Solyc10g076460.1.1	MYB		3.70183	0.00736223	Myb-like DNA-binding domain SHAQKYF class family protein expressed (AHRD V1 *--- Q2QYV2_ORYSJ); contains Interpro domain(s) IPR006447 Myb-like DNA-binding region, SHAQKYF class
Solyc07g052150.2.1	TPS		3.70095	7.54e-11	Sesquiterpene synthase (AHRD V1 ***- Q2TJK5_9SOLA)
Solyc03g098100.2.1			3.64551	8.13e-09	Reductase 2 (AHRD V1 ***- Q6TY50_HYDMC); contains Interpro domain(s) IPR020471 Aldo/keto reductase subgroup
Solyc04g015610.2.1			3.64374	4.54e-20	Os01g0611000 protein (Fragment) (AHRD V1 ***- Q0JLB5_ORYSJ); contains Interpro domain(s) IPR006946 Protein of unknown function DUF642
Solyc05g007630.2.1	NBS-LRR		3.61273	0.00160432	Cc-nbs-lrr, resistance protein with an R1 specific domain
Solyc07g040710.2.1	CALMBi		3.6001	4.8e-22	Calmodulin-binding protein (AHRD V1 **** A2I5F3_BETVU)
Solyc04g072070.2.1	WRKY	SlWRKY55	3.5945	2.58e-24	WRKY transcription factor 16 (AHRD V1 *-*- C9DI05_9ROSI); contains Interpro domain(s) IPR003657 DNA-binding WRKY
Solyc00g174330.2.1	PR1		3.56856	1.84e-26	Pathogenesis related protein PR-1 (AHRD V1 ***- Q9SC15_SOLTU); contains Interpro domain(s) IPR001283 Allergen V5/Tpx-1 related
Solyc09g090990.2.1	PR10	TSI-1	3.56833	1.64e-21	Major allergen Mal d 1 (AHRD V1 ***- Q43550_MALDO); contains Interpro domain(s) IPR000916 Bet v I allergen
Solyc02g062300.2.1	BURP		3.56743	0.000123833	BURP domain-containing protein (AHRD V1 **-- B2ZPK5_SOLTU); contains Interpro domain(s) IPR004873 BURP
Solyc12g100250.1.1	FAdes		3.55687	1.34e-18	Fatty acid desaturase (AHRD V1 ***- B3SP99_CAPAN); contains Interpro domain(s) IPR005804 Fatty acid desaturase, type 1
Solyc02g093580.2.1	PectL	9612	3.55306	3.27e-24	Pectate lyase (AHRD V1 **** Q9M505_VITVI); contains Interpro domain(s) IPR002022 Pectate lyase/Amb allergen
Solyc07g055690.1.1	S-locus		3.55274	6.03e-14	S-locus-specific glycoprotein S6 (AHRD V1 **-- SLSG6_BRAOL); contains Interpro domain(s) IPR001480 Curculin-like (mannose-binding) lectin
Solyc05g007950.2.1	NE	RNase LE, rnale	3.55219	4.93e-21	Ribonuclease T2 (AHRD V1 ***- Q6A3R1_SOLLC); contains Interpro domain(s) IPR001568 Ribonuclease T2
Solyc07g056600.1.1	VQ		3.53755	0.00147051	Tobacco rattle virus-induced protein variant 2 (AHRD V1 **-- Q5PXT0_ARATH); contains Interpro domain(s) IPR008889 VQ
Solyc05g053150.1.1	MYB	SlMYB71	3.53131	0.00511546	MYB transcription factor (AHRD V1 **** Q6R074_ARATH); contains Interpro domain(s) IPR015495 Myb transcription factor
Solyc03g093130.2.1	XHT	XTH3, LeXTH3, SlXTH3	3.5248	9.46e-16	Xyloglucan endotransglucosylase/hydrolase 9 (AHRD V1 **** C0IRG8_9ERIC); contains Interpro domain(s) IPR016455 Xyloglucan endotransglucosylase/hydrolase IPR008263 Glycoside hydrolase, family 16, active site
Solyc03g111300.1.1	CYP94B20		3.52282	3.68e-17	Cytochrome P450
Solyc04g077310.2.1	RECkin		3.51577	1.25e-15	Serine/threonine-protein kinase receptor (AHRD V1 *-** B6U2B7_MAIZE); contains Interpro domain(s) IPR002290 Serine/threonine protein kinase
Solyc01g007050.1.1	UBP		3.51573	5.08e-11	U-box domain-containing protein 24 (AHRD V1 ***- D7LAS1_ARALY); contains Interpro domain(s) IPR003613 U box domain
Solyc07g008930.1.1	UNK		3.5081	5.41e-17	Unknown Protein (AHRD V1)
Solyc01g008620.2.1	B3GLU	E13A, TOMB13GLUA	3.49616	1.44e-22	Beta-1 3-glucanase (AHRD V1 ***- Q9SYX6_TOBAC); contains Interpro domain(s) IPR000490 Glycoside hydrolase, family 17
Solyc09g091000.2.1	PR10		3.48605	1.12e-23	Major allergen Mal d 1 (AHRD V1 ***- Q84LA7_MALDO); contains Interpro domain(s) IPR000916 Bet v I allergen
Solyc08g080640.1.1	OSM	NP24, PR P23	3.48296	5.56e-25	Osmotin-like protein (Fragment) (AHRD V1 **-- Q8S4L1_SOLNI); contains Interpro domain(s) IPR017949 Thaumatin, conserved site IPR001938 Thaumatin, pathogenesis-related
Solyc10g018340.1.1	SAUR	SlSAUR71	3.47106	2.16e-06	Auxin responsive SAUR protein (AHRD V1 *-*- Q1SN26_MEDTR); contains Interpro domain(s) IPR003676 Auxin responsive SAUR protein
Solyc08g036660.2.1	TIFY		3.46929	7.49e-20	Protein TIFY 5A (AHRD V1 ***- TIF5A_ARATH); contains Interpro domain(s) IPR018467 CCT domain-like
Solyc01g058250.1.1	GIB3BH		3.45802	3.65e-09	Gibberellin 3-beta-hydroxylase (Fragment) (AHRD V1 **** D9ZZX2_9FABA); contains Interpro domain(s) IPR005123 Oxoglutarate and iron-dependent oxygenase
Solyc04g077270.2.1	RECkin		3.45739	1.48e-24	Serine/threonine kinase receptor (AHRD V1 **** Q7DMS5_BRANA); contains Interpro domain(s) IPR002290 Serine/threonine protein kinase
Solyc00g174340.1.1	PR1	PR1B1, P14, P14A, P6	3.45418	4.55e-25	Pathogenesis-related protein 1b (AHRD V1 ***- Q941G6_SOLTU); contains Interpro domain(s) IPR018244 Allergen V5/Tpx-1 related, conserved site
Solyc02g079720.1.1	EF-hand		3.45083	6.17e-06	Centrin (AHRD V1 **-- Q179F4_AEDAE); contains Interpro domain(s) IPR011992 EF-Hand type
Solyc09g083360.2.1	HLH	SlybHLH122	3.44159	4.35e-22	Basic helix-loop-helix protein (AHRD V1 ***- Q0KK48_TOBAC); contains Interpro domain(s) IPR011598 Helix-loop-helix DNA-binding
Solyc02g062900.2.1	UNK		3.4403	0.000178178	Unknown Protein (AHRD V1)
Solyc03g116890.2.1	WRKY	SlWRKY39	3.43957	1.14e-24	WRKY transcription factor 2 (AHRD V1 **** C0L2R9_SOLLC); contains Interpro domain(s) IPR003657 DNA-binding WRKY
Solyc10g075150.1.1	LTP1		3.43245	1.12e-24	Non-specific lipid-transfer protein (AHRD V1 **** Q9ZPI9_CAPAN); contains Interpro domain(s) IPR013770 Plant lipid transfer protein and hydrophobic protein, helical
Solyc10g080010.1.1	GTR61		3.43167	6.01e-22	Glycosyltransferase (AHRD V1 ***- Q5QPZ6_MEDTR); contains Interpro domain(s) IPR007657 Glycosyltransferase AER61, uncharacterised
Solyc05g051210.2.1	METTR1		3.42964	0.00671182	Os10g0578600 protein (Fragment) (AHRD V1 **-- Q0IVC7_ORYSJ); contains Interpro domain(s) IPR013216 Methyltransferase type 11
Solyc02g064830.2.1	IAACONJ	SlGH3โ€“3, SlGH3.3	3.4031	1.7e-19	Indole-3-acetic acid-amido synthetase GH3.8 (AHRD V1 **** B6U4E2_MAIZE); contains Interpro domain(s) IPR004993 GH3 auxin-responsive promoter
Solyc01g087590.2.1	PAOX		3.39831	1.14e-24	Polyamine oxidase (AHRD V1 **** Q4H439_TOBAC); contains Interpro domain(s) IPR002937 Amine oxidase
Solyc11g018800.1.1	PRX		3.39616	4.35e-24	Peroxidase 2 (AHRD V1 ***- Q9SSZ8_SCUBA); contains Interpro domain(s) IPR002016 Haem peroxidase, plant/fungal/bacterial
Solyc08g078920.1.1	LTP-like		3.39148	0.00145067	Proline-rich protein (AHRD V1 **-- Q41125_PHAVU); contains Interpro domain(s) IPR013770 Plant lipid transfer protein and hydrophobic protein, helical
Solyc08g007840.1.1	ERF		3.3864	4.46e-08	AP2/ERF domain-containing transcription factor (AHRD V1 *-*- B9GKP1_POPTR)
Solyc01g106620.2.1	PR1	PR1, PR1a	3.37539	2.58e-24	Pathogenesis-related protein 1a (AHRD V1 **-- Q00MX6_MALDO); contains Interpro domain(s) IPR018244 Allergen V5/Tpx-1 related, conserved site
Solyc02g083880.2.1	GIBREG		3.37077	8.87e-16	Gibberellin-regulated protein 2 (AHRD V1 *--- B6SKV6_MAIZE); contains Interpro domain(s) IPR003854 Gibberellin regulated protein
Solyc04g009440.2.1	NAC	NAC1, SlNAC1, ATAF1	3.36778	4.35e-24	NAC domain protein (AHRD V1 ***- Q6RH27_SOLLC); contains Interpro domain(s) IPR003441 No apical meristem (NAM) protein
Solyc09g011870.1.1	PREPHE		3.35309	2.25e-19	Prephenate dehydrogenase family protein (AHRD V1 ***- D7KDI5_ARALY); contains Interpro domain(s) IPR016040 NAD(P)-binding domain
Solyc09g007520.2.1	PRX		3.34865	5.58e-10	Peroxidase (AHRD V1 **** C1KA92_POPTR); contains Interpro domain(s) IPR000823 Plant peroxidase
Solyc07g055490.2.1	CYP72A176		3.34255	3.9e-06	Cytochrome P450
Solyc10g050880.1.1	GIBREC		3.34173	9.22e-08	Gibberellin receptor GID1L2 (AHRD V1 **-- B6TIA5_MAIZE); contains Interpro domain(s) IPR013094 Alpha/beta hydrolase fold-3
Solyc11g005840.1.1	CYSDES		3.33678	1.99e-13	Cysteine desulfurase (AHRD V1 **-- A4A4I5_9GAMM); contains Interpro domain(s) IPR000192 Aminotransferase, class V/Cysteine desulfurase
Solyc10g006720.2.1	RECkin		3.33064	0.00239115	Serine/threonine-protein kinase receptor (AHRD V1 **** B6U2B7_MAIZE); contains Interpro domain(s) IPR002290 Serine/threonine protein kinase
Solyc06g073080.2.1			3.32878	2.16e-10	Flavonol synthase/flavanone 3-hydroxylase (AHRD V1 **-* FLS_PETHY); contains Interpro domain(s) IPR005123 Oxoglutarate and iron-dependent oxygenase
Solyc03g006210.1.1	CATH		3.32305	6.02e-20	Cathepsin B-like cysteine proteinase (AHRD V1 **-* CYSP_SCHMA); contains Interpro domain(s) IPR013128 Peptidase C1A, papain
Solyc08g023510.1.1	UNK		3.31433	0.000160908	Unknown Protein (AHRD V1)
Solyc04g079360.1.1	MYB	SlMYB77	3.31074	1.08e-20	MYB transcription factor (AHRD V1 *-*- O23160_ARATH); contains Interpro domain(s) IPR015495 Myb transcription factor
Solyc09g008760.1.1	VQ		3.30552	2.71e-16	Unknown Protein (AHRD V1); contains Interpro domain(s) IPR008889 VQ
Solyc05g010020.2.1	UNK		3.30279	1.71e-18	Unknown Protein (AHRD V1)
Solyc05g054380.1.1	PR10		3.29771	1.5e-11	Major allergen Mal d 1 (AHRD V1 ***- Q84LA7_MALDO); contains Interpro domain(s) IPR000916 Bet v I allergen
Solyc07g055670.1.1	RECkin		3.28676	8.57e-11	Receptor-like kinase (AHRD V1 **** B6EB06_NICGU); contains Interpro domain(s) IPR002290 Serine/threonine protein kinase
Solyc01g079200.2.1	GIBOX		3.28508	8.72e-21	Gibberellin 2-oxidase (AHRD V1 **** A4GVL7_SOLLC); contains Interpro domain(s) IPR005123 Oxoglutarate and iron-dependent oxygenase
Solyc02g077290.1.1	GluGKC	SlGLR1.2	3.2807	5.73e-12	Glutamate-gated kainate-type ion channel receptor subunit GluR5 (AHRD V1 **** B9H2M2_POPTR); contains Interpro domain(s) IPR015683 Glutamate receptor-related
Solyc12g100260.1.1	FAdes		3.27323	1.7e-07	Fatty acid desaturase (AHRD V1 ***- B3SP99_CAPAN)
Solyc06g053930.2.1	CALM		3.27219	0.000231394	Calmodulin (AHRD V1 **** Q39890_SOYBN); contains Interpro domain(s) IPR011992 EF-Hand type
Solyc07g005110.2.1	RECkin		3.26312	2.1e-07	S-receptor kinase-like protein 1 (AHRD V1 *-*- Q5NJB1_SENSQ); contains Interpro domain(s) IPR002290 Serine/threonine protein kinase
Solyc08g036640.2.1	TIFY		3.2582	3.04e-21	Protein TIFY 5A (AHRD V1 ***- TIF5A_ARATH); contains Interpro domain(s) IPR010399 Tify
Solyc08g079900.1.1	SUBT	P69G	3.25792	3.69e-21	Subtilisin-like protease (AHRD V1 **-- Q9LWA4_SOLLC); contains Interpro domain(s) IPR015500 Peptidase S8, subtilisin-related
Solyc04g071100.1.1	PRP		3.25129	1.61e-10	Unknown Protein (AHRD V1)
Solyc12g056430.1.1	ERF		3.24999	0.00669977	Ethylene-responsive transcription factor 10 (AHRD V1 *-*- ERF77_ARATH); contains Interpro domain(s) IPR001471 Pathogenesis-related transcriptional factor and ERF, DNA-binding
Solyc03g020010.1.1	PI 20k		3.24543	5.18e-15	Kunitz-type trypsin inhibitor alpha chain (AHRD V1 **** ID5A_PROJU); contains Interpro domain(s) IPR002160 Proteinase inhibitor I3, Kunitz legume
Solyc07g055990.2.1	XHT	SlXTH17	3.24043	2.79e-11	Xyloglucan endotransglucosylase/hydrolase 7 (AHRD V1 **** C0IRG6_ACTDE); contains Interpro domain(s) IPR016455 Xyloglucan endotransglucosylase/hydrolase
Solyc02g062890.1.1	HEXT	PMT6, PMT5	3.23895	4.09e-10	Myo-inositol transporter 2 (AHRD V1 **** ITR2_SCHPO); contains Interpro domain(s) IPR003663 Sugar/inositol transporter
Solyc06g074140.1.1	UBP		3.22943	2.81e-14	U-box domain-containing protein 24 (AHRD V1 ***- D7LAS1_ARALY); contains Interpro domain(s) IPR003613 U box domain
Solyc03g096550.2.1	LOXW		3.22541	0.0011813	Wound/stress protein (AHRD V1 **-- Q672Q3_SOLLC); contains Interpro domain(s) IPR001024 Lipoxygenase, LH2
Solyc01g095770.2.1	CNGC		3.22235	0.000960373	Cyclic nucleotide gated channel (AHRD V1 ***- A9CRE4_MALDO); contains Interpro domain(s) IPR000595 Cyclic nucleotide-binding
Solyc06g062920.2.1		Le ACIK1	3.21743	1.37e-20	ATP binding / serine-threonine kinase (AHRD V1 **** C5DB71_VITVI); contains Interpro domain(s) IPR001245 Tyrosine protein kinase
Solyc09g007020.1.1	PR1	PR1d	3.21518	1.15e-11	Pathogenesis-related protein (AHRD V1 ***- O24026_SOLLC); contains Interpro domain(s) IPR018244 Allergen V5/Tpx-1 related, conserved site
Solyc09g082270.2.1	LTP-like		3.21433	4.1e-15	Non-specific lipid-transfer protein (AHRD V1 ***- B9SFJ1_RICCO); contains Interpro domain(s) IPR013770 Plant lipid transfer protein and hydrophobic protein, helical
Solyc00g201160.2.1	RECkin		3.20748	2.81e-12	Receptor protein kinase (AHRD V1 **** Q40096_IPOTF); contains Interpro domain(s) IPR002290 Serine/threonine protein kinase
Solyc02g071470.2.1	ACCO		3.1856	1.86e-16	1-aminocyclopropane-1-carboxylate oxidase 1 (AHRD V1 **-* ACCO1_MALDO); contains Interpro domain(s) IPR005123 Oxoglutarate and iron-dependent oxygenase
Solyc04g079260.2.1	PAT		3.18528	1.49e-05	Patatin-like protein 1 (AHRD V1 ***- Q9FZ09_TOBAC); contains Interpro domain(s) IPR002641 Patatin
Solyc12g088390.1.1	C2H2		3.17582	2.87e-18	Zinc-finger protein (AHRD V1 ***- Q40899_PETHY); contains Interpro domain(s) IPR007087 Zinc finger, C2H2-type
Solyc04g016470.2.1	B3GLU	tomQ'a	3.17385	1.29e-05	Beta-1 3-glucanase (AHRD V1 ***- B2ZP01_VITRI); contains Interpro domain(s) IPR000490 Glycoside hydrolase, family 17
Solyc09g097810.2.1	SAR8.2		3.17034	9.96e-11	SAR8.2 protein (AHRD V1 ***- Q947G5_CAPAN); contains Interpro domain(s) IPR004297 Systemic acquired resistance protein SAR
Solyc12g017480.1.1	LRRf		3.16865	5.45e-09	Lrr, resistance protein fragment
Solyc12g049030.1.1	FAdes		3.16683	3.81e-19	Fatty acid desaturase (AHRD V1 ***- B3SP99_CAPAN); contains Interpro domain(s) IPR005804 Fatty acid desaturase, type 1
Solyc01g005160.2.1	UBP	CMPG1	3.15575	1.71e-18	U-box domain-containing protein (AHRD V1 ***- D7MID4_ARALY); contains Interpro domain(s) IPR003613 U box domain
Solyc02g089920.1.1	RECkin		3.1352	0.000669863	Receptor-like protein kinase At3g21340 (AHRD V1 *-*- RLK6_ARATH); contains Interpro domain(s) IPR002290 Serine/threonine protein kinase
Solyc00g247300.2.1	CYP736A79		3.12483	1.75e-06	Cytochrome P450
Solyc03g098670.1.1	PI 20k		3.1248	0.00440694	Kunitz trypsin inhibitor (AHRD V1 **** B8Y888_TOBAC); contains Interpro domain(s) IPR002160 Proteinase inhibitor I3, Kunitz legume
Solyc02g036480.1.1	HARP		3.12168	4.97e-20	Harpin-induced protein-like (Fragment) (AHRD V1 **-- D2CFH8_COFAR); contains Interpro domain(s) IPR010847 Harpin-induced 1
Solyc08g068610.2.1	DC	AADC1B, LeAADC1B	3.11455	4.92e-16	Decarboxylase family protein (AHRD V1 ***- B1ILJ6_CLOBK); contains Interpro domain(s) IPR002129 Pyridoxal phosphate-dependent decarboxylase
Solyc08g080290.2.1	ERF	SLERF25	3.11292	1.06e-17	Ethylene-responsive transcription factor 1 (AHRD V1 *-** ERF1_ORYSJ); contains Interpro domain(s) IPR001471 Pathogenesis-related transcriptional factor and ERF, DNA-binding
Solyc02g077060.1.1	RPW8.2		3.1121	1.3e-14	RPW8.2 (AHRD V1 **-- C4P0N9_ARALP); contains Interpro domain(s) IPR008808 Mildew-resistance, broad-spectrum
Solyc01g105070.2.1	PRX	ep5C, cevi 16	3.11174	6.6e-19	Peroxidase (AHRD V1 **** Q43499_SOLLC); contains Interpro domain(s) IPR002016 Haem peroxidase, plant/fungal/bacterial
Solyc12g005450.1.1	RECkin		3.1009	4.17e-19	Receptor-like protein kinase At3g21340 (AHRD V1 ***- RLK6_ARATH); contains Interpro domain(s) IPR002290 Serine/threonine protein kinase
Solyc04g079240.2.1	PAT		3.09998	2.23e-07	Patatin-like protein 1 (AHRD V1 ***- Q9FZ09_TOBAC); contains Interpro domain(s) IPR002641 Patatin
Solyc02g080850.1.1			3.09979	0.00793474	F-box-like (AHRD V1 ***- Q6H6K1_ORYSJ)
Solyc05g008220.2.1	UNK		3.09505	1.57e-12	Unknown Protein (AHRD V1)
Solyc03g097050.2.1	CeS		3.0908	3.79e-21	Cellulose synthase-like protein (AHRD V1 **** B9IPJ4_POPTR); contains Interpro domain(s) IPR005150 Cellulose synthase
Solyc02g082960.2.1	CHIT		3.08828	3.71e-06	Endochitinase (Chitinase) (AHRD V1 **** Q43184_SOLTU); contains Interpro domain(s) IPR000726 Glycoside hydrolase, family 19, catalytic
Solyc01g073890.2.1	CHP		3.08692	6.17e-17	CHP-rich zinc finger protein-like (AHRD V1 *--- Q9FJG5_ARATH); contains Interpro domain(s) IPR011424 C1-like
Solyc02g085830.2.1	IST1		3.08285	5.52e-17	IST1 homolog (AHRD V1 **-- C1BSR8_9MAXI); contains Interpro domain(s) IPR005061 Protein of unknown function DUF292, eukaryotic
Solyc04g051690.2.1	WRKY	SlWRKY51	3.07889	1.52e-16	WRKY transcription factor 16 (AHRD V1 ***- C9DI05_9ROSI); contains Interpro domain(s) IPR003657 DNA-binding WRKY
Solyc08g007830.1.1	ERF		3.07486	3.49e-19	Ethylene-responsive transcription factor 10 (AHRD V1 *-** ERF77_ARATH); contains Interpro domain(s) IPR001471 Pathogenesis-related transcriptional factor and ERF, DNA-binding
Solyc03g096190.1.1	RLK		3.07304	0.00575956	Receptor like kinase, RLK
Solyc06g065010.2.1	GDSL		3.07118	1.95e-10	GDSL esterase/lipase 1 (AHRD V1 **** GLIP1_ARATH); contains Interpro domain(s) IPR001087 Lipase, GDSL
Solyc03g094120.2.1			3.06783	4.42e-10	Os03g0849800 protein (Fragment) (AHRD V1 *--- Q0DLS4_ORYSJ)
Solyc03g033790.2.1	AAA-ATP		3.06702	1.02e-15	Cell division protease ftsH homolog 3 (AHRD V1 *--- FTSH3_SYNY3); contains Interpro domain(s) IPR003959 ATPase, AAA-type, core
Solyc07g063730.1.1	RECkin		3.06697	2.22e-10	Serine/threonine-protein kinase receptor (AHRD V1 **** B6U2B7_MAIZE); contains Interpro domain(s) IPR002290 Serine/threonine protein kinase
Solyc12g098580.1.1	UGT		3.06616	0.000421853	UDP-glucosyltransferase family 1 protein (AHRD V1 ***- C6KI44_CITSI); contains Interpro domain(s) IPR002213 UDP-glucuronosyl/UDP-glucosyltransferase
Solyc04g025650.2.1	FADox		3.06545	3.59e-20	Monooxygenase FAD-binding (AHRD V1 **-- A1TC37_MYCVP); contains Interpro domain(s) IPR003042 Aromatic-ring hydroxylase-like
Solyc01g007000.2.1	UBP		3.06269	7.69e-19	U-box domain-containing protein (AHRD V1 ***- D7LU64_ARALY); contains Interpro domain(s) IPR003613 U box domain
Solyc10g007280.2.1	AAA-ATP		3.06261	4.33e-20	AAA-ATPase (AHRD V1 **-* C3TX92_BRASY); contains Interpro domain(s) IPR003959 ATPase, AAA-type, core
Solyc04g011750.2.1	UNK		3.05866	0.00676113	Unknown Protein (AHRD V1)
Solyc03g121340.1.1	UNK		3.05491	8.63e-15	Unknown Protein (AHRD V1)
Solyc07g042430.1.1	FADox		3.04942	2.15e-07	Dimethylaniline monooxygenase (AHRD V1 **** C1GPZ2_PARBA); contains Interpro domain(s) IPR012143 Dimethylaniline monooxygenase, N-oxide-forming
Solyc12g042930.1.1			3.04286	6.37e-08	Os01g0611000 protein (Fragment) (AHRD V1 ***- Q0JLB5_ORYSJ); contains Interpro domain(s) IPR006946 Protein of unknown function DUF642
Solyc03g026230.1.1	MATE		3.04007	7.97e-17	Multidrug resistance protein mdtK (AHRD V1 *-*- MDTK_ENT38); contains Interpro domain(s) IPR002528 Multi antimicrobial extrusion protein MatE
Solyc08g078650.2.1	GALT		3.03582	3.28e-11	Glycosyl transferase family 8 glycogenin (AHRD V1 *--- D3TM56_GLOMM); contains Interpro domain(s) IPR002495 Glycosyl transferase, family 8
Solyc03g123680.1.1	C3HC4		3.03468	3.74e-16	Ring H2 finger protein (AHRD V1 *-*- D9ZHD8_HYPPE); contains Interpro domain(s) IPR018957 Zinc finger, C3HC4 RING-type
Solyc06g072670.2.1	SDR		3.0343	1.34e-13	Short-chain dehydrogenase/reductase SDR (AHRD V1 ***- Q08PN0_STIAU); contains Interpro domain(s) IPR002347 Glucose/ribitol dehydrogenase
Solyc05g012660.1.1	GTR61		3.03381	0.00111469	Glycosyltransferase (AHRD V1 ***- Q5QPZ5_WHEAT); contains Interpro domain(s) IPR007657 Glycosyltransferase AER61, uncharacterised
Solyc01g073840.1.1	CHP		3.03316	9.8e-06	CHP-rich zinc finger protein-like (AHRD V1 **-- Q9FK70_ARATH); contains Interpro domain(s) IPR011424 C1-like
Solyc04g071600.2.1	ABA-WDS	ASR5, Asr5	3.03113	7.49e-11	Abscisic stress ripening (Fragment) (AHRD V1 *--- D1MEA2_MUSAC); contains Interpro domain(s) IPR003496 ABA/WDS induced protein
Solyc08g077330.2.1	Exp		3.02819	1.81e-15	Expansin-like protein (AHRD V1 ***- A2ICD7_CUNLA); contains Interpro domain(s) IPR007112 Expansin 45, endoglucanase-like
Solyc06g075690.2.1	AUXRES		3.0136	8.86e-20	Auxin-regulated protein (AHRD V1 ***- Q945F5_SOLLC); contains Interpro domain(s) IPR010369 Protein of unknown function DUF966
Solyc10g084240.1.1	PRX		3.00394	0.000488802	Peroxidase (AHRD V1 ***- C1KA92_POPTR); contains Interpro domain(s) IPR002016 Haem peroxidase, plant/fungal/bacterial
Solyc03g083690.1.1	UNK		3.00379	6.94e-05	Unknown Protein (AHRD V1)
Solyc06g054630.1.1	ERF	SLERF15	3.00181	1.22e-09	Ethylene-responsive transcription factor 1 (AHRD V1 *-*- ERF1_ORYSJ); contains Interpro domain(s) IPR001471 Pathogenesis-related transcriptional factor and ERF, DNA-binding
Solyc01g105630.2.1	CALM		3.00157	1.61e-10	Calmodulin (AHRD V1 ***- Q39890_SOYBN); contains Interpro domain(s) IPR011992 EF-Hand type
Solyc05g009120.2.1			2.99945	3.55e-16	Os03g0731050 protein (Fragment) (AHRD V1 ***- C7IZG5_ORYSJ); contains Interpro domain(s) IPR004949 Protein of unknown function DUF266, plant
Solyc09g074280.1.1	ANK		2.99763	4.1e-17	Ankyrin repeat-containing protein (AHRD V1 **-- D3BAQ3_POLPA); contains Interpro domain(s) IPR002110 Ankyrin
Solyc08g014570.2.1	ANK		2.99553	4.75e-19	Ankyrin repeat family protein (AHRD V1 **-* Q9LVG7_ARATH); contains Interpro domain(s) IPR002110 Ankyrin
Solyc02g064980.1.1	KIN		2.99461	6.61e-18	Protein serine/threonine kinase (AHRD V1 ***- D3BP85_POLPA); contains Interpro domain(s) IPR002290 Serine/threonine protein kinase
Solyc02g077370.1.1	ERF	Pti5, ERF2, SLERF60	2.99041	4.53e-17	Ethylene-responsive transcription factor 2 (AHRD V1 ***- B6SSU7_MAIZE); contains Interpro domain(s) IPR001471 Pathogenesis-related transcriptional factor and ERF, DNA-binding
Solyc05g015850.2.1	WRKY	SlWRKY75	2.98962	8.03e-14	WRKY transcription factor-b (AHRD V1 **** Q5DJU0_CAPAN); contains Interpro domain(s) IPR003657 DNA-binding WRKY
Solyc10g083690.2.1	CYP76A6		2.98752	4.37e-16	Cytochrome P450
Solyc02g070910.1.1	RLK	FLS2.2	2.98748	0.00794395	Receptor like kinase, RLK
Solyc03g098740.1.1	PI 20k		2.97719	9.4e-17	Kunitz trypsin inhibitor (AHRD V1 **** B8Y888_TOBAC); contains Interpro domain(s) IPR011065 Kunitz inhibitor ST1-like
Solyc04g079660.2.1	CYP82D38		2.97347	1.25e-15	Cytochrome P450
Solyc09g090600.2.1			2.97323	1.3e-06	Acid phosphatase-like protein (AHRD V1 **-- Q9M0F4_ARATH); contains Interpro domain(s) IPR010028 Acid phosphatase, plant
Solyc11g068920.1.1	UBP		2.97306	1.24e-06	U-box domain-containing protein (AHRD V1 ***- D7LU64_ARALY); contains Interpro domain(s) IPR003613 U box domain
Solyc02g092580.2.1	PRX		2.96906	2e-18	Peroxidase (AHRD V1 **** A0S5Z4_SESIN); contains Interpro domain(s) IPR002016 Haem peroxidase, plant/fungal/bacterial
Solyc09g014990.2.1	WRKY	SlWRKY33	2.96127	1.1e-18	WRKY-like transcription factor (AHRD V1 **** Q06B53_SOLPE); contains Interpro domain(s) IPR003657 DNA-binding WRKY
Solyc04g074680.1.1	UNK		2.95646	8.75e-18	Unknown Protein (AHRD V1)
Solyc06g066590.2.1	CNReg		2.95101	3.65e-15	Cell number regulator 10 (AHRD V1 **-- D9HP26_MAIZE); contains Interpro domain(s) IPR006461 Protein of unknown function Cys-rich
Solyc12g100240.1.1	FAdes		2.95029	0.00148077	Fatty acid desaturase (AHRD V1 ***- B3SP99_CAPAN)
Solyc02g083850.2.1	CaKIN		2.93038	6.64e-16	Calcium-dependent protein kinase (AHRD V1 **** C6KGT3_SOLLC); contains Interpro domain(s) IPR002290 Serine/threonine protein kinase
Solyc05g050350.1.1	CNGC		2.92907	1.49e-15	Cyclic nucleotide gated channel (AHRD V1 ***- A9CRE4_MALDO); contains Interpro domain(s) IPR000595 Cyclic nucleotide-binding
Solyc12g007050.1.1			2.91998	1.53e-17	Unknown Protein (AHRD V1); contains Interpro domain(s) IPR009424 Protein of unknown function DUF1070
Solyc07g042540.2.1	UNK		2.91925	1.86e-07	Unknown Protein (AHRD V1)
Solyc03g113480.1.1	UNK		2.91774	1.02e-08	Unknown Protein (AHRD V1)
Solyc05g053610.2.1	ABC		2.91547	7.19e-09	ATP-binding cassette transporter (AHRD V1 ***- D8RL93_SELML); contains Interpro domain(s) IPR013525 ABC-2 type transporter
Solyc10g055810.1.1	CHIT	Chi9	2.91389	3.04e-19	Endochitinase (Chitinase) (AHRD V1 **** Q43184_SOLTU); contains Interpro domain(s) IPR016283 Glycoside hydrolase, family 19 IPR018371 Chitin-binding, type 1, conserved site IPR000726 Glycoside hydrolase, family 19, catalytic IPR001002 Chitin-binding, type 1
Solyc01g006950.2.1			2.91222	3.83e-16	Syntaxin (AHRD V1 ***- Q6X9V9_HORVD); contains Interpro domain(s) IPR010989 t-SNARE
Solyc03g095770.2.1	WRKY	SlWRKY80	2.89807	1.41e-18	WRKY transcription factor 6 (AHRD V1 **** A7UGD3_SOLTU); contains Interpro domain(s) IPR003657 DNA-binding WRKY
Solyc01g108240.2.1	ERF	SLERF79, Sl-ERF.D.3	2.89758	5.05e-19	Ethylene responsive transcription factor 2b (AHRD V1 *-*- C0J9I6_9ROSA); contains Interpro domain(s) IPR001471 Pathogenesis-related transcriptional factor and ERF, DNA-binding
Solyc01g106460.2.1	HLH	SlybHLH016, SlbHLH007	2.8934	1.34e-08	Transcription factor (AHRD V1 **** Q9M4A8_MAIZE); contains Interpro domain(s) IPR011598 Helix-loop-helix DNA-binding
Solyc04g079250.2.1	PAT		2.89138	1.05e-17	Patatin-like protein 1 (AHRD V1 ***- Q9FZ09_TOBAC); contains Interpro domain(s) IPR002641 Patatin
Solyc04g077650.2.1	SERCARB		2.88457	1.84e-13	Serine carboxypeptidase 1 (AHRD V1 ***- B6TC80_MAIZE); contains Interpro domain(s) IPR001563 Peptidase S10, serine carboxypeptidase
Solyc10g008150.1.1	GLUTRED		2.88211	2.13e-05	Glutaredoxin (AHRD V1 ***- B9MYC1_POPTR); contains Interpro domain(s) IPR011905 Glutaredoxin-like, plant II
Solyc02g072070.2.1	RECkin		2.87871	3.3e-06	Receptor-like kinase (AHRD V1 **** B6EB06_NICGU); contains Interpro domain(s) IPR002290 Serine/threonine protein kinase
Solyc09g014820.2.1			2.87748	0.000853244	Os03g0816700 protein (Fragment) (AHRD V1 ***- Q0DMC9_ORYSJ); contains Interpro domain(s) IPR007612 Protein of unknown function DUF567
Solyc10g086280.1.1	HMBIND		2.87024	3.51e-18	Heavy metal-associated domain containing protein expressed (AHRD V1 *-*- Q10RN8_ORYSJ); contains Interpro domain(s) IPR006121 Heavy metal transport/detoxification protein
Solyc01g090320.2.1	ERF		2.86884	0.000790678	Ethylene responsive transcription factor 1b (AHRD V1 *-*- C0J9I8_9ROSA); contains Interpro domain(s) IPR001471 Pathogenesis-related transcriptional factor and ERF, DNA-binding
Solyc02g068680.1.1	CHP		2.86825	1.21e-17	CHP-rich zinc finger protein-like (AHRD V1 **-- Q9FK70_ARATH); contains Interpro domain(s) IPR011424 C1-like
Solyc11g007980.1.1	CYP71D221		2.86706	1.48e-15	Cytochrome P450
Solyc09g010980.1.1	UNK		2.86262	1.42e-15	Unknown Protein (AHRD V1)
Solyc09g098080.2.1	UGT		2.86163	2.32e-10	UDP-glucosyltransferase (AHRD V1 **** A7M6U9_IPONI); contains Interpro domain(s) IPR002213 UDP-glucuronosyl/UDP-glucosyltransferase
Solyc01g086730.2.1			2.86042	3.75e-16	DUF803 domain membrane protein (AHRD V1 **-- Q4WRL6_ASPFU); contains Interpro domain(s) IPR008521 Protein of unknown function DUF803
Solyc05g012850.2.1	UNK		2.85846	3.82e-17	Unknown Protein (AHRD V1)
Solyc10g050960.1.1	ERF		2.85679	0.00412212	AP2/ERF domain-containing transcription factor (AHRD V1 *-*- B9HS08_POPTR); contains Interpro domain(s) IPR001471 Pathogenesis-related transcriptional factor and ERF, DNA-binding
Solyc02g080050.1.1	CRR		2.85318	1.26e-12	Cysteine-rich receptor-like protein kinase (AHRD V1 ***- C6ZRS1_SOYBN); contains Interpro domain(s) IPR002902 Protein of unknown function DUF26
Solyc08g008280.2.1	WRKY	SlWRKY53	2.84452	1.24e-17	WRKY transcription factor-30 (AHRD V1 **** B6VB04_CAPAN); contains Interpro domain(s) IPR003657 DNA-binding WRKY
Solyc12g009220.1.1	TIFY	JAZ1	2.84206	3.51e-18	Jasmonate ZIM-domain protein 1 (AHRD V1 **-- A7XXZ0_SOLLC); contains Interpro domain(s) IPR010399 Tify
Solyc01g098690.2.1	RLP		2.84144	1.12e-14	LRR receptor-like serine/threonine-protein kinase, RLP
Solyc01g079930.1.1	XYLi		2.84041	0.000139298	Xylanase inhibitor (Fragment) (AHRD V1 **-- Q53IQ4_WHEAT); contains Interpro domain(s) IPR001461 Peptidase A1
Solyc03g097170.2.1	CCoARED		2.83967	5.15e-17	Cinnamoyl-CoA reductase-like protein (AHRD V1 ***- Q9M0B3_ARATH); contains Interpro domain(s) IPR016040 NAD(P)-binding domain
Solyc02g064680.2.1	CaATPase		2.83554	2.1e-18	Calcium-transporting ATPase 1 (AHRD V1 ***- Q7XBH9_CERRI); contains Interpro domain(s) IPR006408 ATPase, P-type, calcium-transporting, PMCA-type
Solyc10g008250.1.1	HLH	SlybHLH129	2.82028	2.12e-05	Unknown Protein (AHRD V1); contains Interpro domain(s) IPR011598 Helix-loop-helix DNA-binding
Solyc01g097240.2.1	CHIT	PR-P2	2.8162	1.25e-17	Pathogenesis-related protein 4B (Fragment) (AHRD V1 **-- Q6LBM4_TOBAC); contains Interpro domain(s) IPR018226 Barwin, conserved site IPR001153 Barwin
Solyc12g010410.1.1			2.81589	4.87e-06	Homeobox protein knotted-1-like 3 (AHRD V1 ***- B6T3D1_MAIZE); contains Interpro domain(s) IPR005541 KNOX2
Solyc04g016000.2.1	HSP		2.81545	4.2e-06	Heat stress transcription factor (AHRD V1 ***- D4QAU8_CARPA); contains Interpro domain(s) IPR000232 Heat shock factor (HSF)-type, DNA-binding
Solyc11g071990.1.1			2.81521	7.56e-11	Nitric oxide reductase FlRd-NAD(+) reductase (AHRD V1 **-- NORW_VIBFM); contains Interpro domain(s) IPR013027 FAD-dependent pyridine nucleotide-disulphide oxidoreductase
Solyc10g005480.2.1			2.81288	3.55e-17	F-box family protein (AHRD V1 ***- B9H220_POPTR); contains Interpro domain(s) IPR001810 Cyclin-like F-box
Solyc02g064570.1.1	VQ		2.80483	0.000666772	Unknown Protein (AHRD V1); contains Interpro domain(s) IPR008889 VQ
Solyc04g025530.2.1	GluDC		2.80251	1.38e-14	Glutamate decarboxylase (AHRD V1 **** Q1I1D8_CITSI); contains Interpro domain(s) IPR010107 Glutamate decarboxylase
Solyc10g083890.1.1			2.80036	2.11e-05	Carbonic anhydrase family protein (AHRD V1 ***- D7KHY6_ARALY); contains Interpro domain(s) IPR018340 Carbonic anhydrase, CAH1-like
Solyc10g055820.1.1	CHIT		2.7933	1.68e-15	Chitinase (AHRD V1 ***- B9VRK7_CAPAN); contains Interpro domain(s) IPR000726 Glycoside hydrolase, family 19, catalytic
Solyc03g119590.1.1	NIMIN		2.79268	3.89e-11	NIMIN2c protein (AHRD V1 ***- A0FJY4_TOBAC)
Solyc08g075570.2.1			2.79203	1.91e-11	Urea active transporter-like protein (AHRD V1 **** Q9FHJ8_ARATH); contains Interpro domain(s) IPR019900 Sodium/solute symporter, subgroup
Solyc11g044840.1.1	DAPE		2.79133	2.72e-09	LL-diaminopimelate aminotransferase (AHRD V1 **** A8IW39_CHLRE); contains Interpro domain(s) IPR019942 LL-diaminopimelate aminotransferase, plant-related
Solyc11g005480.1.1			2.78738	6.76e-07	Citrate binding protein (AHRD V1 ***- Q8H9C1_SOLTU); contains Interpro domain(s) IPR014895 Alginate lyase 2
Solyc02g090490.2.1	PAT		2.78705	5.72e-16	Patatin-like protein 3 (AHRD V1 ***- Q9FZ08_TOBAC); contains Interpro domain(s) IPR002641 Patatin
Solyc01g098910.2.1	MITT		2.77993	2.9e-17	Mitochondrial carrier protein (AHRD V1 ***- C5P0Z3_COCP7); contains Interpro domain(s) IPR001993 Mitochondrial substrate carrier
Solyc09g011860.2.1			2.77987	6.76e-17	Os03g0169000 protein (Fragment) (AHRD V1 ***- Q0DUS7_ORYSJ); contains Interpro domain(s) IPR004348 Protein of unknown function DUF246, plant
Solyc03g111290.1.1	CYP94B19		2.77898	1.78e-12	Cytochrome P450
Solyc05g009650.2.1	UNK		2.77858	1.29e-16	Unknown Protein (AHRD V1)
Solyc02g070020.1.1	UGT		2.77587	5.34e-11	UDP-glucosyltransferase (AHRD V1 **-* Q8LKG3_STERE); contains Interpro domain(s) IPR002213 UDP-glucuronosyl/UDP-glucosyltransferase
Solyc03g093120.2.1	XHT		2.76903	2.88e-14	Xyloglucan endotransglucosylase/hydrolase 9 (AHRD V1 **** C0IRG8_9ERIC); contains Interpro domain(s) IPR016455 Xyloglucan endotransglucosylase/hydrolase
Solyc04g005050.1.1	MetPROT		2.76601	7.94e-17	Matrix metalloproteinase (AHRD V1 **-- B7TVN4_PINTA); contains Interpro domain(s) IPR001818 Peptidase M10A and M12B, matrixin and adamalysin
Solyc03g034360.2.1	UNK		2.76452	1.11e-06	Unknown Protein (AHRD V1)
Solyc08g080650.1.1	OSM	P23, TPM-1, pr p23	2.76106	1.24e-17	Osmotin-like protein (Fragment) (AHRD V1 **-- Q8S4L1_SOLNI); contains Interpro domain(s) IPR001938 Thaumatin, pathogenesis-related
Solyc05g053600.2.1	ABC		2.76028	6.34e-14	ATP-binding cassette transporter (AHRD V1 ***- D8RL93_SELML); contains Interpro domain(s) IPR013525 ABC-2 type transporter
Solyc07g062490.1.1	S-locus		2.75948	6.22e-16	S-locus-specific glycoprotein (AHRD V1 **-- SLSG0_BRAOA); contains Interpro domain(s) IPR001480 Curculin-like (mannose-binding) lectin
Solyc10g083290.1.1		LIN 6	2.75565	1.73e-14	Beta-fructofuranosidase insoluble isoenzyme 2 (AHRD V1 **-- B6U1H5_MAIZE); contains Interpro domain(s) IPR018053 Glycoside hydrolase, family 32, active site IPR013148 Glycosyl hydrolases family 32, N-terminal IPR001362 Glycoside hydrolase, family 32
Solyc02g080040.2.1	RECkin		2.75535	1.75e-14	Receptor-like protein kinase (AHRD V1 **** C6ZRS0_SOYBN); contains Interpro domain(s) IPR002290 Serine/threonine protein kinase
Solyc03g083480.2.1			2.74765	1.13e-16	Receptor-like kinase (AHRD V1 *-*- Q9LL53_ORYSA)
Solyc08g077560.2.1	KIN		2.74742	2.82e-16	ATP binding / serine-threonine kinase (AHRD V1 **** C5DB71_VITVI); contains Interpro domain(s) IPR002290 Serine/threonine protein kinase
Solyc08g080530.1.1			2.74529	0.00133994	Unknown Protein (AHRD V1); contains Interpro domain(s) IPR000008 C2 calcium-dependent membrane targeting
Solyc06g011350.2.1		PIP2;4	2.74334	9.46e-16	Aquaporin 2 (AHRD V1 ***- O65357_SAMSA); contains Interpro domain(s) IPR012269 Aquaporin
Solyc10g081970.1.1	HARP		2.73928	1.54e-10	HIN1-like protein (Fragment) (AHRD V1 **-- Q32ZJ1_SOLTU); contains Interpro domain(s) IPR010847 Harpin-induced 1
Solyc09g011990.1.1	LEC-R		2.73651	0.0087982	Receptor like protein kinase (AHRD V1 **** Q39139_ARATH); contains Interpro domain(s) IPR001220 Legume lectin, beta chain
Solyc06g035960.2.1	COALIG		2.73464	3.42e-15	4-coumarate-CoA ligase-like protein (AHRD V1 **** Q9SMT7_ARATH); contains Interpro domain(s) IPR000873 AMP-dependent synthetase and ligase
Solyc01g107100.2.1	XYL short		2.72975	2.99e-14	Beta-1 4-xylosidase (AHRD V1 ***- D7LA14_ARALY)
Solyc09g007900.2.1	PAL		2.72974	3.75e-16	Phenylalanine ammonia-lyase (AHRD V1 **** B5LAW0_CAPAN); contains Interpro domain(s) IPR005922 Phenylalanine ammonia-lyase
Solyc08g007460.2.1	LTP-like		2.72663	2.57e-15	Non-specific lipid-transfer protein (AHRD V1 -*** B9RGU5_RICCO); contains Interpro domain(s) IPR003612 Plant lipid transfer protein/seed storage/trypsin-alpha amylase inhibitor
Solyc08g068680.2.1	DC	AADC1A, LeAADC1A	2.72498	8.5e-16	Decarboxylase family protein (AHRD V1 ***- B1ILJ6_CLOBK); contains Interpro domain(s) IPR002129 Pyridoxal phosphate-dependent decarboxylase
Solyc04g007380.1.1	RECkin		2.7246	1.35e-09	Receptor serine/threonine kinase-like protein (AHRD V1 **** O49728_ARATH); contains Interpro domain(s) IPR002290 Serine/threonine protein kinase
Solyc01g079940.2.1	XYLi		2.72257	2.04e-16	Xylanase inhibitor (Fragment) (AHRD V1 **-- Q53IQ4_WHEAT); contains Interpro domain(s) IPR001461 Peptidase A1
Solyc03g025670.2.1	PAR-1		2.72096	2.98e-16	PAR-1c protein (AHRD V1 ***- Q43589_TOBAC); contains Interpro domain(s) IPR009489 PAR1
Solyc03g098730.1.1	PI 20k		2.71862	1.76e-16	Kunitz trypsin inhibitor (AHRD V1 ***- B8Y888_TOBAC); contains Interpro domain(s) IPR011065 Kunitz inhibitor ST1-like
Solyc04g079730.1.1	CYP74A1	AOS2	2.71858	9.4e-17	cytochrome P450
Solyc01g057770.2.1			2.71809	4.22e-17	AE family transporter anion exchange (AHRD V1 *--* A4RY02_OSTLU); contains Interpro domain(s) IPR003020 Bicarbonate transporter, eukaryotic
Solyc09g008740.1.1	VQ		2.71689	0.00332604	Unknown Protein (AHRD V1); contains Interpro domain(s) IPR008889 VQ
Solyc00g233480.1.1	ABC		2.71508	2.02e-09	ABC transporter-like protein (AHRD V1 *-*- Q6K376_ORYSJ)
Solyc03g093890.2.1	MYB	SlMYB52	2.7123	6.95e-12	Myb-related transcription factor (AHRD V1 *--* A7ULI0_DATME); contains Interpro domain(s) IPR015495 Myb transcription factor
Solyc01g103630.2.1			2.71222	0.00248388	Glyoxalase/bleomycin resistance protein/dioxygenase (AHRD V1 ***- Q2HVV5_MEDTR); contains Interpro domain(s) IPR004360 Glyoxalase/bleomycin resistance protein/dioxygenase
Solyc05g054250.1.1	HMBIND		2.70902	2e-13	Heavy metal-associated domain containing protein expressed (AHRD V1 *-*- Q2QXS5_ORYSJ); contains Interpro domain(s) IPR006121 Heavy metal transport/detoxification protein
Solyc03g093110.2.1	XHT		2.70755	9.97e-14	Xyloglucan endotransglucosylase/hydrolase 9 (AHRD V1 **** C0IRG8_9ERIC); contains Interpro domain(s) IPR016455 Xyloglucan endotransglucosylase/hydrolase
Solyc02g082920.2.1	CHIT	CHI3	2.70103	9.46e-17	Endochitinase (Chitinase) (AHRD V1 **** Q43184_SOLTU); contains Interpro domain(s) IPR000726 Glycoside hydrolase, family 19, catalytic
Solyc01g091490.2.1	UNK		2.69801	2.8e-13	Unknown Protein (AHRD V1)
Solyc01g095080.2.1	ACCS	LeACS2, ACS2, ACC2, PCVV4A, LE-ACC2	2.69393	5.43e-07	1-aminocyclopropane-1-carboxylate synthase (AHRD V1 **** O65209_NICGU); contains Interpro domain(s) IPR004839 Aminotransferase, class I and II IPR004838 Aminotransferases, class-I, pyridoxal-phosphate-binding site
Solyc03g083680.1.1	UNK		2.69192	4.47e-12	Unknown Protein (AHRD V1)
Solyc05g056400.2.1			2.69018	2.36e-06	Protein disulfide isomerase (AHRD V1 **** Q6IV17_IPOBA); contains Interpro domain(s) IPR005792 Protein disulphide isomerase
Solyc08g067340.2.1	WRKY	SlWRKY46	2.68562	3.38e-14	WRKY transcription factor (AHRD V1 **** B1Q4U8_9ROSI); contains Interpro domain(s) IPR003657 DNA-binding WRKY
Solyc12g096960.1.1	PR10		2.68415	1.61e-11	Major allergen Mal d 1.0502 (AHRD V1 ***- Q4VPK6_MALDO); contains Interpro domain(s) IPR000916 Bet v I allergen
Solyc07g008620.1.1	RLP	Eix1	2.68005	1.2e-14	LRR receptor-like serine/threonine-protein kinase, RLP
Solyc01g086670.2.1	UNK		2.67991	3.36e-15	Unknown Protein (AHRD V1)
Solyc11g071760.1.1	CALM		2.67829	5.38e-15	Calmodulin-like protein (AHRD V1 ***- Q0VJ70_DATME); contains Interpro domain(s) IPR018248 EF hand
Solyc07g049530.2.1	ACCO	ACO1, LeACO1, EFE, ETH1, pTOM13	2.67696	1.48e-15	1-aminocyclopropane-1-carboxylate oxidase (AHRD V1 ***- Q94F66_SOLTU); contains Interpro domain(s) IPR005123 Oxoglutarate and iron-dependent oxygenase
Solyc09g075910.1.1	RECkin		2.6722	3.08e-15	Receptor-like protein kinase (AHRD V1 ***- Q39202_ARATH); contains Interpro domain(s) IPR002290 Serine/threonine protein kinase
Solyc03g043700.2.1			2.67201	1.19e-13	Armadillo/beta-catenin repeat family protein (AHRD V1 **-- D7L0H5_ARALY); contains Interpro domain(s) IPR011989 Armadillo-like helical
Solyc02g093250.2.1	COMT		2.67142	8.95e-12	Caffeoyl-CoA O-methyltransferase (AHRD V1 **** A8IFQ7_SOLLC); contains Interpro domain(s) IPR002935 O-methyltransferase, family 3
Solyc10g084960.1.1	GST		2.66761	1.21e-07	Glutathione S-transferase-like protein (AHRD V1 ***- A8DUB0_SOLLC); contains Interpro domain(s) IPR004046 Glutathione S-transferase, C-terminal
Solyc04g057830.1.1	UNK		2.66527	2.23e-09	Unknown Protein (AHRD V1)
Solyc04g054690.2.1	LACC	AO	2.66148	5.11e-15	Laccase 1a (AHRD V1 ***- B9IG56_POPTR); contains Interpro domain(s) IPR017760 L-ascorbate oxidase, plants
Solyc06g030470.2.1	AUXRES		2.66125	7.79e-15	Auxin-regulated protein (AHRD V1 ***- Q945F5_SOLLC); contains Interpro domain(s) IPR010369 Protein of unknown function DUF966
Solyc02g080890.2.1	WRKY	SlWRKY06	2.66099	1.31e-14	Transcription factor WRKY (AHRD V1 ***- C7E5X8_CAPAN); contains Interpro domain(s) IPR003657 DNA-binding WRKY
Solyc01g106500.2.1	RLP		2.64133	3.69e-13	LRR receptor-like serine/threonine-protein kinase, RLP
Solyc12g010710.1.1	UNK		2.63682	5.98e-12	Unknown Protein (AHRD V1)
Solyc02g061770.2.1	CHIT	CHI14?, Chi2;1	2.63521	1.63e-12	Endochitinase (Chitinase) (AHRD V1 **** Q43184_SOLTU); contains Interpro domain(s) IPR000726 Glycoside hydrolase, family 19, catalytic
Solyc12g045020.1.1	CYP736A78		2.63286	4.94e-12	Cytochrome P450
Solyc04g007250.1.1	UNK		2.6278	2.82e-05	Unknown Protein (AHRD V1)
Solyc04g079760.2.1			2.62589	2.54e-15	Os07g0656700 protein (Fragment) (AHRD V1 *--- Q0D403_ORYSJ); contains Interpro domain(s) IPR005134 Uncharacterised protein family UPF0114
Solyc07g056200.2.1	NBS-LRR		2.62084	1.99e-15	NBS-LRR class disease resistance protein (AHRD V1 **-- D5L9G6_ORYSI)
Solyc03g093080.2.1	XHT		2.62045	1.09e-12	Xyloglucan endotransglucosylase/hydrolase 9 (AHRD V1 **** C0IRG8_9ERIC); contains Interpro domain(s) IPR016455 Xyloglucan endotransglucosylase/hydrolase
Solyc09g005560.2.1	MYB		2.62024	2.84e-06	Zinc finger and SCAN domain containing 29 (Predicted) (AHRD V1 *--- A9X1B1_PAPAN); contains Interpro domain(s) IPR017877 MYB-like
Solyc01g103470.2.1	UNK		2.61907	9.13e-11	Unknown Protein (AHRD V1)
Solyc03g120110.2.1	RECkin		2.60648	2.17e-10	Serine/threonine kinase receptor (AHRD V1 **** Q7DMS5_BRANA); contains Interpro domain(s) IPR002290 Serine/threonine protein kinase
Solyc01g010430.2.1			2.60513	9.98e-15	cDNA clone J023121M11 full insert sequence (AHRD V1 **-- B7F743_ORYSJ); contains Interpro domain(s) IPR007679 Protein of unknown function DUF569
Solyc10g086680.1.1	HSP20		2.60447	1.22e-06	class I heat shock protein (AHRD V1 *-*- Q69BI7_CARPA); contains Interpro domain(s) IPR008978 HSP20-like chaperone
Solyc04g074830.1.1			2.60349	1.23e-14	At4g40080-like protein (Fragment) (AHRD V1 ***- B3SK93_ARALY); contains Interpro domain(s) IPR013809 Epsin-like, N-terminal
Solyc07g005100.2.1	CHIT		2.60113	2.42e-15	Chitinase-like protein (AHRD V1 ***- O81861_ARATH); contains Interpro domain(s) IPR011583 Chitinase II
Solyc04g040130.1.1	Fades		2.6004	7.05e-13	Omega-6 fatty acid desaturase (AHRD V1 **** Q461Q1_HEVBR); contains Interpro domain(s) IPR005804 Fatty acid desaturase, type 1
Solyc03g094110.2.1			2.59584	0.00296651	Regulatory protein (AHRD V1 **-- B6TR81_MAIZE)
Solyc03g114600.2.1	LAG1	Asc-1, Asc, LASS2	2.59266	3.64e-13	LAG1 longevity assurance homolog 2 (AHRD V1 **-- C1BLI2_OSMMO); contains Interpro domain(s) IPR006634 TRAM, LAG1 and CLN8 homology
Solyc03g120990.2.1			2.59119	3.93e-16	Malic enzyme (AHRD V1 ***- O04935_SOLLC); contains Interpro domain(s) IPR012302 Malic enzyme, NAD-binding
Solyc12g009770.1.1	RLP		2.58835	2e-13	LRR receptor-like serine/threonine-protein kinase, RLP
Solyc07g006420.1.1	UNK		2.58577	4.65e-12	Unknown Protein (AHRD V1)
Solyc08g062490.2.1	WRKY	SlWRKY50	2.58442	4.36e-12	WRKY transcription factor 16 (AHRD V1 **** C9DI05_9ROSI); contains Interpro domain(s) IPR003657 DNA-binding WRKY
Solyc01g086640.2.1			2.58383	5.11e-13	Os03g0169000 protein (Fragment) (AHRD V1 ***- Q0DUS7_ORYSJ); contains Interpro domain(s) IPR004348 Protein of unknown function DUF246, plant
Solyc01g102840.2.1	NBS-LRR		2.5824	2.04e-15	Tir-nbs, resistance protein fragment
Solyc08g007820.1.1	ERF	SLERF30	2.57979	3.36e-15	Ethylene-responsive transcription factor 10 (AHRD V1 *-** ERF77_ARATH); contains Interpro domain(s) IPR001471 Pathogenesis-related transcriptional factor and ERF, DNA-binding
Solyc10g085010.1.1	PAR-1		2.57557	1.54e-14	PAR-1c protein (AHRD V1 ***- Q43589_TOBAC); contains Interpro domain(s) IPR009489 PAR1
Solyc09g075700.1.1	GIBREC		2.57498	0.000344057	Gibberellin receptor GID1L2 (AHRD V1 **-- B6T2M3_MAIZE); contains Interpro domain(s) IPR013094 Alpha/beta hydrolase fold-3
Solyc02g082910.2.1	COALIG		2.57161	4.46e-07	Acyl-CoA synthetase/AMP-acid ligase II (AHRD V1 **** D0C359_9GAMM); contains Interpro domain(s) IPR000873 AMP-dependent synthetase and ligase
Solyc07g056210.2.1	UNK		2.57131	5.1e-09	Unknown Protein (AHRD V1)
Solyc02g063540.1.1	ACCS	ACS7, ACS7B, LE-ACS7	2.55361	2.59e-11	1-aminocyclopropane-1-carboxylate synthase (AHRD V1 **** O81143_SOLLC); contains Interpro domain(s) IPR001176 1-aminocyclopropane-1-carboxylate synthase
Solyc11g066800.1.1	AAT		2.55066	1.57e-08	Lysine/histidine transporter (AHRD V1 ***- B9HLA1_POPTR); contains Interpro domain(s) IPR013057 Amino acid transporter, transmembrane
Solyc03g116700.2.1	BCP		2.54947	1.19e-14	Blue copper protein (AHRD V1 **-- D1MWY8_CITLA); contains Interpro domain(s) IPR003245 Plastocyanin-like
Solyc05g051480.2.1	UNK		2.54593	5.17e-12	Unknown Protein (AHRD V1)
Solyc11g008820.1.1			2.54541	3.86e-08	Endoglucanase (AHRD V1 ***- Q0KIX2_CUCME); contains Interpro domain(s) IPR001701 Glycoside hydrolase, family 9
Solyc02g031990.1.1	UNK		2.53777	1.27e-07	Unknown Protein (AHRD V1)
Solyc02g092120.2.1	PSK		2.53771	1.27e-07	Phytosulfokines 3 (AHRD V1 ***- PSK3_ARATH); contains Interpro domain(s) IPR009438 Phytosulfokine
Solyc05g054650.1.1	C2H2		2.53766	1.86e-05	Zinc finger transcription factor ZFP19 (AHRD V1 **** Q84NH1_ORYSJ); contains Interpro domain(s) IPR007087 Zinc finger, C2H2-type
Solyc02g094000.1.1	CALM		2.53657	2.98e-14	Calmodulin-like protein (AHRD V1 ***- Q0VJ70_DATME); contains Interpro domain(s) IPR011992 EF-Hand type
Solyc04g008100.1.1	UBP		2.53601	3.43e-14	U-box domain-containing protein (AHRD V1 ***- D7MID4_ARALY); contains Interpro domain(s) IPR003613 U box domain
Solyc11g072470.1.1	LOB		2.53292	9.65e-11	LOB domain protein 1 (AHRD V1 ***- D7KHW8_ARALY); contains Interpro domain(s) IPR004883 Lateral organ boundaries, LOB
Solyc01g079600.2.1	LIP		2.52992	7e-15	Lipase (AHRD V1 *-*- C1FIH0_9CHLO); contains Interpro domain(s) IPR002921 Lipase, class 3
Solyc04g072000.2.1	CHIT		2.52882	3.45e-13	Chitinase (AHRD V1 ***- D0QU15_LACSA); contains Interpro domain(s) IPR016283 Glycoside hydrolase, family 19
Solyc10g076480.1.1	AMMOT		2.52838	1.71e-11	Ammonium transporter (AHRD V1 ***- B9HCZ0_POPTR); contains Interpro domain(s) IPR001905 Ammonium transporter
Solyc06g050630.2.1	PREPHE		2.52823	1.78e-14	Prephenate dehydrogenase family protein (AHRD V1 ***- D7KDI5_ARALY); contains Interpro domain(s) IPR016040 NAD(P)-binding domain
Solyc01g005040.2.1			2.52704	1.62e-10	Unknown Protein (AHRD V1); contains Interpro domain(s) IPR006702 Uncharacterised protein family UPF0497, trans-membrane plant
Solyc05g056080.2.1	UNK		2.52351	2.28e-06	Unknown Protein (AHRD V1)
Solyc01g109110.2.1			2.52176	2.06e-14	Guanine nucleotide-binding protein alpha-1 subunit (AHRD V1 *-*- B6TWS6_MAIZE); contains Interpro domain(s) IPR001019 Guanine nucleotide binding protein (G-protein), alpha subunit
Solyc11g073060.1.1	C2H2		2.52071	5.6e-08	Zinc finger family protein (AHRD V1 ***- D7LJS8_ARALY); contains Interpro domain(s) IPR007087 Zinc finger, C2H2-type
Solyc02g090970.1.1	KIN		2.51815	2.96e-14	Serine/threonine-protein kinase 24 (AHRD V1 **** STK24_MOUSE); contains Interpro domain(s) IPR002290 Serine/threonine protein kinase
Solyc08g068710.1.1	THT	SlHAG20	2.51696	1.45e-10	N-acetyltransferase (AHRD V1 ***- B6SUK9_MAIZE); contains Interpro domain(s) IPR000182 GCN5-related N-acetyltransferase
Solyc06g011470.2.1	UNK		2.51597	1.26e-10	Unknown Protein (AHRD V1)
Solyc02g086210.2.1	RECkin		2.51262	8.48e-14	Receptor-like protein kinase (AHRD V1 ***- D3G6F0_CAPAN); contains Interpro domain(s) IPR002290 Serine/threonine protein kinase
Solyc09g082870.1.1	CaATPase		2.50817	2.99e-14	Calcium-transporting ATPase 1 (AHRD V1 **** Q7XBH9_CERRI); contains Interpro domain(s) IPR006408 ATPase, P-type, calcium-transporting, PMCA-type
Solyc08g016210.2.1	RLP		2.5071	6.19e-14	LRR receptor-like serine/threonine-protein kinase, RLP
Solyc03g113980.2.1	CALMBi		2.50328	1.34e-13	Calmodulin-binding protein (AHRD V1 **** Q9FKL6_ARATH); contains Interpro domain(s) IPR012416 Calmodulin binding protein-like
Solyc10g012080.2.1	CNReg		2.49955	7.55e-14	MRNA clone RAFL21-79-C21 (AHRD V1 **-- Q8W458_ARATH); contains Interpro domain(s) IPR006461 Protein of unknown function Cys-rich
Solyc04g082830.2.1	IAAflux		2.49611	6.34e-10	Auxin efflux carrier family protein (AHRD V1 **** D7KJ74_ARALY); contains Interpro domain(s) IPR004776 Auxin efflux carrier
Solyc12g036390.1.1	CALMBi		2.49258	1.08e-12	Calmodulin-binding protein-like (AHRD V1 ***- Q943R3_ORYSJ); contains Interpro domain(s) IPR012416 Calmodulin binding protein-like
Solyc06g060870.1.1	LIP		2.49134	2.7e-12	Lipase-like protein (AHRD V1 ***- Q949E1_ORYSA); contains Interpro domain(s) IPR002921 Lipase, class 3
Solyc02g062550.2.1	AAA-ATP		2.49081	8.93e-14	Cell division protease ftsH homolog (AHRD V1 *--- FTSH_HELPY); contains Interpro domain(s) IPR003959 ATPase, AAA-type, core
Solyc05g012180.2.1	HYDR		2.48337	0.000604611	Hydrolase alpha/beta fold family protein (AHRD V1 **-* D7LP51_ARALY); contains Interpro domain(s) IPR000073 Alpha/beta hydrolase fold-1
Solyc10g051120.1.1			2.47934	7.44e-11	Brain protein 44-like protein (AHRD V1 ***- B6TQE5_MAIZE); contains Interpro domain(s) IPR005336 Uncharacterised protein family UPF0041
Solyc01g096510.2.1	VQ		2.47228	4.31e-14	Sigma factor binding protein 1 (AHRD V1 *-*- D1MWZ4_CITLA); contains Interpro domain(s) IPR008889 VQ
Solyc10g011930.1.1	PAL		2.47209	0.0061828	Phenylalanine ammonia-lyase (AHRD V1 ***- B5LAW0_CAPAN); contains Interpro domain(s) IPR001106 Phenylalanine/histidine ammonia-lyase
Solyc12g036800.1.1			2.47057	4.33e-07	Ve resistance gene-like protein (Fragment) (AHRD V1 **-- Q84X60_SOLTU)
Solyc01g107090.2.1	XYL short		2.46795	1.77e-13	Beta-1 4-xylosidase (AHRD V1 *-*- D7LA14_ARALY)
Solyc03g005040.1.1	CALM		2.4621	5.89e-05	Calmodulin-like protein (AHRD V1 ***- Q0VJ70_DATME); contains Interpro domain(s) IPR011992 EF-Hand type
Solyc09g011610.2.1	GST		2.46198	0.00508811	Glutathione S-transferase-like protein (AHRD V1 ***- A8DUB0_SOLLC); contains Interpro domain(s) IPR004046 Glutathione S-transferase, C-terminal
Solyc12g005720.1.1	CRR		2.46197	2.32e-10	Cysteine-rich receptor-like protein kinase (AHRD V1 ***- C6ZRS1_SOYBN); contains Interpro domain(s) IPR002902 Protein of unknown function DUF26
Solyc02g032950.2.1	WRKY	SlWRKY16	2.45447	8.03e-13	Transcription factor WRKY (AHRD V1 ***- C7E5X8_CAPAN); contains Interpro domain(s) IPR003657 DNA-binding WRKY
Solyc12g008960.1.1	CALMBi		2.45311	3.45e-13	Calmodulin-binding protein (AHRD V1 ***- A2I5F3_BETVU)
Solyc09g011550.2.1	GST		2.44851	2.68e-08	Glutathione S-transferase-like protein (AHRD V1 **** A8DUB0_SOLLC); contains Interpro domain(s) IPR004046 Glutathione S-transferase, C-terminal
Solyc11g073110.1.1	AUXRES		2.44771	3.01e-06	Auxin-regulated protein (AHRD V1 ***- Q945F5_SOLLC); contains Interpro domain(s) IPR010369 Protein of unknown function DUF966
Solyc08g068770.1.1	THT	THT1-4	2.44589	1.35e-13	N-acetyltransferase (AHRD V1 ***- B6SUK9_MAIZE); contains Interpro domain(s) IPR000182 GCN5-related N-acetyltransferase
Solyc08g068730.1.1	THT	THT1-3, tomTHT1-3	2.445	9.23e-13	N-acetyltransferase (AHRD V1 ***- B6SUK9_MAIZE); contains Interpro domain(s) IPR000182 GCN5-related N-acetyltransferase
Solyc01g098370.1.1	RLP		2.43721	0.00523928	LRR receptor-like serine/threonine-protein kinase, RLP
Solyc11g006030.1.1	UBP		2.42795	9.73e-12	U-box domain-containing protein (AHRD V1 ***- D7MID4_ARALY); contains Interpro domain(s) IPR003613 U box domain
Solyc07g043250.1.1	VQ		2.42136	4.04e-12	Unknown Protein (AHRD V1); contains Interpro domain(s) IPR008889 VQ
Solyc08g082110.2.1	WRKY	SlWRKY54	2.42111	4.41e-13	WRKY transcription factor-30 (AHRD V1 **** B6VB04_CAPAN); contains Interpro domain(s) IPR003657 DNA-binding WRKY
Solyc03g112970.1.1	PMEI		2.41685	9.28e-09	Pectinesterase (AHRD V1 ***- B9GXZ7_POPTR); contains Interpro domain(s) IPR006501 Pectinesterase inhibitor
Solyc02g067610.1.1	UNK		2.41206	1.43e-06	Unknown Protein (AHRD V1)
Solyc02g071560.2.1	SUBT		2.4103	5.95e-11	Subtilisin-like protease (AHRD V1 ***- Q9FK77_ARATH); contains Interpro domain(s) IPR015500 Peptidase S8, subtilisin-related
Solyc01g095140.2.1	LEAP		2.4097	5.51e-14	Late embryogenesis abundant protein (Fragment) (AHRD V1 **-- B7TGG5_PINSY); contains Interpro domain(s) IPR013990 Water Stress and Hypersensitive response
Solyc03g115870.2.1			2.40936	1.44e-12	Thioredoxin 2 (AHRD V1 ***- Q5ZF47_PLAMJ); contains Interpro domain(s) IPR015467 Thioredoxin, core
Solyc10g079390.1.1	UNK		2.40745	0.00654324	Unknown Protein (AHRD V1)
Solyc02g090560.2.1	CaATPase		2.40448	1.58e-10	Calcium-transporting ATPase 1 (AHRD V1 ***- Q7XBH9_CERRI); contains Interpro domain(s) IPR001757 ATPase, P-type, K/Mg/Cd/Cu/Zn/Na/Ca/Na/H-transporter
Solyc04g076730.1.1	UNK		2.40429	4.19e-06	Unknown Protein (AHRD V1)
Solyc08g016440.2.1	UNK		2.40044	2.29e-12	Unknown Protein (AHRD V1)
Solyc09g015770.2.1	WRKY	WRKY3, SlWRKY81	2.39777	2.21e-13	WRKY transcription factor 6 (AHRD V1 **** A7UGD3_SOLTU); contains Interpro domain(s) IPR003657 DNA-binding WRKY
Solyc11g016930.1.1	RLP		2.39154	1.39e-05	LRR receptor-like serine/threonine-protein kinase, RLP
Solyc07g056000.2.1	XHT	tXET-B2, SlXTH10, SlXETB2, LetXET-B2	2.39031	1.63e-13	Xyloglucan endotransglucosylase/hydrolase 7 (AHRD V1 **** C0IRG6_ACTDE); contains Interpro domain(s) IPR016455 Xyloglucan endotransglucosylase/hydrolase IPR008263 Glycoside hydrolase, family 16, active site
Solyc08g075550.2.1	ALTOX	AOX1b, LeAOX1b	2.3898	1.8e-08	Alternative oxidase (AHRD V1 **** Q84V46_SOLLC); contains Interpro domain(s) IPR002680 Alternative oxidase
Solyc11g071750.1.1	CALM		2.38742	0.00103151	Calmodulin-like protein (AHRD V1 ***- Q0VJ70_DATME); contains Interpro domain(s) IPR011992 EF-Hand type
Solyc01g107390.2.1	GH3Prom	SlGH3.2	2.38649	3.33e-09	Auxin-responsive GH3 product (AHRD V1 ***- Q05680_SOYBN); contains Interpro domain(s) IPR004993 GH3 auxin-responsive promoter
Solyc02g090770.1.1	ERF	SLERF85	2.38618	2.56e-09	Ethylene responsive transcription factor 2b (AHRD V1 *-*- C0J9I6_9ROSA); contains Interpro domain(s) IPR001471 Pathogenesis-related transcriptional factor and ERF, DNA-binding
Solyc06g069650.2.1	RLK		2.37832	0.000559435	Receptor like kinase, RLK
Solyc02g094180.2.1	PRX		2.3761	0.00586814	Peroxidase 1 (AHRD V1 **** Q84UA9_ARTAN); contains Interpro domain(s) IPR002016 Haem peroxidase, plant/fungal/bacterial
Solyc10g086690.1.1			2.37436	9.28e-09	Phosphatidylcholine:ceramide cholinephosphotransferase 2 (AHRD V1 *-*- SMS2_MACFA)
Solyc10g079860.1.1	B3GLU	tomQ'b	2.3729	9.6e-13	Beta-1 3-glucanase (AHRD V1 ***- Q68V46_OLEEU); contains Interpro domain(s) IPR000490 Glycoside hydrolase, family 17
Solyc10g045420.1.1			2.3685	1.52e-12	Os03g0169000 protein (Fragment) (AHRD V1 ***- Q0DUS7_ORYSJ); contains Interpro domain(s) IPR004348 Protein of unknown function DUF246, plant
Solyc03g083470.2.1	RLK		2.36758	9.53e-13	Receptor like kinase, RLK
Solyc08g068600.2.1	DC		2.36701	2.38e-12	Decarboxylase family protein (AHRD V1 ***- B1ILJ6_CLOBK); contains Interpro domain(s) IPR002129 Pyridoxal phosphate-dependent decarboxylase
Solyc11g073080.1.1			2.36145	1.7e-07	Methyl binding domain protein (AHRD V1 *-*- B9HPK6_POPTR); contains Interpro domain(s) IPR001739 Methyl-CpG DNA binding
Solyc02g079510.2.1	PRX	TAP2, TMP2	2.36117	6.27e-10	Peroxidase (AHRD V1 **** Q50LG4_TOBAC); contains Interpro domain(s) IPR019793 Peroxidases heam-ligand binding site IPR019794 Peroxidase, active site IPR002016 Haem peroxidase, plant/fungal/bacterial
Solyc07g056190.2.1	NBS-LRR		2.36071	9.59e-13	NBS-LRR class disease resistance protein (AHRD V1 *--- D5L9G7_ORYSI)
Solyc02g093230.2.1	COMT		2.3573	1.33e-12	Caffeoyl-CoA O-methyltransferase (AHRD V1 **** A8IFQ7_SOLLC); contains Interpro domain(s) IPR002935 O-methyltransferase, family 3
Solyc11g042560.1.1	ERF		2.35587	0.00070862	Ethylene-responsive transcription factor 4 (AHRD V1 *-*- ERF78_ARATH); contains Interpro domain(s) IPR001471 Pathogenesis-related transcriptional factor and ERF, DNA-binding
Solyc05g009610.1.1	HYDR		2.35448	5.24e-12	Acetyl esterase (AHRD V1 **-- AES_SHIF8); contains Interpro domain(s) IPR013094 Alpha/beta hydrolase fold-3
Solyc08g079190.1.1	LTP-like		2.34934	4.67e-08	Cortical cell-delineating protein (AHRD V1 *--- B6T836_MAIZE); contains Interpro domain(s) IPR013770 Plant lipid transfer protein and hydrophobic protein, helical
Solyc02g091070.2.1	MATE		2.34528	0.00739934	Multidrug resistance protein mdtK (AHRD V1 *-*- MDTK_EDWI9); contains Interpro domain(s) IPR015521 MATE family transporter related protein
Solyc11g068620.1.1	NAC		2.34406	5.32e-12	NAC-domain protein (AHRD V1 ***- Q9SXQ0_TOBAC); contains Interpro domain(s) IPR003441 No apical meristem (NAM) protein
Solyc09g005830.1.1	EXOC	ACI49, EXO70A1	2.34297	0.000411199	Exocyst complex protein EXO70 (AHRD V1 *--- EXO70_KLULA); contains Interpro domain(s) IPR004140 Exo70 exocyst complex subunit
Solyc06g053640.1.1	C3HC4		2.33293	4.97e-09	Ring H2 finger protein (AHRD V1 *-*- D9ZHD8_HYPPE); contains Interpro domain(s) IPR018957 Zinc finger, C3HC4 RING-type
Solyc08g016220.1.1	LRRf		2.32861	1.23e-08	LRR protein WM1.7 (AHRD V1 *-*- Q6QM07_AEGTA)
Solyc04g071780.2.1	CYP92B5		2.32575	9.38e-13	Cytochrome P450
Solyc12g042480.1.1	CYP736A74		2.32507	6.71e-12	Cytochrome P450
Solyc05g055080.1.1	UNK		2.32483	1.9e-07	Unknown Protein (AHRD V1)
Solyc04g007390.2.1	KIN		2.32222	3.18e-12	Serine/threonine protein kinase family protein (AHRD V1 **** C6ZRM5_SOYBN); contains Interpro domain(s) IPR002290 Serine/threonine protein kinase
Solyc02g068460.1.1	VQ		2.322	0.00770448	Unknown Protein (AHRD V1); contains Interpro domain(s) IPR008889 VQ
Solyc04g005040.1.1	MetPROT		2.31789	1.12e-12	Matrix metalloproteinase (AHRD V1 **-- B7TVN4_PINTA); contains Interpro domain(s) IPR001818 Peptidase M10A and M12B, matrixin and adamalysin
Solyc03g083730.1.1	PMEI		2.3176	1.04e-12	Pectinesterase (AHRD V1 ***- C0PST8_PICSI); contains Interpro domain(s) IPR006501 Pectinesterase inhibitor
Solyc06g076080.1.1	UNK		2.31525	9.72e-12	Unknown Protein (AHRD V1)
Solyc02g090360.2.1	LACC		2.31439	4.41e-13	Laccase-22 (AHRD V1 **-- LAC22_ORYSJ); contains Interpro domain(s) IPR001117 Multicopper oxidase, type 1
Solyc10g081570.1.1	KED		2.31437	1.6e-12	KED (AHRD V1 *-*- Q9LW95_TOBAC)
Solyc01g111980.2.1	AAT		2.31421	1.39e-12	Lysine/histidine transporter (AHRD V1 **** B9HR02_POPTR); contains Interpro domain(s) IPR013057 Amino acid transporter, transmembrane
Solyc03g122190.2.1	TIFY	SRG1, SlSRG1	2.3107	4.41e-13	Jasmonate ZIM domain 2 (AHRD V1 **-- C7SCY2_CATRO); contains Interpro domain(s) IPR010399 Tify
Solyc04g054950.2.1	SDR		2.31032	1.34e-08	Tropinone reductase I (AHRD V1 **-- Q8VXN5_CALSE); contains Interpro domain(s) IPR002347 Glucose/ribitol dehydrogenase
Solyc06g048700.1.1	UNK		2.30948	1.09e-10	Unknown Protein (AHRD V1)
Solyc03g026270.1.1	ERF	CBF3, SLERF27	2.3092	3.39e-11	Ethylene-responsive transcription factor 4 (AHRD V1 *-** ERF78_ARATH); contains Interpro domain(s) IPR001471 Pathogenesis-related transcriptional factor and ERF, DNA-binding
Solyc04g074950.2.1			2.30723	2.52e-12	Ovarian cancer-associated gene 2 protein homolog (AHRD V1 **-- B5X7T4_SALSA); contains Interpro domain(s) IPR005645 Protein of unknown function DUF341
Solyc08g062360.2.1	ANK		2.30296	6.22e-12	Ankyrin repeat protein (AHRD V1 **-- B1Q4U3_9ROSI); contains Interpro domain(s) IPR002110 Ankyrin
Solyc05g050800.2.1			2.29653	9.64e-13	Phosphoglycerate mutase family protein (AHRD V1 ***- C3SAD0_BRADI); contains Interpro domain(s) IPR012398 PRIB5
Solyc02g071130.2.1	WRKY	SlWRKY71	2.29289	0.000510171	WRKY transcription factor 29 (AHRD V1 ***- C9DI18_9ROSI); contains Interpro domain(s) IPR003657 DNA-binding WRKY
Solyc09g008750.1.1	UNK		2.29254	1.82e-05	Unknown Protein (AHRD V1)
Solyc03g115610.2.1	RLK		2.28796	8e-11	Receptor like kinase, RLK
Solyc09g011520.2.1	GST		2.28637	1.07e-07	Glutathione S-transferase-like protein (AHRD V1 **** A8DUB0_SOLLC); contains Interpro domain(s) IPR004046 Glutathione S-transferase, C-terminal
Solyc06g035700.1.1	ERF	SLERF26	2.28628	3e-12	Ethylene-responsive transcription factor 1 (AHRD V1 *-** ERF1_ORYSJ); contains Interpro domain(s) IPR001471 Pathogenesis-related transcriptional factor and ERF, DNA-binding
Solyc02g072400.1.1	RLK		2.28386	0.00277694	Receptor like kinase, RLK
Solyc02g086700.2.1	B3GLU		2.28239	3.66e-09	Beta-1 3-glucanase (AHRD V1 ***- Q9SYX6_TOBAC); contains Interpro domain(s) IPR000490 Glycoside hydrolase, family 17
Solyc05g015060.2.1	26SPROT		2.28084	1.33e-06	26S protease regulatory subunit 6B homolog (AHRD V1 *--- PRS6B_YEAST); contains Interpro domain(s) IPR003959 ATPase, AAA-type, core
Solyc03g006700.2.1	PRX		2.27985	2.23e-09	Peroxidase (AHRD V1 **** Q50LG4_TOBAC); contains Interpro domain(s) IPR002016 Haem peroxidase, plant/fungal/bacterial
Solyc03g094160.2.1	CASP		2.27679	1.28e-11	Metacaspase (AHRD V1 ***- A8NU42_COPC7); contains Interpro domain(s) IPR011600 Peptidase C14, caspase catalytic
Solyc03g119250.2.1	CALMBi		2.27603	1.87e-12	Calmodulin-binding protein (AHRD V1 **** Q9FKL6_ARATH); contains Interpro domain(s) IPR012416 Calmodulin binding protein-like
Solyc03g122340.2.1	LOX	TomLoxD	2.27449	2.05e-12	Lipoxygenase (AHRD V1 **** Q96574_SOLLC); contains Interpro domain(s) IPR001246 Lipoxygenase, plant
Solyc08g028780.1.1			2.27278	1.95e-10	AT5G28150-like protein (Fragment) (AHRD V1 *-*- D6PS16_9BRAS); contains Interpro domain(s) IPR008586 Protein of unknown function DUF868, plant
Solyc01g107290.2.1			2.26954	2.97e-12	RING-H2 finger protein (AHRD V1 ***- Q8LJR8_SOYBN); contains Interpro domain(s) IPR001841 Zinc finger, RING-type
Solyc09g082810.2.1	GRP-sec		2.2679	8.35e-13	Unknown Protein (AHRD V1); contains Interpro domain(s) IPR010800 Glycine rich
Solyc02g078660.2.1			2.26649	5.12e-09	Phosphoinositide-binding clathrin adaptor N-terminal Wiscott-Aldrich syndrome C-terminal (AHRD V1 *--- A2Q4Q2_MEDTR)
Solyc05g041540.2.1	SERCARB		2.26011	3.07e-09	Serine carboxypeptidase (AHRD V1 ***- Q9XH61_9ASTR); contains Interpro domain(s) IPR001563 Peptidase S10, serine carboxypeptidase
Solyc08g081230.1.1			2.26009	5.06e-12	Potassium channel tetramerization domain-containing protein (AHRD V1 ***- D7MIW8_ARALY); contains Interpro domain(s) IPR003131 Potassium channel, voltage dependent, Kv, tetramerisation
Solyc02g014030.1.1	PTO		2.25933	7.41e-11	Pto-like, Serine/threonine kinase protein, resistance protein
Solyc04g078340.2.1	CYP81C9		2.25855	5.87e-09	Cytochrome P450
Solyc01g009870.2.1			2.25713	4.33e-05	Glycerophosphodiester phosphodiesterase GDE1 (AHRD V1 ***- B2WNF5_PYRTR); contains Interpro domain(s) IPR004129 Glycerophosphoryl diester phosphodiesterase
Solyc10g055800.1.1	CHIT		2.25578	3.48e-12	Chitinase (AHRD V1 ***- B9VRK7_CAPAN); contains Interpro domain(s) IPR016283 Glycoside hydrolase, family 19
Solyc05g013750.2.1			2.2521	1.9e-11	Dual specificity phosphatase 4 (AHRD V1 *-*- Q7SZF3_DANRE); contains Interpro domain(s) IPR020422 Dual specificity phosphatase, subgroup, catalytic domain
Solyc01g009930.1.1	RLP		2.24993	3.33e-07	LRR receptor-like serine/threonine-protein kinase, RLP
Solyc06g068270.2.1	ACCO		2.24848	2.56e-09	1-aminocyclopropane-1-carboxylate oxidase 1 (AHRD V1 **-* ACCO1_MALDO); contains Interpro domain(s) IPR005123 Oxoglutarate and iron-dependent oxygenase
Solyc06g060700.1.1	UNK		2.24722	7.22e-08	Unknown Protein (AHRD V1)
Solyc06g063060.2.1	AUXREP		2.24721	1.55e-05	Auxin-repressed protein-like protein (AHRD V1 **-- Q84KS0_TOBAC); contains Interpro domain(s) IPR008406 Dormancyauxin associated
Solyc03g116510.1.1	UNK		2.24038	0.000301644	Unknown Protein (AHRD V1)
Solyc03g111540.1.1	RLK AF		2.23963	1.92e-05	RLK, Receptor like protein, putative resistance protein with an antifungal domain
Solyc05g051530.2.1	ABC		2.23645	6.24e-11	ABC transporter G family member 11 (AHRD V1 ***- AB11G_ARATH); contains Interpro domain(s) IPR013525 ABC-2 type transporter
Solyc01g109720.2.1	EPOX		2.23644	1.2e-05	Hydrolase-like (AHRD V1 ***- Q5VNP5_ORYSJ); contains Interpro domain(s) IPR000639 Epoxide hydrolase-like
Solyc12g096710.1.1	RLK		2.23351	1.73e-11	Receptor like kinase, RLK
Solyc02g031790.1.1	RLK		2.23018	2.87e-06	Receptor like kinase, RLK
Solyc05g021090.2.1	NAC		2.22587	5.55e-05	NAC domain transcription factor (AHRD V1 *-** B6U2D4_MAIZE); contains Interpro domain(s) IPR003441 No apical meristem (NAM) protein
Solyc02g087210.2.1		SAP11?	2.22579	3.27e-12	Zinc finger AN1 domain-containing stress-associated protein 12 (AHRD V1 ***- SAP12_ARATH); contains Interpro domain(s) IPR000058 Zinc finger, AN1-type
Solyc06g005170.2.1	MAPK	MPK3, LeMPK3, MAPK3, SlMAPK3, LeMAPK3	2.22574	8.88e-12	Mitogen-activated protein kinase 3 (AHRD V1 **** Q84MI4_SOLLC); contains Interpro domain(s) IPR002290 Serine/threonine protein kinase
Solyc03g078370.1.1	RECkin		2.2224	1.62e-10	Receptor-like protein kinase (AHRD V1 ***- Q39202_ARATH); contains Interpro domain(s) IPR002290 Serine/threonine protein kinase
Solyc07g055630.2.1	KIN		2.22092	1.27e-10	Protein kinase/ transmembrane receptor protein serine/threonine kinase (AHRD V1 **** B6SV77_MAIZE); contains Interpro domain(s) IPR002290 Serine/threonine protein kinase
Solyc07g008140.2.1	BCP		2.218	6.05e-09	Blue copper protein (Fragment) (AHRD V1 *--- O82576_MAIZE); contains Interpro domain(s) IPR003245 Plastocyanin-like
Solyc08g080620.1.1	OSM	PR-5x	2.21641	3.22e-11	Osmotin-like protein (Fragment) (AHRD V1 **-- Q8S4L1_SOLNI); contains Interpro domain(s) IPR017949 Thaumatin, conserved site IPR001938 Thaumatin, pathogenesis-related
Solyc05g009000.2.1	KIN3		2.21526	4.79e-11	Kinase family protein (AHRD V1 ***- D7KAJ2_ARALY); contains Interpro domain(s) IPR011009 Protein kinase-like
Solyc06g034370.1.1	PMEI		2.21439	1.16e-06	Pectinesterase (AHRD V1 ***- B9T3X5_RICCO); contains Interpro domain(s) IPR006501 Pectinesterase inhibitor
Solyc08g067640.1.1	UNK		2.214	3.01e-05	Unknown Protein (AHRD V1)
Solyc02g091380.1.1	UNK		2.21012	1.12e-09	Unknown Protein (AHRD V1)
Solyc10g050060.1.1	CaLB		2.20789	2.31e-11	Elicitor-responsive protein 3 (AHRD V1 *--- B6U4Y1_MAIZE); contains Interpro domain(s) IPR018029 C2 membrane targeting protein
Solyc01g057680.2.1			2.2055	2.12e-05	Hcr2-p4.1 (AHRD V1 ***- Q4G2V7_SOLPI); contains Interpro domain(s) IPR013210 Leucine-rich repeat, N-terminal
Solyc08g066320.2.1	RLK		2.20174	1.35e-09	Receptor like kinase, RLK
Solyc06g062420.2.1	UNK		2.20165	1.17e-05	Unknown Protein (AHRD V1)
Solyc03g093610.1.1	ERF	ERF1, ERF-1, EREBP-1, SlERF1B, SLERF69	2.20095	5.1e-10	Ethylene responsive transcription factor 1b (AHRD V1 **** C0J9I8_9ROSA); contains Interpro domain(s) IPR001471 Pathogenesis-related transcriptional factor and ERF, DNA-binding
Solyc03g082370.1.1	AVRCF		2.19892	1.22e-10	Avr9/Cf-9 rapidly elicited protein 65 (AHRD V1 ***- Q9FQZ0_TOBAC)
Solyc02g068830.1.1	RLK		2.19611	4.04e-06	Receptor like kinase, RLK
Solyc02g085010.1.1	UNK		2.19509	4.94e-11	Unknown Protein (AHRD V1)
Solyc04g015360.2.1	GATA		2.19428	1.58e-11	GATA transcription factor 9 (AHRD V1 *-*- B6STZ1_MAIZE); contains Interpro domain(s) IPR000679 Zinc finger, GATA-type
Solyc05g009550.2.1	IST1		2.19427	2.09e-10	IST1 homolog (AHRD V1 *--- IST1_HUMAN); contains Interpro domain(s) IPR005061 Protein of unknown function DUF292, eukaryotic
Solyc12g013680.1.1	RLP		2.19176	4e-05	LRR receptor-like serine/threonine-protein kinase, RLP
Solyc09g075920.1.1	RECkin		2.18926	1.95e-10	Receptor-like protein kinase (AHRD V1 ***- Q39202_ARATH); contains Interpro domain(s) IPR002290 Serine/threonine protein kinase
Solyc01g107780.2.1	UGT		2.18905	4.42e-10	UDP-glucosyltransferase family 1 protein (AHRD V1 **** C6KI43_CITSI); contains Interpro domain(s) IPR002213 UDP-glucuronosyl/UDP-glucosyltransferase
Solyc06g069040.2.1	GST	LeGST-T4	2.18775	7.79e-06	Glutathione S-transferase (AHRD V1 **** Q84T17_PHAAT); contains Interpro domain(s) IPR004046 Glutathione S-transferase, C-terminal
Solyc10g081980.1.1	HARP		2.18686	3.12e-11	Harpin-induced protein-like (Fragment) (AHRD V1 **-- D2CFH8_COFAR); contains Interpro domain(s) IPR010847 Harpin-induced 1
Solyc08g008150.1.1			2.18495	3.39e-05	Plant cell wall protein SlTFR88 (AHRD V1 ***- Q19QU4_SOLLC)
Solyc03g118450.1.1	UNK		2.18454	2.62e-08	Unknown Protein (AHRD V1)
Solyc12g057160.1.1	UNK		2.18411	3.71e-09	Unknown Protein (AHRD V1)
Solyc02g020890.2.1			2.18337	5.65e-11	Transmembrane protein 53 (AHRD V1 *--- B5X6E4_SALSA); contains Interpro domain(s) IPR008547 Protein of unknown function DUF829, transmembrane 53
Solyc10g049630.1.1	PP2C		2.17676	2.18e-11	Serine/threonine protein phosphatase 2C (AHRD V1 **** D7LV04_ARALY); contains Interpro domain(s) IPR015655 Protein phosphatase 2C
Solyc08g068630.2.1	DC		2.17629	0.00514924	Decarboxylase family protein (AHRD V1 ***- B1ILJ6_CLOBK); contains Interpro domain(s) IPR002129 Pyridoxal phosphate-dependent decarboxylase
Solyc02g091700.2.1	HRP		2.17578	3.52e-10	Hydroxyproline-rich glycoprotein (AHRD V1 ***- A9YWR1_MEDTR)
Solyc07g048070.2.1			2.17063	3.74e-09	Membrane protein (AHRD V1 **-- B6U5U8_MAIZE); contains Interpro domain(s) IPR017214 Uncharacterised conserved protein UCP037471
Solyc12g056360.1.1	OSM		2.17045	8.29e-08	Thaumatin-like protein (AHRD V1 **-- Q93XD4_SAMNI); contains Interpro domain(s) IPR001938 Thaumatin, pathogenesis-related
Solyc03g119370.1.1	MYB	SlMYB62	2.17003	4.42e-05	MYB transcription factor (AHRD V1 *-*- Q9C9G7_ARATH); contains Interpro domain(s) IPR015495 Myb transcription factor
Solyc08g016150.1.1	AVRCF		2.16935	2.22e-10	Avr9/Cf-9 rapidly elicited protein 180 (AHRD V1 ***- Q9FQZ1_TOBAC)
Solyc04g007580.1.1			2.16675	3.38e-11	cDNA clone J100026I16 full insert sequence (AHRD V1 **-- B7FA06_ORYSJ)
Solyc07g064720.2.1	GDSL		2.16585	3.77e-07	GDSL esterase/lipase At5g55050 (AHRD V1 ***- GDL87_ARATH); contains Interpro domain(s) IPR001087 Lipase, GDSL
Solyc12g088360.1.1	UBP		2.1588	5.99e-10	U-box domain-containing protein 4 (AHRD V1 **-- PUB4_ARATH); contains Interpro domain(s) IPR011989 Armadillo-like helical
Solyc06g007190.2.1	PP2C		2.15661	2.74e-11	Integrin-linked kinase-associated serine/threonine phosphatase 2C (AHRD V1 **** ILKAP_MOUSE); contains Interpro domain(s) IPR015655 Protein phosphatase 2C
Solyc10g085420.1.1			2.15278	2.3e-11	Os03g0816700 protein (Fragment) (AHRD V1 ***- Q0DMC9_ORYSJ); contains Interpro domain(s) IPR007612 Protein of unknown function DUF567
Solyc08g007230.1.1	ERF		2.15184	0.000310036	Ethylene responsive transcription factor 1a (AHRD V1 *-** C0J9I9_9ROSA); contains Interpro domain(s) IPR001471 Pathogenesis-related transcriptional factor and ERF, DNA-binding
Solyc11g071740.1.1	CALM		2.14989	5.84e-11	Calmodulin-like protein (AHRD V1 ***- Q0VJ70_DATME); contains Interpro domain(s) IPR011992 EF-Hand type
Solyc10g085860.1.1	UGT		2.14983	0.000653172	UDP-glucosyltransferase family 1 protein (AHRD V1 ***- C6KI43_CITSI); contains Interpro domain(s) IPR002213 UDP-glucuronosyl/UDP-glucosyltransferase
Solyc06g074420.1.1	CYP94C29		2.14912	1.89e-06	Cytochrome P450
Solyc06g065820.2.1	ERF	SLERF1, ERF1, LeERF1	2.14739	1.27e-05	Ethylene-responsive transcription factor 7 (AHRD V1 *-** ERF83_ARATH); contains Interpro domain(s) IPR001471 Pathogenesis-related transcriptional factor and ERF, DNA-binding
Solyc02g089900.1.1	RECkin	LYK4	2.1468	4.13e-11	Receptor-like kinase (AHRD V1 *-*- A7VM35_MARPO); contains Interpro domain(s) IPR002290 Serine/threonine protein kinase
Solyc08g076390.2.1		SlJMJ5	2.14469	7.64e-11	Lysine-specific demethylase 5A (AHRD V1 *--- KDM5A_HUMAN); contains Interpro domain(s) IPR013129 Transcription factor jumonji
Solyc03g044790.2.1	HYDR		2.14288	3.51e-09	Alpha-hydroxynitrile lyase (AHRD V1 **-- O49897_MANES); contains Interpro domain(s) IPR000073 Alpha/beta hydrolase fold-1
Solyc05g013410.2.1			2.14093	1.41e-10	Sel1 domain protein repeat-containing protein (AHRD V1 *-*- A0L961_MAGSM); contains Interpro domain(s) IPR011990 Tetratricopeptide-like helical
Solyc10g006710.2.1	RECkin		2.13946	1.33e-08	Serine/threonine kinase receptor (AHRD V1 **** Q7DMS5_BRANA); contains Interpro domain(s) IPR002290 Serine/threonine protein kinase
Solyc07g041620.1.1	UNK		2.1385	4.39e-09	Unknown Protein (AHRD V1)
Solyc01g073820.2.1	CHP		2.13663	3.59e-08	CHP-rich zinc finger protein-like (AHRD V1 **-- Q9FNE5_ARATH); contains Interpro domain(s) IPR011424 C1-like
Solyc04g014770.1.1	UNK		2.13571	4.7e-10	Unknown Protein (AHRD V1)
Solyc10g076560.1.1	RECkin		2.13566	0.00512114	Receptor-like protein kinase At3g21340 (AHRD V1 ***- RLK6_ARATH); contains Interpro domain(s) IPR002290 Serine/threonine protein kinase
Solyc05g015840.2.1		SlySBP13	2.1353	1.51e-10	Squamosa promoter-binding protein (AHRD V1 ***- B8Y9B2_PONTR); contains Interpro domain(s) IPR004333 Transcription factor, SBP-box
Solyc08g068690.1.1	THT	SlHAG25	2.13396	1.54e-10	N-acetyltransferase (AHRD V1 ***- B6SUK9_MAIZE); contains Interpro domain(s) IPR000182 GCN5-related N-acetyltransferase
Solyc02g080080.2.1	RLK AF		2.13388	3.19e-09	RLK, Receptor like protein, putative resistance protein with an antifungal domain
Solyc04g007320.1.1	NBS-LRR		2.13134	2.34e-10	Tir-nbs-lrr, resistance protein
Solyc04g040180.2.1	SAMET		2.13097	3.25e-10	S-adenosylmethionine-dependent methyltransferase (Fragment) (AHRD V1 **** B3VXJ7_POPTN); contains Interpro domain(s) IPR013217 Methyltransferase type 12
Solyc03g082530.1.1	SAUR	SlSAUR37	2.13059	5.73e-10	Auxin-responsive family protein (AHRD V1 ***- D7M515_ARALY); contains Interpro domain(s) IPR003676 Auxin responsive SAUR protein
Solyc01g006550.2.1	RLP	Hcr9-0	2.12722	2.93e-08	LRR receptor-like serine/threonine-protein kinase, RLP
Solyc06g073830.1.1	CALM		2.1267	1.92e-10	Calmodulin-like protein (AHRD V1 ***- Q0VJ70_DATME); contains Interpro domain(s) IPR011992 EF-Hand type
Solyc06g009110.2.1	NUCE		2.12137	2.46e-10	Nucellin-like aspartic protease (Fragment) (AHRD V1 **-- Q8L886_MAIZE); contains Interpro domain(s) IPR001461 Peptidase A1
Solyc10g007900.2.1	CYP72A196P		2.1209	2.83e-06	Cytochrome P450
Solyc12g100230.1.1	FAdes		2.12053	0.000353714	Fatty acid desaturase (AHRD V1 ***- B3SP99_CAPAN); contains Interpro domain(s) IPR005804 Fatty acid desaturase, type 1
Solyc08g079870.1.1	SUBT	P69B	2.11856	4.09e-10	Subtilisin-like protease (AHRD V1 **-- Q9LWA3_SOLLC); contains Interpro domain(s) IPR015500 Peptidase S8, subtilisin-related IPR000209 Peptidase S8 and S53, subtilisin, kexin, sedolisin
Solyc11g008600.1.1			2.11624	0.00219728	Genomic DNA chromosome 5 P1 clone MUA2 (AHRD V1 ***- Q9FKM0_ARATH)
Solyc06g060110.2.1	AAT		2.11448	6.31e-11	Amino acid permease (AHRD V1 **** B9GU10_POPTR); contains Interpro domain(s) IPR013057 Amino acid transporter, transmembrane
Solyc03g043880.2.1			2.11432	5.14e-05	Branched-chain amino acid aminotransferase (AHRD V1 **** Q9SNY9_SOLTU); contains Interpro domain(s) IPR005786 Branched-chain amino acid aminotransferase II
Solyc01g007030.2.1	UBP		2.11127	1.02e-10	U-box domain-containing protein (AHRD V1 ***- D7LU64_ARALY); contains Interpro domain(s) IPR016024 Armadillo-type fold
Solyc10g050970.1.1	ERF	SLERF80, Sl-ERF.D.4	2.1098	2.14e-10	Ethylene responsive transcription factor 2b (AHRD V1 *-*- C0J9I6_9ROSA); contains Interpro domain(s) IPR001471 Pathogenesis-related transcriptional factor and ERF, DNA-binding
Solyc02g072150.2.1			2.10978	1.49e-10	Alpha alpha-trehalose-phosphate synthase (UDP-forming) (AHRD V1 **** A3CXN9_METMJ); contains Interpro domain(s) IPR001830 Glycosyl transferase, family 20
Solyc09g010000.2.1	ACCO		2.10552	1.16e-07	1-aminocyclopropane-1-carboxylate oxidase-like protein (AHRD V1 **-* Q9LTH8_ARATH); contains Interpro domain(s) IPR005123 Oxoglutarate and iron-dependent oxygenase
Solyc04g077620.1.1	UNK		2.10549	2.09e-09	Unknown Protein (AHRD V1)
Solyc12g006840.1.1	RECkin		2.09893	3.82e-08	Serine/threonine kinase receptor (AHRD V1 **** Q7DMS5_BRANA); contains Interpro domain(s) IPR002290 Serine/threonine protein kinase
Solyc03g042560.1.1	PAL		2.097	1.51e-07	Phenylalanine ammonia-lyase (AHRD V1 **** B5LAW0_CAPAN); contains Interpro domain(s) IPR005922 Phenylalanine ammonia-lyase
Solyc08g078070.2.1		Rab1A, LeRab1A	2.09616	1.58e-10	Ras-related protein Rab-1A (AHRD V1 ***- B6RB23_HALDI); contains Interpro domain(s) IPR003579 Ras small GTPase, Rab type
Solyc02g082950.2.1			2.09042	6.62e-06	Os03g0291800 protein (Fragment) (AHRD V1 ***- Q0DSS4_ORYSJ); contains Interpro domain(s) IPR004253 Protein of unknown function DUF231, plant
Solyc02g090110.2.1	RECkin	WLK, LeWAK	2.08701	6.6e-10	Receptor-like kinase (AHRD V1 *-** A7VM25_MARPO); contains Interpro domain(s) IPR002290 Serine/threonine protein kinase
Solyc06g073050.2.1	NAC		2.08623	9.53e-11	NAC domain protein IPR003441 (AHRD V1 *-*- B9IDH0_POPTR); contains Interpro domain(s) IPR003441 No apical meristem (NAM) protein
Solyc01g107830.2.1	UGT		2.08396	0.000908561	UDP-glucosyltransferase family 1 protein (AHRD V1 **** C6KI43_CITSI); contains Interpro domain(s) IPR002213 UDP-glucuronosyl/UDP-glucosyltransferase
Solyc09g005570.2.1	UNK		2.08029	7.44e-06	Unknown Protein (AHRD V1)
Solyc03g115920.2.1			2.07926	5.21e-10	Zinc finger protein-like protein (AHRD V1 **-- Q1PEQ5_ARATH); contains Interpro domain(s) IPR002867 Zinc finger, C6HC-type
Solyc07g062500.2.1	CYP72A184		2.07505	1.91e-10	Cytochrome P450
Solyc07g065160.2.1			2.07217	6.7e-06	Pirin (AHRD V1 ***- D7RJ70_CARPA); contains Interpro domain(s) IPR012093 Pirin
Solyc01g008500.2.1	RECkin		2.0686	6.46e-07	Receptor serine/threonine kinase (AHRD V1 **** O49202_ORYSJ); contains Interpro domain(s) IPR002290 Serine/threonine protein kinase
Solyc02g068670.1.1	ANK		2.06747	2.78e-05	Ankyrin repeat-containing protein At3g12360 (AHRD V1 **-- Y3236_ARATH); contains Interpro domain(s) IPR002110 Ankyrin
Solyc02g079570.2.1	RECkin		2.0673	9.32e-10	Serine/threonine-protein kinase receptor (AHRD V1 **** B6U2B7_MAIZE); contains Interpro domain(s) IPR002290 Serine/threonine protein kinase
Solyc06g050500.2.1	ABA-R		2.06661	2.7e-06	Abscisic acid receptor PYL4 (AHRD V1 *--- PYL4_ARATH); contains Interpro domain(s) IPR019587 Polyketide cyclase/dehydrase
Solyc08g067360.2.1	WRKY	SlWRKY45	2.06615	4.31e-07	WRKY transcription factor 9 (AHRD V1 **** C9DHZ8_9ROSI); contains Interpro domain(s) IPR003657 DNA-binding WRKY
Solyc07g052210.2.1	UNK		2.06506	1.31e-08	Unknown Protein (AHRD V1)
Solyc02g072190.2.1	WRKY	SlWRKY79	2.06315	4.45e-05	WRKY transcription factor 5 (AHRD V1 ***- A7UGD2_SOLTU); contains Interpro domain(s) IPR003657 DNA-binding WRKY
Solyc01g007040.2.1	UBP		2.06149	3.16e-10	U-box domain-containing protein (AHRD V1 ***- D7LU64_ARALY); contains Interpro domain(s) IPR003613 U box domain
Solyc08g077020.1.1	UNK		2.05537	4.44e-10	Unknown Protein (AHRD V1)
Solyc08g008110.2.1	ACCS		2.05474	8.61e-10	1-aminocyclopropane-1-carboxylate synthase (AHRD V1 ***- Q94GA2_SOLLC); contains Interpro domain(s) IPR015422 Pyridoxal phosphate-dependent transferase, major region, subdomain 2
Solyc07g048060.1.1	AUXRES		2.04997	1.92e-09	Auxin-induced protein-like (AHRD V1 **-- Q6YUI4_ORYSJ); contains Interpro domain(s) IPR007613 Protein of unknown function DUF568, DOMON-like
Solyc09g011330.1.1	RECkin		2.04949	2.72e-09	Receptor protein kinase-like (AHRD V1 **** Q5QLM8_ORYSJ); contains Interpro domain(s) IPR002290 Serine/threonine protein kinase
Solyc06g062330.1.1	UGT		2.0435	3.13e-06	UDP-glucosyltransferase HvUGT5876 (AHRD V1 **** D3WYW1_HORVD); contains Interpro domain(s) IPR002213 UDP-glucuronosyl/UDP-glucosyltransferase
Solyc04g005670.1.1	BPKelch		2.03793	4.7e-10	Kelch-like protein 17 (AHRD V1 *-*- KLH17_RAT); contains Interpro domain(s) IPR015915 Kelch-type beta propeller
Solyc12g096350.1.1	WRKY	WRKYIId-2, SlWRKY10	2.03702	6.19e-09	WRKY transcription factor 11 (AHRD V1 ***- D7MB53_ARALY); contains Interpro domain(s) IPR003657 DNA-binding WRKY
Solyc12g005340.1.1	GRAS	THI039, SlGRAS3 ?	2.03676	4.72e-10	GRAS family transcription factor (AHRD V1 **-- B9I7E1_POPTR); contains Interpro domain(s) IPR005202 GRAS transcription factor
Solyc05g009010.1.1	KIN		2.03664	1.08e-09	Serine/threonine protein kinase family protein (AHRD V1 **** C6ZRM5_SOYBN); contains Interpro domain(s) IPR002290 Serine/threonine protein kinase
Solyc04g005160.1.1			2.03253	1.7e-09	6-phosphogluconate dehydrogenase decarboxylating (AHRD V1 **** B9N1W3_POPTR); contains Interpro domain(s) IPR006113 6-phosphogluconate dehydrogenase, decarboxylating
Solyc06g072460.1.1	CHP		2.02995	5.53e-09	CHP-rich zinc finger protein-like (AHRD V1 *--- Q8H5Y9_ORYSJ); contains Interpro domain(s) IPR011424 C1-like
Solyc05g009040.2.1	RECkin		2.02871	0.00239115	Receptor-like protein kinase (AHRD V1 ***- D3G6F0_CAPAN); contains Interpro domain(s) IPR002290 Serine/threonine protein kinase
Solyc06g074670.2.1			2.02841	2.34e-10	Bifunctional polymyxin resistance arnA protein (AHRD V1 ***- B6TQB1_MAIZE); contains Interpro domain(s) IPR001509 NAD-dependent epimerase/dehydratase
Solyc01g080570.2.1			2.02822	1.5e-07	Inosine-uridine preferring nucleoside hydrolase family protein (AHRD V1 *-** D7LYI5_ARALY); contains Interpro domain(s) IPR001910 Inosine/uridine-preferring nucleoside hydrolase
Solyc05g012890.1.1	NBS-LRR		2.02346	2.61e-09	Cc-nbs-lrr, resistance protein with an R1 specific domain
Solyc03g120550.2.1	PEPT		2.01946	2.34e-10	Peptide transporter 1 (AHRD V1 **-* Q7XAC3_VICFA); contains Interpro domain(s) IPR000109 TGF-beta receptor, type I/II extracellular region
Solyc07g042230.1.1	ERF	SLERF17	2.01934	5.52e-06	Ethylene-responsive transcription factor 7 (AHRD V1 *-** ERF83_ARATH); contains Interpro domain(s) IPR001471 Pathogenesis-related transcriptional factor and ERF, DNA-binding
Solyc10g011740.2.1		SlUBC40	2.01436	6.95e-10	Ubiquitin-conjugating enzyme E2 8 (AHRD V1 **** UBC8_ARATH); contains Interpro domain(s) IPR000608 Ubiquitin-conjugating enzyme, E2
Solyc04g078550.2.1	WRKY	SlWRKY07	2.01433	7.32e-10	WRKY transcription factor 2 (AHRD V1 ***- A7UGC9_SOLTU); contains Interpro domain(s) IPR003657 DNA-binding WRKY
Solyc09g011590.2.1	GST		2.01271	4.84e-09	Glutathione S-transferase-like protein (AHRD V1 **** A8DUB0_SOLLC); contains Interpro domain(s) IPR004046 Glutathione S-transferase, C-terminal
Solyc12g100010.1.1	RLP		2.01146	2.04e-08	LRR receptor-like serine/threonine-protein kinase, RLP
Solyc07g006480.2.1	RECkin		2.01082	1.26e-09	LRR receptor-like serine/threonine-protein kinase FEI 1 (AHRD V1 **** FEI1_ARATH); contains Interpro domain(s) IPR002290 Serine/threonine protein kinase
Solyc08g068790.1.1	THT		2.00943	3.72e-06	Tyramine hydroxycinnamoyl transferase (AHRD V1 ***- Q8H9D9_SOLTU)
Solyc02g077470.2.1			2.00937	9.62e-10	Optic atrophy 3 protein homolog (AHRD V1 **-- OPA3_DANRE); contains Interpro domain(s) IPR010754 Optic atrophy 3-like
Solyc02g078530.2.1	RECkin		2.00679	5.94e-05	Receptor-like protein kinase At3g21340 (AHRD V1 **** RLK6_ARATH); contains Interpro domain(s) IPR002290 Serine/threonine protein kinase
Solyc10g084860.1.1	LEC-R		2.00667	2.15e-06	Receptor like protein kinase (AHRD V1 **** Q39139_ARATH); contains Interpro domain(s) IPR001220 Legume lectin, beta chain
Solyc06g076050.2.1	ANK	THI033	2.00602	5.34e-10	Ankyrin repeat domain-containing protein 28 (AHRD V1 ***- B6TJ47_MAIZE); contains Interpro domain(s) IPR002110 Ankyrin
Solyc09g008010.2.1	KIN		2.00265	4.41e-09	ATP binding / serine-threonine kinase (AHRD V1 **** C5DB71_VITVI); contains Interpro domain(s) IPR002290 Serine/threonine protein kinase
Solyc06g076040.2.1	UBP		2.00218	6.57e-10	U-box domain-containing protein (AHRD V1 **-- D7KBV1_ARALY); contains Interpro domain(s) IPR011989 Armadillo-like helical
Solyc01g021600.2.1	DISRES		2.00207	0.00117389	Disease resistance response protein (AHRD V1 ***- A8IXC7_BRACM); contains Interpro domain(s) IPR004265 Plant disease resistance response protein
Solyc12g055710.1.1	C3HC4		1.99895	1.47e-08	RING finger protein 38 (AHRD V1 *-*- RNF38_HUMAN); contains Interpro domain(s) IPR018957 Zinc finger, C3HC4 RING-type
Solyc08g005610.2.1	CYP707A7	SlCYP707A2	1.99603	9.08e-10	Cytochrome P450
Solyc05g016060.2.1	UNK		1.99409	3.19e-09	Unknown Protein (AHRD V1)
Solyc07g045030.2.1	NAC		1.98112	1.91e-06	NAC domain transcription factor (AHRD V1 *-** B6U2D4_MAIZE); contains Interpro domain(s) IPR003441 No apical meristem (NAM) protein
Solyc09g090980.2.1	PR10	TSI-1, Sola l 4	1.97764	3.18e-09	Major allergen Mal d 1 (AHRD V1 ***- Q84LA7_MALDO); contains Interpro domain(s) IPR000916 Bet v I allergen
Solyc07g008560.2.1			1.97705	5.03e-09	Purple acid phosphatase (AHRD V1 **-* B0WRM8_CULQU); contains Interpro domain(s) IPR008963 Purple acid phosphatase-like, N-terminal
Solyc04g079400.2.1	KIN		1.97652	2.59e-09	Protein serine/threonine kinase (AHRD V1 *-** D3BP85_POLPA); contains Interpro domain(s) IPR002290 Serine/threonine protein kinase
Solyc01g100010.2.1			1.97577	6.52e-09	F-box protein PP2-B1 (AHRD V1 ***- PP2B1_ARATH); contains Interpro domain(s) IPR001810 Cyclin-like F-box
Solyc02g083460.2.1	AspPROT		1.97569	4.07e-09	Aspartyl protease family protein (AHRD V1 **-- D7LAA8_ARALY); contains Interpro domain(s) IPR001461 Peptidase A1
Solyc01g090300.2.1	ERF	SLERF65	1.97288	6.2e-07	Ethylene responsive transcription factor 1b (AHRD V1 *-*- C0J9I8_9ROSA); contains Interpro domain(s) IPR001471 Pathogenesis-related transcriptional factor and ERF, DNA-binding
Solyc08g067610.2.1	ABC		1.9725	1.59e-07	ATP-binding cassette transporter (AHRD V1 ***- D8RL77_SELML); contains Interpro domain(s) IPR013525 ABC-2 type transporter
Solyc06g083390.2.1	RIN4	SlRIN4.2	1.97016	1.86e-09	RPM1 interacting protein 4 transcript 2 (AHRD V1 ***- D2J0Y3_9ASTR); contains Interpro domain(s) IPR008700 Defence response, Rin4
Solyc07g055710.2.1	HSP		1.96918	5.05e-08	Heat stress transcription factor A3 (AHRD V1 *-*- D1M7W9_SOLLC); contains Interpro domain(s) IPR000232 Heat shock factor (HSF)-type, DNA-binding
Solyc02g071620.2.1	GDSL		1.96645	2.81e-09	GDSL esterase/lipase At1g29670 (AHRD V1 ***- GDL15_ARATH); contains Interpro domain(s) IPR001087 Lipase, GDSL
Solyc09g014860.2.1			1.96584	7.13e-09	Os03g0816700 protein (Fragment) (AHRD V1 ***- Q0DMC9_ORYSJ); contains Interpro domain(s) IPR007612 Protein of unknown function DUF567
Solyc04g079880.2.1			1.96334	7.53e-09	1-acyl-sn-glycerol-3-phosphate acyltransferase (AHRD V1 **** B2LWM4_RICCO); contains Interpro domain(s) IPR002123 Phospholipid/glycerol acyltransferase
Solyc09g082230.1.1			1.96317	1.85e-08	Ribosomal-protein-alanine N-acetyltransferase (AHRD V1 **** A6CNK1_9BACI); contains Interpro domain(s) IPR000182 GCN5-related N-acetyltransferase
Solyc01g067020.2.1	RLK	TARK1	1.95838	2.89e-08	Receptor like kinase, RLK
Solyc05g009420.1.1	UNK		1.95669	1.3e-07	Unknown Protein (AHRD V1)
Solyc06g075610.1.1	EXOC		1.95649	1.64e-09	Exocyst complex component 7 (AHRD V1 *--- EXOC7_DROME); contains Interpro domain(s) IPR004140 Exo70 exocyst complex subunit
Solyc01g100240.2.1	CALMBi		1.95642	3.35e-09	Calmodulin-binding protein (AHRD V1 **** D7L2U6_ARALY); contains Interpro domain(s) IPR012416 Calmodulin binding protein-like
Solyc11g068770.1.1	CCR4-NOT		1.9532	1.41e-08	CCR4-NOT transcription complex subunit 7 (AHRD V1 ***- B4FG48_MAIZE); contains Interpro domain(s) IPR006941 Ribonuclease CAF1
Solyc02g078890.1.1	UNK		1.95028	2.79e-06	Unknown Protein (AHRD V1)
Solyc02g091730.1.1			1.94927	6.38e-09	Os11g0296800 protein (Fragment) (AHRD V1 *-*- Q0IT79_ORYSJ)
Solyc11g005630.1.1	RECkin		1.94738	3.18e-09	Receptor-like protein kinase (AHRD V1 ***- Q39202_ARATH); contains Interpro domain(s) IPR002290 Serine/threonine protein kinase
Solyc03g115040.2.1	XYLi		1.94656	1.66e-06	Xylanase inhibitor (Fragment) (AHRD V1 **-- Q53IQ4_WHEAT); contains Interpro domain(s) IPR001461 Peptidase A1
Solyc03g078360.1.1	RECkin		1.94316	5.23e-08	Receptor-like protein kinase (AHRD V1 ***- Q39202_ARATH); contains Interpro domain(s) IPR002290 Serine/threonine protein kinase
Solyc06g082780.2.1			1.94315	3.19e-09	Coiled-coil domain containing 109B (AHRD V1 *--- Q3ZBZ7_BOVIN); contains Interpro domain(s) IPR006769 Protein of unknown function DUF607
Solyc01g106390.2.1			1.94225	3.85e-09	Glutamyl-tRNA reductase (AHRD V1 ***- A5BZY3_VITVI); contains Interpro domain(s) IPR000343 Tetrapyrrole biosynthesis, glutamyl-tRNA reductase
Solyc03g033770.1.1			1.94051	3.21e-07	BCS1 protein-like protein (AHRD V1 ***- Q8LBK2_ARATH)
Solyc03g117980.2.1	NOX		1.93992	3.37e-09	Respiratory burst oxidase-like protein (AHRD V1 **** C1IHQ9_9ROSI); contains Interpro domain(s) IPR013121 Ferric reductase, NAD binding
Solyc10g052880.1.1	RLP		1.9389	3.1e-09	LRR receptor-like serine/threonine-protein kinase, RLP
Solyc05g041910.2.1			1.93806	3.29e-09	Membrane protein (AHRD V1 **-- B6U5U8_MAIZE); contains Interpro domain(s) IPR017214 Uncharacterised conserved protein UCP037471
Solyc04g010250.2.1	LIP		1.93682	6.52e-09	Lipase-like protein (AHRD V1 **-- Q9M3D1_ARATH); contains Interpro domain(s) IPR000073 Alpha/beta hydrolase fold-1
Solyc04g074410.1.1	PHI		1.93294	3.35e-09	Os06g0220000 protein (Fragment) (AHRD V1 ***- Q0DDJ2_ORYSJ); contains Interpro domain(s) IPR006766 Phosphate-induced protein 1 conserved region
Solyc05g012900.2.1	LRRf	JJH-R-like	1.93132	1.2e-05	Lrr, resistance protein fragment
Solyc06g009140.2.1	LEAP		1.93128	3.51e-09	Late embryogenesis abundant 3 family protein (AHRD V1 ***- D7KBC5_ARALY); contains Interpro domain(s) IPR004926 Late embryogenesis abundant protein 3
Solyc03g114890.2.1			1.93076	5.15e-07	COBRA-like protein (AHRD V1 ***- B6E8Y8_9MYRT); contains Interpro domain(s) IPR006918 Glycosyl-phosphatidyl inositol-anchored, plant
Solyc01g097270.2.1	CHIT	pi1	1.9279	4.84e-09	Chitinase (Fragment) (AHRD V1 *--- Q38777_ALLSA); contains Interpro domain(s) IPR000726 Glycoside hydrolase, family 19, catalytic IPR001153 Barwin
Solyc08g078060.2.1	UNK		1.92699	3.28e-09	Unknown Protein (AHRD V1)
Solyc09g090900.2.1			1.92697	4.08e-05	3-isopropylmalate dehydratase large subunit 2 (AHRD V1 **** B6U6T6_MAIZE); contains Interpro domain(s) IPR006251 Homoaconitase/3-isopropylmalate dehydratase, large subunit, subgroup
Solyc02g068300.2.1	RECkin		1.92683	2.05e-08	Receptor-like kinase (AHRD V1 ***- A7VM32_MARPO); contains Interpro domain(s) IPR002290 Serine/threonine protein kinase
Solyc02g071780.2.1	NECLES	CAD1	1.92617	5.29e-09	Necrotic spotted lesions 1 (Fragment) (AHRD V1 *-*- B6ZA38_HELPE); contains Interpro domain(s) IPR001862 Membrane attack complex component/perforin/complement C9
Solyc12g045030.1.1	SDR		1.92174	1.52e-08	Short-chain dehydrogenase/reductase family protein (AHRD V1 **-- D7LV30_ARALY); contains Interpro domain(s) IPR002347 Glucose/ribitol dehydrogenase
Solyc02g089720.1.1			1.92017	5.89e-09	Endo-beta-1 3-glucanase (AHRD V1 ***- B5THH0_PNECA); contains Interpro domain(s) IPR005200 Glycoside hydrolase, family 81
Solyc11g011210.1.1	GIBREG	RSI-1, TR132	1.91962	8.21e-07	Gibberellin regulated protein (AHRD V1 **-- A2Q374_MEDTR); contains Interpro domain(s) IPR003854 Gibberellin regulated protein
Solyc07g006890.1.1	CYP94A26		1.9163	3.76e-09	Cytochrome P450
Solyc09g091660.2.1	ABC		1.91397	4.84e-09	ABC transporter G family member 40 (AHRD V1 ***- AB40G_ARATH); contains Interpro domain(s) IPR013525 ABC-2 type transporter
Solyc06g076160.2.1	CYP71AH9		1.9133	3.36e-06	Cytochrome P450
Solyc01g095630.2.1	WRKY	SlWRKY41	1.91329	4.14e-09	WRKY transcription factor (AHRD V1 ***- D3YEX5_SOLLC); contains Interpro domain(s) IPR003657 DNA-binding WRKY
Solyc03g119240.2.1	RECkin		1.91313	6.75e-05	Receptor-like kinase (AHRD V1 *-*- A7VM23_MARPO); contains Interpro domain(s) IPR002290 Serine/threonine protein kinase
Solyc03g120260.2.1			1.91211	1.88e-07	Coatomer beta&apos subunit (AHRD V1 ***- C4YSS2_CANAW); contains Interpro domain(s) IPR020472 G-protein beta WD-40 repeat, region
Solyc03g112700.1.1	CALMBi		1.91123	1.4e-08	Calmodulin-binding protein (AHRD V1 **-* D7L4F9_ARALY); contains Interpro domain(s) IPR012442 Protein of unknown function DUF1645
Solyc06g035630.1.1	GRAS		1.91076	2.39e-06	GRAS family transcription factor (AHRD V1 **-- B9I7E1_POPTR)
Solyc03g006620.2.1			1.91049	8.69e-09	Cotton fiber expressed protein 1 (AHRD V1 ***- O81373_GOSHI); contains Interpro domain(s) IPR008480 Protein of unknown function DUF761, plant
Solyc03g117210.2.1	UNK		1.91032	4.12e-08	Unknown Protein (AHRD V1)
Solyc07g041940.2.1	KIN		1.90892	8.83e-07	ATP binding / serine-threonine kinase (AHRD V1 **** C5DB71_VITVI); contains Interpro domain(s) IPR002290 Serine/threonine protein kinase
Solyc01g091590.2.1			1.90753	7.99e-09	SRC2 protein (AHRD V1 ***- A7XAJ8_9CONI); contains Interpro domain(s) IPR000008 C2 calcium-dependent membrane targeting
Solyc02g091740.2.1			1.90706	1.22e-08	Unknown Protein (AHRD V1); contains Interpro domain(s) IPR013256 Chromatin SPT2
Solyc02g078400.2.1			1.90547	1.74e-08	Allantoinase (AHRD V1 **** Q6S4R9_ROBPS); contains Interpro domain(s) IPR017593 Allantoinase
Solyc03g098660.2.1			1.90545	1.26e-08	FIP1 (AHRD V1 **-- B6TFD3_MAIZE); contains Interpro domain(s) IPR004182 GRAM
Solyc06g060690.2.1	RECkin		1.90498	5.8e-09	Receptor-like protein kinase At5g59670 (AHRD V1 **** RLK7_ARATH); contains Interpro domain(s) IPR002290 Serine/threonine protein kinase
Solyc05g009090.1.1	RECkin		1.90258	2.16e-06	Receptor-like protein kinase (AHRD V1 ***- D3G6F0_CAPAN); contains Interpro domain(s) IPR002290 Serine/threonine protein kinase
Solyc02g090380.2.1	NBS-LRR		1.89979	5.89e-09	Nbs-lrr, resistance protein
Solyc04g007140.1.1	UNK		1.89777	0.00153199	Unknown Protein (AHRD V1)
Solyc05g012810.1.1	UNK		1.89718	8.81e-07	Unknown Protein (AHRD V1)
Solyc05g050210.2.1	GDSL		1.89448	2.27e-07	GDSL esterase/lipase At4g01130 (AHRD V1 ***- GDL61_ARATH); contains Interpro domain(s) IPR001087 Lipase, GDSL
Solyc05g008990.2.1	RECkin		1.89421	4.16e-08	Receptor-like kinase (AHRD V1 *-*- A7VM40_MARPO); contains Interpro domain(s) IPR002290 Serine/threonine protein kinase
Solyc01g088160.2.1		SlCKX2	1.88904	5.9e-07	Cytokinin oxidase/dehydrogenase (AHRD V1 **** C3VPM6_SOLTU); contains Interpro domain(s) IPR015345 Cytokinin dehydrogenase 1, FAD and cytokinin binding
Solyc03g117860.2.1			1.88544	8.33e-08	IBR finger domain protein (AHRD V1 **-- Q4WL53_ASPFU); contains Interpro domain(s) IPR002867 Zinc finger, C6HC-type
Solyc09g011560.2.1	GST		1.88454	3.95e-08	Glutathione S-transferase-like protein (AHRD V1 **** A8DUB0_SOLLC); contains Interpro domain(s) IPR004046 Glutathione S-transferase, C-terminal
Solyc06g051800.2.1	Exp	SlExp1, Exp1, LeExp1	1.88309	5.03e-07	Expansin (AHRD V1 ***- O04359_SOLLC); contains Interpro domain(s) IPR007112 Expansin 45, endoglucanase-like IPR007117 Pollen allergen/expansin, C-terminal
Solyc06g063180.1.1	GluGKC	SlGLR2.2?	1.87889	7.91e-08	Glutamate-gated kainate-type ion channel receptor subunit GluR5 (AHRD V1 **** B9HB97_POPTR); contains Interpro domain(s) IPR017103 Ionotropic glutamate-like receptor, plant
Solyc02g092450.2.1	CaATPase		1.87717	3.48e-08	Calcium-transporting ATPase 1 (AHRD V1 ***- Q7XBH9_CERRI); contains Interpro domain(s) IPR006408 ATPase, P-type, calcium-transporting, PMCA-type
Solyc02g022850.1.1	FADox		1.87501	1.21e-08	FAD-binding domain-containing protein (AHRD V1 **-- D7MFH8_ARALY); contains Interpro domain(s) IPR006094 FAD linked oxidase, N-terminal
Solyc05g009490.2.1	UNK		1.87315	1.22e-07	Unknown Protein (AHRD V1)
Solyc02g076980.2.1	CATH		1.87287	1.9e-08	Cathepsin B-like cysteine proteinase (AHRD V1 **-* CYSP_SCHMA); contains Interpro domain(s) IPR013128 Peptidase C1A, papain IPR000169 Peptidase, cysteine peptidase active site
Solyc02g080010.2.1	RLK AF		1.87271	3.23e-08	RLK, Receptor like protein, putative resistance protein with an antifungal domain
Solyc12g010440.1.1	GenTR		1.87258	2.56e-08	Glycerol-3-phosphate transporter (AHRD V1 ***- C4YY87_9RICK); contains Interpro domain(s) IPR016196 Major facilitator superfamily, general substrate transporter
Solyc04g012050.2.1	ERF		1.8714	0.00497612	Ethylene responsive transcription factor 2a (AHRD V1 *-*- C0J9I7_9ROSA); contains Interpro domain(s) IPR001471 Pathogenesis-related transcriptional factor and ERF, DNA-binding
Solyc11g072920.1.1	PRX		1.86845	0.00795979	Peroxidase 5 (AHRD V1 ***- Q9XFL6_PHAVU); contains Interpro domain(s) IPR002016 Haem peroxidase, plant/fungal/bacterial
Solyc06g063190.2.1	GluGKC	SlGLR2.3	1.86792	9.41e-08	Glutamate-gated kainate-type ion channel receptor subunit GluR5 (AHRD V1 **** B9HB97_POPTR); contains Interpro domain(s) IPR017103 Ionotropic glutamate-like receptor, plant
Solyc09g091670.2.1	ABC		1.86725	7.34e-07	ATP-binding cassette transporter (AHRD V1 ***- D8RL77_SELML); contains Interpro domain(s) IPR013525 ABC-2 type transporter
Solyc04g007880.2.1	RECkin		1.86688	1.44e-08	Serine/threonine-protein kinase receptor (AHRD V1 **** B6T9K5_MAIZE); contains Interpro domain(s) IPR002290 Serine/threonine protein kinase
Solyc03g112300.2.1			1.86353	3.57e-07	Os11g0444900 protein (Fragment) (AHRD V1 ***- Q0ISX9_ORYSJ); contains Interpro domain(s) IPR000270 Octicosapeptide/Phox/Bem1p
Solyc01g099370.2.1	CaLB		1.86224	7.38e-09	SRC2 homolog (Fragment) (AHRD V1 ***- B3IYJ9_9SOLA); contains Interpro domain(s) IPR018029 C2 membrane targeting protein
Solyc11g068710.1.1			1.86189	2.73e-08	F-box family protein (AHRD V1 ***- B9MYU0_POPTR)
Solyc06g007180.2.1		AS1, LEAS1	1.8616	2.86e-06	Asparagine synthase (Glutamine-hydrolyzing) (AHRD V1 **** A9EDI4_9FLAO); contains Interpro domain(s) IPR006426 Asparagine synthase, glutamine-hydrolyzing
Solyc08g006740.2.1	DC	AADC2, LeAADC2	1.85784	1.66e-05	Decarboxylase family protein (AHRD V1 ***- B1ILJ6_CLOBK); contains Interpro domain(s) IPR002129 Pyridoxal phosphate-dependent decarboxylase
Solyc01g105410.2.1	PHI		1.85735	1.76e-08	Os06g0220000 protein (Fragment) (AHRD V1 ***- Q0DDJ2_ORYSJ); contains Interpro domain(s) IPR006766 Phosphate-induced protein 1 conserved region
Solyc09g090080.1.1		PT3	1.85674	2.68e-08	Inorganic phosphate transporter (AHRD V1 **** Q9LLS5_TOBAC); contains Interpro domain(s) IPR004738 Phosphate permease
Solyc06g076020.2.1	HSP70	hsc70, HSC-I?	1.85331	1.46e-08	heat shock protein (AHRD V1 ***- B2D2G5_CAPSN); contains Interpro domain(s) IPR013126 Heat shock protein 70
Solyc02g091500.1.1	CALM		1.85216	1.17e-08	Calmodulin (AHRD V1 ***- B6TGU5_MAIZE); contains Interpro domain(s) IPR011992 EF-Hand type
Solyc01g079660.2.1	LCLP		1.85189	1.16e-08	Long cell-linked locus protein (AHRD V1 ***- Q946U8_MAIZE)
Solyc01g010060.2.1	UNK		1.85009	1.29e-07	Unknown Protein (AHRD V1)
Solyc01g098800.2.1	NACAEX		1.8459	3.06e-08	Sodium/calcium exchanger family protein (AHRD V1 *-** C5PBJ7_COCP7); contains Interpro domain(s) IPR004837 Sodium/calcium exchanger membrane region
Solyc04g081530.1.1	HSP		1.84554	1.41e-08	Chaperone protein dnaJ 11 (AHRD V1 *-*- B6SUM8_MAIZE); contains Interpro domain(s) IPR001623 Heat shock protein DnaJ, N-terminal
Solyc08g008370.2.1	Kelch-r		1.8453	1.67e-08	Genomic DNA chromosome 5 P1 clone MJC20 (AHRD V1 *--- Q9FHX9_ARATH); contains Interpro domain(s) IPR013089 Kelch related
Solyc02g088630.2.1	GALT		1.84418	1.22e-08	Glycosyltransferase (AHRD V1 ***- B9IK47_POPTR); contains Interpro domain(s) IPR002495 Glycosyl transferase, family 8
Solyc01g100200.2.1	GRAS	GRAS4, SlGRAS4	1.84175	5.97e-08	GRAS family transcription factor (AHRD V1 **-* B9GJL6_POPTR); contains Interpro domain(s) IPR005202 GRAS transcription factor
Solyc05g050380.2.1	CNGC		1.83996	5.09e-08	Cyclic nucleotide-gated ion channel 1 (AHRD V1 **** B6U0R1_MAIZE); contains Interpro domain(s) IPR000595 Cyclic nucleotide-binding
Solyc06g068460.2.1	WRKY	LeWRKY1, SlWRKY40, WRKY1	1.83695	2.26e-08	WRKY transcription factor 1 (AHRD V1 **** C0L2S0_SOLLC); contains Interpro domain(s) IPR003657 DNA-binding WRKY
Solyc04g051820.2.1			1.8365	1.55e-08	Os03g0169900 protein (Fragment) (AHRD V1 ***- Q0DUS0_ORYSJ)
Solyc10g011910.2.1	WRKY	SlWRKY25	1.83334	6.28e-08	WRKY transcription factor 23 (AHRD V1 ***- C9DI12_9ROSI); contains Interpro domain(s) IPR003657 DNA-binding WRKY
Solyc09g082890.1.1	CaATPase		1.8324	0.000123873	Calcium-transporting ATPase 1 (AHRD V1 ***- Q7XBH9_CERRI); contains Interpro domain(s) IPR001757 ATPase, P-type, K/Mg/Cd/Cu/Zn/Na/Ca/Na/H-transporter
Solyc04g082500.2.1	KIN		1.82739	4.07e-07	ATP binding / serine-threonine kinase (AHRD V1 **** C5DB71_VITVI); contains Interpro domain(s) IPR002290 Serine/threonine protein kinase
Solyc04g024780.1.1			1.82591	0.0092462	Unknown Protein (AHRD V1); contains Interpro domain(s) IPR012442 Protein of unknown function DUF1645
Solyc00g206460.1.1	PHI		1.82563	8.51e-08	Os06g0220000 protein (Fragment) (AHRD V1 **-- Q0DDJ2_ORYSJ); contains Interpro domain(s) IPR006766 Phosphate-induced protein 1 conserved region
Solyc05g052750.2.1	HYDR		1.82556	9.12e-08	Hydrolase alpha/beta fold family protein (AHRD V1 ***- D7KX74_ARALY)
Solyc07g063940.1.1	GRAS	GRAS2, SlGRAS2	1.82413	2.8e-08	GRAS family transcription factor (AHRD V1 **-* B9I7E1_POPTR); contains Interpro domain(s) IPR005202 GRAS transcription factor
Solyc03g116490.1.1			1.82398	5.97e-08	Os05g0176300 protein (Fragment) (AHRD V1 *-*- C7J2W8_ORYSJ)
Solyc02g083360.1.1			1.81988	1.11e-06	Protein-methionine-s-oxide reductase (AHRD V1 **-- D7L9H5_ARALY)
Solyc01g086680.2.1	GST	LeGST-T1	1.81851	0.000180845	Glutathione S-transferase (AHRD V1 ***- D8UY87_GLYSO); contains Interpro domain(s) IPR004046 Glutathione S-transferase, C-terminal
Solyc08g008100.2.1	ACCS	ACS6, LE-ACS6, LeACS6 ?	1.81584	3.79e-08	1-aminocyclopropane-1-carboxylate synthase (AHRD V1 **** P93235_SOLLC); contains Interpro domain(s) IPR004839 Aminotransferase, class I and II
Solyc01g014840.2.1	NBS-LRR		1.81568	5.1e-06	Tir-nbs-lrr, resistance protein
Solyc09g059430.2.1	RIN4	SlRIN4.1	1.81378	2.96e-07	RPM1 interacting protein 4 transcript 2 (AHRD V1 ***- D2J0X9_9ASTR); contains Interpro domain(s) IPR008700 Defence response, Rin4
Solyc03g115930.1.1	CALM		1.8123	4.16e-06	Calmodulin-like protein (AHRD V1 *-*- B6TXW9_MAIZE); contains Interpro domain(s) IPR011992 EF-Hand type
Solyc01g079950.2.1	XYLi		1.81016	1.2e-07	Xylanase inhibitor (Fragment) (AHRD V1 **-- Q53IQ3_WHEAT); contains Interpro domain(s) IPR001461 Peptidase A1
Solyc01g095150.2.1	LEAP	Lemmi9	1.80921	2.25e-08	Late embryogenesis abundant protein (Fragment) (AHRD V1 **-- B7TGE2_PINSY); contains Interpro domain(s) IPR013990 Water Stress and Hypersensitive response
Solyc09g075330.2.1	PME		1.80563	4.52e-05	Pectinesterase (AHRD V1 ***- B9I9P7_POPTR); contains Interpro domain(s) IPR000070 Pectinesterase, catalytic
Solyc02g092860.2.1	CYP81Q31		1.80446	1.41e-06	Cytochrome P450
Solyc01g105200.2.1			1.80224	0.00102954	Zinc ion binding protein (AHRD V1 ***- B6SPK3_MAIZE)
Solyc06g066370.2.1	WRKY	SlDRW1, SlWRKY31	1.80096	5.42e-08	WRKY transcription factor 1 (AHRD V1 **** C9DHZ0_9ROSI); contains Interpro domain(s) IPR003657 DNA-binding WRKY
Solyc07g043550.2.1			1.799	1.23e-06	UDP-glucose 4-epimerase (AHRD V1 **** A6LK35_THEM4); contains Interpro domain(s) IPR005886 UDP-glucose 4-epimerase
Solyc06g050810.2.1			1.79884	1.5e-07	Os03g0816700 protein (Fragment) (AHRD V1 ***- Q0DMC9_ORYSJ); contains Interpro domain(s) IPR007612 Protein of unknown function DUF567
Solyc03g078490.2.1	UGT		1.79724	1.25e-07	UDP-glucuronosyltransferase (AHRD V1 **-* Q5UB81_ARATH); contains Interpro domain(s) IPR002213 UDP-glucuronosyl/UDP-glucosyltransferase
Solyc09g010850.2.1	KIN		1.79406	9.02e-08	ATP binding / serine-threonine kinase (AHRD V1 **** C5DB71_VITVI); contains Interpro domain(s) IPR002290 Serine/threonine protein kinase
Solyc02g081560.1.1	UNK		1.79395	2.25e-07	Unknown Protein (AHRD V1)
Solyc01g107080.2.1	Trans		1.79079	0.000872938	Hydroxycinnamoyl transferase (AHRD V1 **-* Q8GSM7_TOBAC); contains Interpro domain(s) IPR003480 Transferase
Solyc03g046380.1.1			1.78969	2.88e-06	Seed maturation protein PM41 (AHRD V1 ***- Q9SWB2_SOYBN)
Solyc01g105210.2.1			1.78958	0.000411019	Zinc ion binding protein (AHRD V1 **-- B6SPK3_MAIZE)
Solyc02g070040.1.1	ERF		1.78847	1.56e-07	Ethylene-responsive nuclear protein (AHRD V1 *-*- Q38MV1_SOLLC)
Solyc03g005570.2.1	MYB	SlMYB0	1.78831	9.47e-08	Myb-related transcription factor (AHRD V1 **-* A7ULI0_DATME); contains Interpro domain(s) IPR015495 Myb transcription factor
Solyc03g123780.2.1	RLK		1.78782	8.24e-07	Receptor like kinase, RLK
Solyc11g006720.1.1	MYB	SlMYBR49	1.78702	7.53e-08	MYB transcription factor (AHRD V1 ***- Q9FNN6_ARATH); contains Interpro domain(s) IPR006447 Myb-like DNA-binding region, SHAQKYF class
Solyc01g096420.2.1			1.78258	1.22e-07	Predicted NADPH-dependent FMN reductase (AHRD V1 ***- Q0W0S0_UNCMA); contains Interpro domain(s) IPR005025 NADPH-dependent FMN reductase
Solyc02g093860.2.1	AAT		1.78095	1.98e-07	Histidine amino acid transporter (AHRD V1 **** Q85V22_ORYSI); contains Interpro domain(s) IPR013057 Amino acid transporter, transmembrane
Solyc01g009160.2.1	HARP		1.78069	1.56e-07	Harpin-induced protein-like (Fragment) (AHRD V1 **-- D2CFH8_COFAR); contains Interpro domain(s) IPR010847 Harpin-induced 1
Solyc08g075970.2.1			1.77516	3.51e-07	Transmembrane protein 45B (AHRD V1 **-- C3KGS0_ANOFI); contains Interpro domain(s) IPR006904 Protein of unknown function DUF716
Solyc01g111250.2.1	PLC		1.7737	0.000850335	Phosphatidylinositol-specific phospholipase c (AHRD V1 *-*- B9UXN2_LISMO); contains Interpro domain(s) IPR017946 PLC-like phosphodiesterase, TIM beta/alpha-barrel domain
Solyc04g081840.2.1			1.7731	0.000453619	Unknown Protein (AHRD V1); contains Interpro domain(s) IPR007749 Protein of unknown function DUF677
Solyc05g018050.1.1	C3HC4		1.77044	4.97e-05	RING finger protein 44 (AHRD V1 *-*- RNF44_HUMAN); contains Interpro domain(s) IPR018957 Zinc finger, C3HC4 RING-type
Solyc11g020230.1.1	PTO		1.7698	1.2e-07	Pto-like, Serine/threonine kinase protein, resistance protein
Solyc08g082210.2.1	ERF		1.76971	8.65e-07	Ethylene responsive transcription factor 2b (AHRD V1 *-*- C0J9I6_9ROSA); contains Interpro domain(s) IPR001471 Pathogenesis-related transcriptional factor and ERF, DNA-binding
Solyc02g081450.2.1	HARP		1.76946	3.88e-06	NHL1 (Fragment) (AHRD V1 *--- B0LZI0_ARATH); contains Interpro domain(s) IPR010847 Harpin-induced 1
Solyc01g010660.2.1	RECkin		1.76932	6.09e-08	Receptor-like protein kinase At3g21340 (AHRD V1 **** RLK6_ARATH); contains Interpro domain(s) IPR002290 Serine/threonine protein kinase
Solyc09g007910.2.1	PAL	PAL5?	1.76918	1.4e-07	Phenylalanine ammonia-lyase (AHRD V1 **** B5LAW0_CAPAN); contains Interpro domain(s) IPR005922 Phenylalanine ammonia-lyase
Solyc09g064510.2.1			1.76574	2.76e-07	Transcriptional activator TenA family (AHRD V1 *-*- Q117V2_TRIEI); contains Interpro domain(s) IPR004305 TENA/THI-4 protein/Coenzyme PQQ biosynthesis protein C
Solyc02g077040.2.1	CATH	pip1, INT9	1.76559	2.25e-07	Cathepsin B-like cysteine proteinase 5 (AHRD V1 **-* CPR5_CAEEL); contains Interpro domain(s) IPR013128 Peptidase C1A, papain
Solyc06g075520.2.1	ASCRED		1.76479	0.00243469	Dehydroascorbate reductase 1 (Fragment) (AHRD V1 ***- B8YGQ8_SOLLC); contains Interpro domain(s) IPR010987 Glutathione S-transferase, C-terminal-like
Solyc12g011030.1.1	XHT	SlXTH9 ?	1.76365	4.51e-06	Xyloglucan endotransglucosylase/hydrolase 7 (AHRD V1 ***- C0IRG6_ACTDE); contains Interpro domain(s) IPR016455 Xyloglucan endotransglucosylase/hydrolase
Solyc06g084370.1.1	UNK		1.76344	0.00925862	Unknown Protein (AHRD V1)
Solyc03g112340.1.1	C3HC4		1.7632	1.62e-07	Ring H2 finger protein (AHRD V1 *-*- D9ZHD8_HYPPE); contains Interpro domain(s) IPR018957 Zinc finger, C3HC4 RING-type
Solyc05g025820.2.1	KIN		1.7629	2.7e-07	ATP binding / serine-threonine kinase (AHRD V1 **** C5DB71_VITVI); contains Interpro domain(s) IPR002290 Serine/threonine protein kinase
Solyc05g010470.2.1			1.76268	2.78e-06	Unknown Protein (AHRD V1); contains Interpro domain(s) IPR010683 Protein of unknown function DUF1262
Solyc02g082550.2.1	KIN		1.75776	2.64e-07	Kinase family protein (AHRD V1 ***- D7MD00_ARALY); contains Interpro domain(s) IPR002290 Serine/threonine protein kinase
Solyc12g017240.1.1	XHT	tXET-B1, SlXTH11, SlXETB1, LetXET-B1	1.75542	5.23e-08	Xyloglucan endotransglucosylase/hydrolase 7 (AHRD V1 ***- C0IRG6_ACTDE); contains Interpro domain(s) IPR016455 Xyloglucan endotransglucosylase/hydrolase
Solyc11g017270.1.1	RLK		1.75441	1.51e-07	Receptor like kinase, RLK
Solyc04g077230.1.1	UNK		1.75411	3e-07	Unknown Protein (AHRD V1)
Solyc07g045100.1.1	AspPROT		1.75116	2.98e-07	Aspartic proteinase nepenthesin I (AHRD V1 **-- A9ZMF9_NEPAL); contains Interpro domain(s) IPR001461 Peptidase A1
Solyc02g084890.1.1	NBS-LRR		1.75114	1.32e-07	Cc-nbs-lrr, resistance protein
Solyc09g090130.2.1	MYB	SlMYB15	1.75053	8.27e-07	Myb-related transcription factor (AHRD V1 **** A7ULI0_DATME); contains Interpro domain(s) IPR015495 Myb transcription factor
Solyc11g010500.1.1	MITT		1.75007	9.74e-08	Mitochondrial carrier family (AHRD V1 ***- C1MMX1_MICPS); contains Interpro domain(s) IPR001993 Mitochondrial substrate carrier
Solyc03g093410.2.1	HEXT		1.74869	4.05e-06	High-affinity glucose transporter (AHRD V1 **** HGT1_KLULA); contains Interpro domain(s) IPR003663 Sugar/inositol transporter
Solyc01g005470.2.1	CNReg		1.74814	7.77e-07	Cell number regulator 10 (AHRD V1 **-- D9HP26_MAIZE); contains Interpro domain(s) IPR006461 Protein of unknown function Cys-rich
Solyc11g010330.1.1	C3HC4		1.74789	2.15e-07	RING finger protein (AHRD V1 *-*- C6EUD3_SOYBN); contains Interpro domain(s) IPR018957 Zinc finger, C3HC4 RING-type
Solyc11g007030.1.1	HYDR		1.74648	5.5e-05	Hydrolase alpha/beta fold family protein (AHRD V1 ***- D7LIQ3_ARALY); contains Interpro domain(s) IPR000073 Alpha/beta hydrolase fold-1
Solyc07g056510.2.1	GST		1.74359	2.43e-05	Glutathione S-transferase (AHRD V1 **** D3Y4H6_9ROSI); contains Interpro domain(s) IPR004046 Glutathione S-transferase, C-terminal
Solyc01g102880.1.1	NBS-LRR		1.74173	1.01e-06	Tir-nbs-lrr, resistance protein
Solyc10g086780.1.1	ACCO		1.74141	0.000202532	1-aminocyclopropane-1-carboxylate oxidase 1 (AHRD V1 **-- ACCO1_MALDO); contains Interpro domain(s) IPR005123 Oxoglutarate and iron-dependent oxygenase
Solyc02g062460.2.1			1.7383	0.00106216	2-oxoglutarate-dependent dioxygenase (AHRD V1 **** B9GL08_POPTR); contains Interpro domain(s) IPR005123 Oxoglutarate and iron-dependent oxygenase
Solyc07g008600.1.1	RLP		1.73751	2.52e-05	LRR receptor-like serine/threonine-protein kinase, RLP
Solyc06g049020.1.1			1.73683	1.21e-07	Sorghum bicolor protein targeted either to mitochondria or chloroplast proteins T50848 (AHRD V1 ***- C7IVU8_9POAL)
Solyc10g006670.1.1	RECkin3		1.73657	0.000221578	Cysteine-rich receptor-like protein kinase 10 (AHRD V1 ***- CRK10_ARATH); contains Interpro domain(s) IPR011009 Protein kinase-like
Solyc12g005640.1.1	MYB	SlMYB68	1.73485	4.67e-05	Myb-related transcription factor (AHRD V1 *--- B5RHV2_MUSBA); contains Interpro domain(s) IPR015495 Myb transcription factor
Solyc06g035620.2.1	GRAS		1.73438	1.59e-06	Scarecrow-like 1 transcription factor (Fragment) (AHRD V1 **-* B1PPU0_PINPS); contains Interpro domain(s) IPR005202 GRAS transcription factor
Solyc01g109710.2.1	USP		1.73264	2.42e-07	Universal stress protein (AHRD V1 **-- B6SNQ1_MAIZE); contains Interpro domain(s) IPR006016 UspA
Solyc06g075780.1.1	C2H2		1.7309	2.5e-07	Cys2/His2 zinc-finger transcription factor (AHRD V1 **** Q4U318_SILLA); contains Interpro domain(s) IPR007087 Zinc finger, C2H2-type
Solyc03g124110.1.1	CRT	CBF2, SLERF28	1.72843	1.29e-07	CRT binding factor 2 (AHRD V1 ***- B3TPN7_SOLHA); contains Interpro domain(s) IPR001471 Pathogenesis-related transcriptional factor and ERF, DNA-binding
Solyc01g009810.2.1	RLP		1.72567	0.000183337	LRR receptor-like serine/threonine-protein kinase, RLP
Solyc12g099980.1.1	RLP		1.72219	0.000649395	LRR receptor-like serine/threonine-protein kinase, RLP
Solyc01g079670.2.1	LCLP		1.7175	0.000143614	Long cell-linked locus protein (AHRD V1 ***- B6SJT6_MAIZE)
Solyc09g007890.1.1	PAL		1.7149	0.00153919	Phenylalanine ammonia-lyase (AHRD V1 **** B5LAW0_CAPAN); contains Interpro domain(s) IPR005922 Phenylalanine ammonia-lyase
Solyc08g080130.2.1	PLDb1		1.71373	1.51e-06	Phospholipase D (AHRD V1 **** Q9XGT0_GOSHI); contains Interpro domain(s) IPR011402 Phospholipase D, plant
Solyc02g090820.2.1	HSP		1.71349	2.45e-07	Heat stress transcription factor (AHRD V1 **** D4QAU8_CARPA); contains Interpro domain(s) IPR000232 Heat shock factor (HSF)-type, DNA-binding
Solyc10g054440.1.1	ArgDC	adc1	1.71096	1.8e-07	Arginine decarboxylase (AHRD V1 **** Q5F307_SOLLC); contains Interpro domain(s) IPR002985 Arginine decarboxylase
Solyc08g076860.2.1			1.70969	2.22e-07	Zinc-binding family protein (AHRD V1 **** D7MDD4_ARALY); contains Interpro domain(s) IPR006734 Protein of unknown function DUF597
Solyc03g117330.2.1			1.7067	0.00237735	Prolyl-tRNA synthetase (AHRD V1 **** Q54Q07_DICDI); contains Interpro domain(s) IPR004499 Prolyl-tRNA synthetase, class IIa, prokaryotic-type
Solyc11g030730.1.1	CYP92B14		1.70642	0.000160064	Cytochrome P450
Solyc04g078660.1.1	Trans		1.70609	6.99e-05	Hydroxycinnamoyl transferase (AHRD V1 **-* D2XJ64_9MAGN); contains Interpro domain(s) IPR003480 Transferase
Solyc03g083010.2.1	HYDR		1.70578	2.57e-07	Hydrolase alpha/beta fold family protein (AHRD V1 ***- D7MSC9_ARALY); contains Interpro domain(s) IPR000073 Alpha/beta hydrolase fold-1
Solyc04g079940.2.1	NAC		1.70556	3.59e-07	NAC domain protein IPR003441 (AHRD V1 ***- B9MVE5_POPTR); contains Interpro domain(s) IPR003441 No apical meristem (NAM) protein
Solyc02g082900.2.1			1.70434	1.06e-06	Strictosidine synthase family protein (AHRD V1 **-- D7LTU8_ARALY); contains Interpro domain(s) IPR004141 Strictosidine synthase
Solyc05g052280.2.1	PRX		1.70357	0.00063557	Peroxidase (AHRD V1 ***- B9VRK9_CAPAN); contains Interpro domain(s) IPR002016 Haem peroxidase, plant/fungal/bacterial
Solyc04g064530.1.1	UNK		1.70201	9.51e-07	Unknown Protein (AHRD V1)
Solyc03g033540.2.1	CaKIN	LeCPK2	1.70106	2.76e-07	Calcium-dependent protein kinase (AHRD V1 **** C6KGT3_SOLLC); contains Interpro domain(s) IPR002290 Serine/threonine protein kinase
Solyc10g079130.1.1	CaKIN		1.70044	3.1e-07	Calcium-dependent protein kinase 4 (AHRD V1 ***- Q5EDD1_CAPAN); contains Interpro domain(s) IPR002290 Serine/threonine protein kinase
Solyc03g116340.2.1	HLH	SlbHLH025	1.69869	2.63e-07	Transcription factor (Fragment) (AHRD V1 *--* D6MK24_9ASPA); contains Interpro domain(s) IPR011598 Helix-loop-helix DNA-binding
Solyc12g096720.1.1	RECkin1		1.69747	0.00546547	Receptor-like kinase (AHRD V1 ***- D4QD70_DIACA); contains Interpro domain(s) IPR000719 Protein kinase, core
Solyc12g096880.1.1	NBS-LRR		1.69325	0.000115374	Tir, resistance protein fragment
Solyc11g008200.1.1			1.69323	4.55e-06	Nodulin-like protein (Fragment) (AHRD V1 ***- O81121_ARATH); contains Interpro domain(s) IPR010658 Nodulin-like
Solyc06g069740.1.1	CALM		1.69199	7.12e-05	Calmodulin-like protein (AHRD V1 *-*- B6TXW9_MAIZE); contains Interpro domain(s) IPR011992 EF-Hand type
Solyc07g049560.2.1			1.69193	1.19e-06	Tyrosine phosphatase family protein (AHRD V1 **** B8N9Z8_ASPFN); contains Interpro domain(s) IPR020428 Protein-tyrosine phosphatase, dual specificity phosphatase, eukaryotic
Solyc06g073850.1.1	UNK		1.69158	4.15e-07	Unknown Protein (AHRD V1)
Solyc03g118810.1.1	CALM		1.69026	1.82e-07	Calmodulin (AHRD V1 ***- D8TKN5_VOLCA); contains Interpro domain(s) IPR003299 Flagellar calcium-binding protein (calflagin)
Solyc05g054170.2.1	GRAS		1.68723	2.26e-07	Scarecrow-like 1 transcription factor (Fragment) (AHRD V1 *--- B1PPU0_PINPS); contains Interpro domain(s) IPR005202 GRAS transcription factor
Solyc12g009000.1.1			1.68611	3.11e-07	Os07g0175100 protein (Fragment) (AHRD V1 ***- Q0D898_ORYSJ)
Solyc03g115060.2.1	UNK		1.68371	1.47e-05	Unknown Protein (AHRD V1)
Solyc04g077300.2.1	S-locus		1.68371	0.00477873	Serine/threonine-protein kinase receptor (AHRD V1 **** B6U2B7_MAIZE); contains Interpro domain(s) IPR000858 S-locus glycoprotein
Solyc09g014280.1.1	Trans		1.67988	3.33e-07	Hydroxycinnamoyl transferase (AHRD V1 **-* D2XJ64_9MAGN); contains Interpro domain(s) IPR003480 Transferase
Solyc05g006390.1.1	UNK		1.67981	3.48e-07	Unknown Protein (AHRD V1)
Solyc04g074430.1.1	PHI		1.67884	4.35e-07	Phi-1 protein (Fragment) (AHRD V1 *-*- Q4LAX0_CAPCH); contains Interpro domain(s) IPR006766 Phosphate-induced protein 1 conserved region
Solyc01g107740.2.1	CaLB		1.67767	1.43e-06	Protein unc-13 homolog C (AHRD V1 *--- UN13C_MOUSE); contains Interpro domain(s) IPR018029 C2 membrane targeting protein
Solyc06g082080.2.1	PP2C		1.67763	2.41e-06	Integrin-linked kinase-associated serine/threonine phosphatase 2C (AHRD V1 **** ILKAP_BOVIN); contains Interpro domain(s) IPR015655 Protein phosphatase 2C
Solyc11g017280.1.1	RLK		1.67565	0.00021746	Receptor like kinase, RLK
Solyc08g066310.1.1	RLK		1.67533	2.5e-06	Receptor like kinase, RLK
Solyc11g012510.1.1	GRAS	GRAS1, SlGRAS1	1.67251	4.74e-07	GRAS family transcription factor (AHRD V1 **-- B9IH45_POPTR); contains Interpro domain(s) IPR005202 GRAS transcription factor
Solyc06g074530.1.1	PREPHE		1.67031	1.58e-06	Prephenate dehydratase (AHRD V1 **** Q6JJ29_IPOTF); contains Interpro domain(s) IPR001086 Prephenate dehydratase
Solyc01g086660.2.1	UNK		1.66798	0.00014639	Unknown Protein (AHRD V1)
Solyc05g053010.1.1	LEC-R		1.66697	3.62e-07	Receptor like protein kinase (AHRD V1 **** Q39139_ARATH); contains Interpro domain(s) IPR001220 Legume lectin, beta chain
Solyc08g083400.2.1	AUXRES		1.6653	0.00111469	Auxin response factor 24 (AHRD V1 *-*- D9HNV1_MAIZE); contains Interpro domain(s) IPR003340 Transcriptional factor B3
Solyc07g053230.2.1	MYB	SlMYB83	1.66514	1.04e-06	Myb-related transcription factor (AHRD V1 *--- B5RHV2_MUSBA); contains Interpro domain(s) IPR015495 Myb transcription factor
Solyc08g078510.2.1			1.6649	3.99e-07	GRAM-containing/ABA-responsive protein (Fragment) (AHRD V1 *--- C6FBP1_PSEMZ); contains Interpro domain(s) IPR004182 GRAM
Solyc04g005480.1.1	UNK		1.66052	5e-07	Unknown Protein (AHRD V1)
Solyc04g074000.2.1	RLK		1.6604	2.75e-06	Receptor like kinase, RLK
Solyc10g008400.1.1	C3HC4		1.65941	1.02e-06	RING finger protein 5 (AHRD V1 *--- B6TI40_MAIZE); contains Interpro domain(s) IPR018957 Zinc finger, C3HC4 RING-type
Solyc07g051840.2.1	WRKY	SlWRKY17	1.65836	7.06e-06	WRKY transcription factor (AHRD V1 ***- D0PSE9_9LAMI); contains Interpro domain(s) IPR003657 DNA-binding WRKY
Solyc03g007380.1.1	WRKY	SlWRKY52	1.65834	0.000679315	WRKY transcription factor 27 (AHRD V1 ***- C9DI16_9ROSI); contains Interpro domain(s) IPR003657 DNA-binding WRKY
Solyc07g043230.2.1			1.65563	7.36e-07	Low affinity zinc transporter (AHRD V1 **** A3LU47_PICST); contains Interpro domain(s) IPR004698 Zinc/iron permease, fungal and plant
Solyc08g066440.2.1	HYDR		1.65454	8.43e-07	Hydrolase alpha/beta fold family protein (AHRD V1 ***- D7KRI7_ARALY); contains Interpro domain(s) IPR000073 Alpha/beta hydrolase fold-1
Solyc01g079530.2.1			1.65316	6.42e-07	E3 ubiquitin-protein ligase MARCH6 (AHRD V1 *--- C1HD92_PARBA); contains Interpro domain(s) IPR011016 Zinc finger, RING-CH-type
Solyc01g087800.2.1	SUBT		1.65083	1.92e-06	Subtilisin-like protease (AHRD V1 **-- O82777_SOLLC); contains Interpro domain(s) IPR015500 Peptidase S8, subtilisin-related
Solyc07g053420.2.1	C3HC4		1.64905	0.000863923	Ring H2 finger protein (AHRD V1 *-*- D9ZHD8_HYPPE); contains Interpro domain(s) IPR018957 Zinc finger, C3HC4 RING-type
Solyc08g082610.2.1	Kelch-r		1.64815	4.92e-07	Genomic DNA chromosome 5 P1 clone MJC20 (AHRD V1 *--- Q9FHX9_ARATH); contains Interpro domain(s) IPR013089 Kelch related
Solyc01g065530.2.1			1.64808	3.77e-07	COBRA-like protein (AHRD V1 ***- Q655F2_ORYSJ); contains Interpro domain(s) IPR006918 Glycosyl-phosphatidyl inositol-anchored, plant
Solyc07g049700.1.1	NBS-LRR		1.64647	3.36e-05	Cc-nbs-lrr, resistance protein
Solyc08g006750.2.1	DC		1.6459	0.0004164	Decarboxylase family protein (AHRD V1 ***- B1ILJ6_CLOBK); contains Interpro domain(s) IPR002129 Pyridoxal phosphate-dependent decarboxylase
Solyc09g005730.2.1			1.64562	0.000360852	Plant-specific domain TIGR01589 family protein (AHRD V1 ***- B4FFL2_MAIZE); contains Interpro domain(s) IPR006476 Conserved hypothetical protein CHP01589, plant
Solyc09g061320.2.1			1.64544	7.59e-07	Solute carrier family 35 member F4 (AHRD V1 **-- C0HBH8_SALSA); contains Interpro domain(s) IPR000620 Protein of unknown function DUF6, transmembrane
Solyc02g071220.2.1		SlRRA2	1.64429	3.74e-07	Response regulator 5 (AHRD V1 ***- Q9FRZ0_MAIZE); contains Interpro domain(s) IPR001789 Signal transduction response regulator, receiver region
Solyc09g097960.2.1			1.64358	7.77e-07	Aldo/keto reductase family protein (AHRD V1 **-- D7KWQ9_ARALY); contains Interpro domain(s) IPR001395 Aldo/keto reductase
Solyc01g007960.2.1	RLK AF		1.64124	0.00235036	RLK, Receptor like protein, putative resistance protein with an antifungal domain
Solyc01g107170.2.1	C2H2	ZF2	1.64084	1.29e-06	Zinc finger protein (AHRD V1 ***- A0T3Q5_SOLTU); contains Interpro domain(s) IPR007087 Zinc finger, C2H2-type
Solyc05g056380.2.1	UNK		1.63976	0.00186047	Unknown Protein (AHRD V1)
Solyc10g085030.1.1			1.63975	8.15e-07	Soul heme-binding family protein (AHRD V1 **** D7LKR5_ARALY); contains Interpro domain(s) IPR006917 SOUL haem-binding protein
Solyc04g074020.2.1	RLK		1.63935	0.000670685	Receptor like kinase, RLK
Solyc02g083400.2.1			1.63692	1.93e-06	RING finger protein 38 (AHRD V1 *-*- RNF38_HUMAN); contains Interpro domain(s) IPR001841 Zinc finger, RING-type
Solyc02g082510.1.1	AAT		1.63603	1.02e-06	Amino acid transporter family protein (AHRD V1 **** D7LI10_ARALY); contains Interpro domain(s) IPR013057 Amino acid transporter, transmembrane
Solyc10g055740.1.1	AAT		1.62978	0.000312251	Lysine/histidine transporter (AHRD V1 ***- B9GQ40_POPTR); contains Interpro domain(s) IPR013057 Amino acid transporter, transmembrane
Solyc06g076130.2.1	UNK		1.62824	2.23e-06	Unknown Protein (AHRD V1)
Solyc06g075190.1.1	UNK		1.62556	3.34e-06	Unknown Protein (AHRD V1)
Solyc06g063210.2.1	GluGKC	SlGLR2.5	1.62543	9.81e-06	Glutamate-gated kainate-type ion channel receptor subunit GluR5 (AHRD V1 **** B9HB97_POPTR); contains Interpro domain(s) IPR017103 Ionotropic glutamate-like receptor, plant
Solyc08g078900.1.1	LTP-like	Dea1	1.62502	4.21e-07	Cortical cell-delineating protein (AHRD V1 *--- B6U436_MAIZE); contains Interpro domain(s) IPR013770 Plant lipid transfer protein and hydrophobic protein, helical
Solyc09g007730.2.1	RECkin		1.625	0.000141029	Serine/threonine-protein kinase receptor (AHRD V1 **** B6U5V2_MAIZE); contains Interpro domain(s) IPR002290 Serine/threonine protein kinase
Solyc01g096820.2.1	CaKIN		1.62466	0.0098233	Calcium-dependent protein kinase 1 (AHRD V1 ***- Q3YAS9_PETIN); contains Interpro domain(s) IPR002290 Serine/threonine protein kinase
Solyc06g071060.1.1	SDR		1.62271	1.26e-05	Short-chain dehydrogenase/reductase family protein (AHRD V1 **-- D7L204_ARALY); contains Interpro domain(s) IPR002347 Glucose/ribitol dehydrogenase
Solyc02g086300.2.1			1.62188	3.22e-05	Glutamine amidotransferase (AHRD V1 *-*- C6YZA6_9BACE); contains Interpro domain(s) IPR011697 Peptidase C26
Solyc04g077980.1.1	C2H2	CZFP1	1.62042	1.28e-06	Zinc-finger protein (AHRD V1 ***- Q40899_PETHY); contains Interpro domain(s) IPR007087 Zinc finger, C2H2-type
Solyc03g116030.2.1			1.61937	1.43e-06	E3 ubiquitin-protein ligase MARCH3 (AHRD V1 *--- MARH3_MOUSE); contains Interpro domain(s) IPR011016 Zinc finger, RING-CH-type
Solyc12g094650.1.1			1.61767	4.64e-06	Genomic DNA chromosome 5 P1 clone MFC19 (AHRD V1 ***- Q9FHI2_ARATH); contains Interpro domain(s) IPR007658 Protein of unknown function DUF594
Solyc01g058720.2.1	EF-hand		1.616	1.72e-06	NaCl-inducible Ca2+-binding protein (AHRD V1 **-* O22368_ARATH); contains Interpro domain(s) IPR011992 EF-Hand type
Solyc05g007640.2.1	NBS-LRR		1.61526	0.0040363	Cc-nbs-lrr, resistance protein with an R1 specific domain
Solyc03g113950.2.1	CALMBi		1.61311	6.41e-06	Calmodulin-binding protein (AHRD V1 **** Q9FKL6_ARATH); contains Interpro domain(s) IPR012416 Calmodulin binding protein-like
Solyc02g083170.2.1			1.61255	3.7e-06	F-box family protein (AHRD V1 ***- B9MX86_POPTR); contains Interpro domain(s) IPR001810 Cyclin-like F-box
Solyc06g008620.1.1			1.61228	9.98e-07	Protein tolB (AHRD V1 *-*- D3SF14_THISK); contains Interpro domain(s) IPR011042 Six-bladed beta-propeller, TolB-like
Solyc11g011180.1.1	RLP		1.61159	0.000138028	LRR receptor-like serine/threonine-protein kinase, RLP
Solyc02g081500.2.1	RECkin		1.61042	2.7e-06	Receptor-like kinase (AHRD V1 ***- Q9LKY7_ORYSA); contains Interpro domain(s) IPR002290 Serine/threonine protein kinase
Solyc07g008630.1.1	RLP	Eix2	1.60833	0.000609516	LRR receptor-like serine/threonine-protein kinase, RLP
Solyc06g061230.2.1	PImet		1.60819	3.45e-05	Unknown Protein (AHRD V1); contains Interpro domain(s) IPR009632 Putative metallocarboxypeptidase inhibitor
Solyc03g007870.2.1	HMBIND		1.60771	1.96e-06	Heavy metal-associated domain containing protein expressed (AHRD V1 *-*- Q8S5W0_ORYSJ); contains Interpro domain(s) IPR006121 Heavy metal transport/detoxification protein
Solyc11g007500.1.1	UGT		1.60696	0.000226927	UDP-glucosyltransferase (AHRD V1 ***- Q8LKG3_STERE); contains Interpro domain(s) IPR002213 UDP-glucuronosyl/UDP-glucosyltransferase
Solyc02g067750.2.1			1.60529	0.000533177	Carbonic anhydrase (AHRD V1 ***- B1VK36_SOLLC); contains Interpro domain(s) IPR001765 Carbonic anhydrase
Solyc01g106830.2.1	PSK		1.60517	0.000742381	Phytosulfokines 4 (AHRD V1 *-*- B6UIM4_MAIZE); contains Interpro domain(s) IPR009438 Phytosulfokine
Solyc03g031420.1.1			1.60493	3.57e-06	Molybdenum cofactor sulfurase (AHRD V1 ***- C0S2Y3_PARBP); contains Interpro domain(s) IPR015424 Pyridoxal phosphate-dependent transferase, major region
Solyc01g005710.2.1	RLP		1.60244	0.00154793	LRR receptor-like serine/threonine-protein kinase, RLP
Solyc06g074620.2.1			1.60241	1.92e-05	Os02g0448600 protein (Fragment) (AHRD V1 *--- Q0E1G8_ORYSJ)
Solyc01g112220.2.1	KIN		1.6022	1.02e-05	Serine/threonine protein kinase-like (AHRD V1 **** Q5XWQ1_SOLTU); contains Interpro domain(s) IPR002290 Serine/threonine protein kinase
Solyc06g061190.1.1	HRP		1.60167	2.78e-05	Hydroxyproline-rich glycoprotein family protein (AHRD V1 *-*- D7KHM1_ARALY); contains Interpro domain(s) IPR008889 VQ
Solyc06g053630.2.1			1.60001	2.22e-06	Serine/threonine-protein phosphatase (AHRD V1 **** B9S7J9_RICCO); contains Interpro domain(s) IPR006186 Serine/threonine-specific protein phosphatase and bis(5-nucleosyl)-tetraphosphatase
Solyc12g100270.1.1			1.59856	0.000379154	CER1 (AHRD V1 **-- B6TFH3_MAIZE); contains Interpro domain(s) IPR006694 Fatty acid hydroxylase
Solyc03g113080.2.1	ABC		1.59763	4.33e-05	ATP-binding cassette transporter (AHRD V1 ***- D8RFW2_SELML); contains Interpro domain(s) IPR003439 ABC transporter-like
Solyc04g078290.2.1	CYP81B39		1.59699	6.61e-06	Cytochrome P450
Solyc07g042170.2.1	TIFY		1.59363	8.67e-07	Jasmonate ZIM-domain protein 3 (AHRD V1 **-- B3Y563_TOBAC); contains Interpro domain(s) IPR010399 Tify
Solyc02g089620.2.1	PRODES		1.59339	1.05e-05	Proline dehydrogenase (AHRD V1 **** A1E289_ACTDE); contains Interpro domain(s) IPR015659 Proline oxidase
Solyc08g077900.2.1	Exp		1.58986	0.00715143	Expansin-like protein (AHRD V1 ***- Q0WRS3_ARATH); contains Interpro domain(s) IPR007112 Expansin 45, endoglucanase-like
Solyc10g076780.1.1			1.58892	0.000108325	Alpha-1 4-galactosyltransferase (AHRD V1 *-*- Q0R0H6_MOUSE); contains Interpro domain(s) IPR007652 Alpha 1,4-glycosyltransferase conserved region
Solyc12g094520.1.1	COALIG		1.58811	1.48e-06	4-coumarate-coa ligase (AHRD V1 ***- B9MY03_POPTR); contains Interpro domain(s) IPR000873 AMP-dependent synthetase and ligase
Solyc02g092990.1.1		ACIF1	1.58793	1.77e-06	SCF E3 ubiquitin ligase complex F-box protein grrA (AHRD V1 *-** C9SVX6_VERA1); contains Interpro domain(s) IPR001810 Cyclin-like F-box
Solyc02g088240.2.1			1.5875	0.000161705	Xenotropic and polytropic retrovirus receptor (AHRD V1 **-- B2GU54_XENTR); contains Interpro domain(s) IPR004342 EXS, C-terminal
Solyc08g014120.2.1	HLH	ER33? SlbHLH104	1.58635	4.45e-06	BHLH transcription factor (AHRD V1 **** Q7XJU2_ARATH); contains Interpro domain(s) IPR011598 Helix-loop-helix DNA-binding
Solyc10g051130.1.1	MATE		1.58375	0.00406927	Multidrug resistance protein mdtK (AHRD V1 **-- MDTK_ERWAM); contains Interpro domain(s) IPR002528 Multi antimicrobial extrusion protein MatE
Solyc04g082220.1.1	AAT		1.5833	4.06e-05	Histidine amino acid transporter (AHRD V1 **** Q85V22_ORYSI); contains Interpro domain(s) IPR013057 Amino acid transporter, transmembrane
Solyc09g091990.2.1	RECkin		1.58089	4.64e-06	Receptor-like kinase (AHRD V1 *-*- A7VM32_MARPO); contains Interpro domain(s) IPR002290 Serine/threonine protein kinase
Solyc03g080190.2.1			1.57865	6.22e-06	Flavanone 3-hydroxylase-like protein (AHRD V1 **-- Q9FLV0_ARATH); contains Interpro domain(s) IPR005123 Oxoglutarate and iron-dependent oxygenase
Solyc05g006780.2.1			1.57776	2.55e-06	NPH3 domain containing protein-like (AHRD V1 *-*- Q8GVF8_ORYSJ); contains Interpro domain(s) IPR007679 Protein of unknown function DUF569
Solyc02g090990.1.1	KIN		1.57646	0.000451345	Serine/threonine-protein kinase 36 (AHRD V1 ***- STK36_PONAB); contains Interpro domain(s) IPR002290 Serine/threonine protein kinase
Solyc01g112000.2.1	Exp		1.57604	1.37e-06	Expansin-like protein (AHRD V1 ***- A7X331_SOLLC); contains Interpro domain(s) IPR007112 Expansin 45, endoglucanase-like IPR007117 Pollen allergen/expansin, C-terminal
Solyc02g084900.2.1	AAA-ATP		1.57553	2.97e-05	Cell division protease ftsH homolog (AHRD V1 *--- FTSH_BACPE); contains Interpro domain(s) IPR003959 ATPase, AAA-type, core
Solyc06g075130.2.1			1.57438	0.00169735	Kinase-START domain protein (AHRD V1 *--- B9UN35_TRITU); contains Interpro domain(s) IPR009769 Protein of unknown function DUF1336
Solyc07g043510.2.1			1.57202	5.36e-06	Cysteine-type peptidase (AHRD V1 **** B6U3W2_MAIZE); contains Interpro domain(s) IPR003323 Ovarian tumour, otubain
Solyc03g123620.2.1	PME		1.57075	2.1e-06	Pectinesterase (AHRD V1 ***- B9GXZ7_POPTR); contains Interpro domain(s) IPR000070 Pectinesterase, catalytic
Solyc03g080090.2.1	NAC		1.57039	1.79e-06	NAC domain protein IPR003441 (AHRD V1 *-*- B9IDH0_POPTR); contains Interpro domain(s) IPR003441 No apical meristem (NAM) protein
Solyc09g010230.1.1	AUXRES		1.56975	3.51e-05	Auxin response factor 24 (AHRD V1 *-** D9HNV1_MAIZE); contains Interpro domain(s) IPR003340 Transcriptional factor B3
Solyc05g013880.1.1	WD40		1.56761	1.02e-05	WD-40 repeat family protein (AHRD V1 **-- Q1EPE0_MUSAC); contains Interpro domain(s) IPR020472 G-protein beta WD-40 repeat, region
Solyc01g079260.2.1	WRKY	SlWRKY23	1.56238	6.71e-06	WRKY transcription factor 4 (AHRD V1 ***- A7UGD1_SOLTU); contains Interpro domain(s) IPR003657 DNA-binding WRKY
Solyc12g094460.1.1	LACC		1.56004	8.5e-05	Laccase-2 (AHRD V1 **-- LAC2_ORYSJ); contains Interpro domain(s) IPR001117 Multicopper oxidase, type 1
Solyc12g006420.1.1			1.55982	2.55e-06	Genomic DNA chromosome 3 P1 clone MMP21 (AHRD V1 **-- Q9LHJ0_ARATH)
Solyc08g016310.2.1	RLP		1.55476	2.64e-06	LRR receptor-like serine/threonine-protein kinase, RLP
Solyc02g087480.2.1			1.554	3.43e-06	cDNA clone J075153F01 full insert sequence (AHRD V1 **-- B7F9A7_ORYSJ); contains Interpro domain(s) IPR009769 Protein of unknown function DUF1336
Solyc04g077280.2.1	RECkin		1.55326	0.00467933	Serine/threonine-protein kinase receptor (AHRD V1 *-** B6U2B7_MAIZE); contains Interpro domain(s) IPR002290 Serine/threonine protein kinase
Solyc10g009550.2.1	WRKY	SlWRKY42	1.55176	2.17e-06	WRKY transcription factor (AHRD V1 ***- D3YEX5_SOLLC); contains Interpro domain(s) IPR003657 DNA-binding WRKY
Solyc03g093540.1.1	ERF		1.54745	4.98e-06	Ethylene responsive transcription factor 1a (AHRD V1 *-*- C0J9I9_9ROSA); contains Interpro domain(s) IPR001471 Pathogenesis-related transcriptional factor and ERF, DNA-binding
Solyc03g118970.2.1	MATE		1.54535	3.92e-06	Multidrug resistance protein mdtK (AHRD V1 ***- MDTK_CITK8); contains Interpro domain(s) IPR015521 MATE family transporter related protein
Solyc07g006280.2.1	SAP		1.54447	2.83e-06	Senescence-associated protein (AHRD V1 ***- B3TLS7_ELAGV); contains Interpro domain(s) IPR000301 Tetraspanin, subgroup
Solyc02g092750.2.1	PP2C		1.54369	1e-05	Phosphatase 2C family protein (AHRD V1 ***- D7MFT9_ARALY); contains Interpro domain(s) IPR015655 Protein phosphatase 2C
Solyc11g066600.1.1	SERCARB		1.54241	0.00625253	Serine carboxypeptidase S28 family protein (AHRD V1 **-* D7M1K0_ARALY); contains Interpro domain(s) IPR008758 Peptidase S28
Solyc05g008980.2.1	RECkin		1.54209	2.34e-05	Receptor-like protein kinase (AHRD V1 ***- D3G6F0_CAPAN); contains Interpro domain(s) IPR002290 Serine/threonine protein kinase
Solyc01g067090.2.1			1.54025	7.02e-06	Homeodomain-like (AHRD V1 *-*- A2Q346_MEDTR)
Solyc02g079710.2.1	RECkin		1.54013	0.000146193	Serine/threonine kinase receptor (AHRD V1 **** Q7DMS5_BRANA); contains Interpro domain(s) IPR002290 Serine/threonine protein kinase
Solyc05g010120.2.1			1.53995	8.95e-06	Phospholipid-transporting ATPase (AHRD V1 **** C1HB29_PARBA); contains Interpro domain(s) IPR006539 ATPase, P-type, phospholipid-translocating, flippase
Solyc12g087870.1.1	PURPER		1.53819	8.15e-05	Purine permease family protein (AHRD V1 **-- D7MCV2_ARALY); contains Interpro domain(s) IPR004853 Protein of unknown function DUF250
Solyc04g083160.1.1	CYP701A30		1.53635	0.00100559	cytochrome P450
Solyc01g103650.2.1	HYDR		1.53633	8.08e-05	Hydrolase alpha/beta fold family (AHRD V1 **-- A4VRL9_PSEU5); contains Interpro domain(s) IPR012020 AB-hydrolase YheT, putative
Solyc02g093750.2.1			1.53461	9.78e-05	Ring zinc finger protein (Fragment) (AHRD V1 *--- A6MH00_LILLO); contains Interpro domain(s) IPR008166 Protein of unknown function DUF23
Solyc03g025380.2.1	PRX		1.53365	0.00174125	Peroxidase (AHRD V1 ***- Q58GF4_9ROSI); contains Interpro domain(s) IPR002016 Haem peroxidase, plant/fungal/bacterial
Solyc11g069960.1.1	RLK		1.53262	5.96e-06	Receptor like kinase, RLK
Solyc04g074030.2.1	RLK		1.52935	5.73e-05	Receptor like kinase, RLK
Solyc04g073960.2.1	GenTR		1.52604	6.3e-05	Major facilitator superfamily transporter (AHRD V1 *--- Q2NDT2_ERYLH); contains Interpro domain(s) IPR016196 Major facilitator superfamily, general substrate transporter
Solyc01g087580.2.1	UNK		1.52588	2.25e-05	Unknown Protein (AHRD V1)
Solyc02g077080.2.1			1.52571	1.07e-05	Os06g0207500 protein (Fragment) (AHRD V1 **-- Q0DDQ9_ORYSJ); contains Interpro domain(s) IPR004253 Protein of unknown function DUF231, plant
Solyc01g066430.2.1	C3HC4		1.52284	6.49e-06	Ring H2 finger protein (AHRD V1 *-*- D9ZHD8_HYPPE); contains Interpro domain(s) IPR018957 Zinc finger, C3HC4 RING-type
Solyc01g067330.2.1			1.52229	9.33e-05	UPF0497 membrane protein 4 (AHRD V1 ***- U4974_VITVI); contains Interpro domain(s) IPR006459 Uncharacterised protein family UPF0497, trans-membrane plant subgroup
Solyc08g081550.2.1	ACCS		1.52116	0.000192189	1-aminocyclopropane-1-carboxylate synthase (AHRD V1 **** Q96579_SOLLC); contains Interpro domain(s) IPR004839 Aminotransferase, class I and II
Solyc08g076930.1.1	HLH	SlMYC2, LeMYC2, MYC2	1.52071	4.86e-06	Transcription factor (AHRD V1 *-** Q9M4A8_MAIZE); contains Interpro domain(s) IPR011598 Helix-loop-helix DNA-binding
Solyc02g094030.2.1	UNK		1.5161	6.04e-06	Unknown Protein (AHRD V1)
Solyc12g009780.1.1	RLP		1.5157	9.58e-05	LRR receptor-like serine/threonine-protein kinase, RLP
Solyc04g072920.2.1			1.51507	1.59e-05	Trehalose-6-phosphate phosphatase (AHRD V1 ***- D7KV74_ARALY); contains Interpro domain(s) IPR003337 Trehalose-phosphatase
Solyc07g053350.2.1			1.51345	2.27e-05	Os06g0207500 protein (Fragment) (AHRD V1 ***- Q0DDQ9_ORYSJ); contains Interpro domain(s) IPR004253 Protein of unknown function DUF231, plant
Solyc07g032230.2.1	IST1		1.51294	5.94e-06	IST1 homolog (AHRD V1 *--- C1BSR8_9MAXI); contains Interpro domain(s) IPR005061 Protein of unknown function DUF292, eukaryotic
Solyc03g113720.2.1			1.51246	1.29e-05	Two-component response regulator ARR3 (AHRD V1 **** B6TSM4_MAIZE); contains Interpro domain(s) IPR001789 Signal transduction response regulator, receiver region
Solyc05g011970.2.1	CYP749A20		1.51177	3.4e-05	Cytochrome P450
Solyc05g018180.2.1			1.50828	1.45e-05	Homology to unknown gene (AHRD V1 *--- Q01GH9_OSTTA); contains Interpro domain(s) IPR008528 Protein of unknown function DUF810
Solyc03g112100.2.1			1.50774	0.0036422	Component of high affinity nitrate transporter (AHRD V1 **-* D2KTV0_LOTJA); contains Interpro domain(s) IPR016605 Transporter, high affinity nitrate, Nar2
Solyc10g006690.2.1	S-locus		1.50716	7.84e-06	S-locus receptor kinase-18 (Fragment) (AHRD V1 **** Q6L8R1_RAPSA); contains Interpro domain(s) IPR000858 S-locus glycoprotein
Solyc01g105370.2.1			1.50705	1.88e-05	Enoyl-(Acyl-carrier-protein) reductase II (AHRD V1 **-- C7IPB6_THEET); contains Interpro domain(s) IPR004136 2-nitropropane dioxygenase, NPD
Solyc02g088250.2.1			1.50647	0.00368825	Xenotropic and polytropic retrovirus receptor (AHRD V1 *--- B2GU54_XENTR); contains Interpro domain(s) IPR004331 SPX, N-terminal
Solyc08g062330.2.1	ANK		1.50634	1.62e-05	Ankyrin repeat protein (AHRD V1 **-- B1Q4U3_9ROSI); contains Interpro domain(s) IPR002110 Ankyrin
Solyc01g081270.2.1	GST		1.50594	0.000127448	Glutathione S-transferase (AHRD V1 ***- Q8H9E5_CUCMA); contains Interpro domain(s) IPR004046 Glutathione S-transferase, C-terminal
Solyc12g056160.1.1	CATEX		1.50302	0.000926485	Cation/H(+) antiporter 18 (AHRD V1 ***- CHX18_ARATH); contains Interpro domain(s) IPR006153 Cation/H+ exchanger
Solyc01g103030.2.1	PEPT		1.49978	3.45e-05	Nitrate transporter (AHRD V1 **** Q7XAK5_PRUPE); contains Interpro domain(s) IPR000109 TGF-beta receptor, type I/II extracellular region
Solyc08g083050.1.1	UNK		1.4996	1.06e-05	Unknown Protein (AHRD V1)
Solyc04g079860.1.1	GALT		1.49954	1.22e-05	Glycosyltransferase family GT8 protein (AHRD V1 ***- D0ECQ6_POPDE); contains Interpro domain(s) IPR002495 Glycosyl transferase, family 8
Solyc07g045530.1.1	UNK		1.49883	9.8e-05	Unknown Protein (AHRD V1)
Solyc08g062680.1.1			1.49829	1.31e-05	MIP02663p (Fragment) (AHRD V1 **-- B8A3Z9_DROME)
Solyc05g055870.2.1			1.49789	1.85e-05	F-box protein PP2-B1 (AHRD V1 ***- PP2B1_ARATH)
Solyc01g107820.2.1	UGT	twi1	1.49742	8.83e-06	UDP-glucosyltransferase family 1 protein (AHRD V1 **** C6KI43_CITSI); contains Interpro domain(s) IPR002213 UDP-glucuronosyl/UDP-glucosyltransferase
Solyc05g008210.2.1	UNK		1.49716	0.00115931	Unknown Protein (AHRD V1)
Solyc02g089640.2.1	CeS		1.49679	8.94e-06	Cellulose synthase-like C1-2 glycosyltransferase family 2 protein (AHRD V1 **** D8T077_SELML)
Solyc11g062400.1.1	KIN		1.4942	0.000597878	ATP binding / serine-threonine kinase (AHRD V1 **** C5DB71_VITVI); contains Interpro domain(s) IPR002290 Serine/threonine protein kinase
Solyc08g079420.2.1	CYP706G5		1.49286	6.47e-05	Cytochrome P450
Solyc10g006660.2.1	EF-hand		1.49282	1.15e-05	Calcium-binding EF hand family protein (Fragment) (AHRD V1 **-- D7MEH5_ARALY); contains Interpro domain(s) IPR011992 EF-Hand type
Solyc03g097840.2.1	MITT		1.49119	0.000139252	Mitochondrial phosphate carrier protein (AHRD V1 **** B9GFH9_POPTR); contains Interpro domain(s) IPR001993 Mitochondrial substrate carrier
Solyc07g040890.1.1	HYDR		1.48852	9.3e-05	CXE carboxylesterase (Fragment) (AHRD V1 **-* Q0ZPV6_9ERIC); contains Interpro domain(s) IPR013094 Alpha/beta hydrolase fold-3
Solyc11g066590.1.1	SERCARB		1.48825	2.52e-05	Lysosomal Pro-X carboxypeptidase (AHRD V1 **-- Q9FLH1_ARATH); contains Interpro domain(s) IPR008758 Peptidase S28
Solyc08g006320.2.1	WRKY	WRKYIId-1, SlWRKY11	1.48638	1.18e-05	WRKY transcription factor 3 (AHRD V1 ***- A7UGD0_SOLTU); contains Interpro domain(s) IPR003657 DNA-binding WRKY
Solyc09g013150.2.1	GenTR		1.48332	0.00176051	Vesicular glutamate transporter 3 (AHRD V1 **-* B5AU16_DANRE); contains Interpro domain(s) IPR016196 Major facilitator superfamily, general substrate transporter
Solyc09g005080.1.1	RLP	Ve2	1.48262	1.95e-05	LRR receptor-like serine/threonine-protein kinase, RLP
Solyc02g087950.2.1			1.48028	2.81e-05	cDNA clone J023065D24 full insert sequence (AHRD V1 *-*- B7EKP5_ORYSJ); contains Interpro domain(s) IPR012870 Protein of unknown function DUF1666
Solyc11g066360.1.1			1.47939	0.000380215	Unknown Protein (AHRD V1); contains Interpro domain(s) IPR012862 Protein of unknown function DUF1635
Solyc02g081490.2.1			1.47776	2e-05	Receptor-like kinase (AHRD V1 *-*- Q9LL53_ORYSA)
Solyc03g063600.2.1			1.47529	1.39e-05	Guanylate kinase (AHRD V1 **** Q9FVC6_TOBAC); contains Interpro domain(s) IPR017665 Guanylate kinase, sub-group
Solyc10g055760.1.1	NAC		1.47508	2.03e-05	NAC domain protein IPR003441 (AHRD V1 ***- B9H1P6_POPTR); contains Interpro domain(s) IPR003441 No apical meristem (NAM) protein
Solyc05g011960.2.1	HSP		1.473	0.000110004	Heat shock protein binding protein (AHRD V1 *--- D7KWX9_ARALY); contains Interpro domain(s) IPR001623 Heat shock protein DnaJ, N-terminal
Solyc03g116690.2.1	BCP		1.47238	0.000519336	Blue copper protein (AHRD V1 **-- D1MWY8_CITLA); contains Interpro domain(s) IPR003245 Plastocyanin-like
Solyc03g123370.2.1			1.47193	1.77e-05	(P)ppGpp synthetase I (GTP pyrophosphokinase) SpoT/RelA (AHRD V1 *--* Q2RHV7_MOOTA); contains Interpro domain(s) IPR007685 RelA/SpoT
Solyc04g016230.2.1	UGT		1.47189	8.01e-05	Glucosyltransferase (AHRD V1 **** D7URL8_9LAMI); contains Interpro domain(s) IPR002213 UDP-glucuronosyl/UDP-glucosyltransferase
Solyc03g121400.1.1		SlDof14	1.47075	1.65e-05	Dof zinc finger protein 4 (AHRD V1 *-*- A5HWF3_HORVD); contains Interpro domain(s) IPR003851 Zinc finger, Dof-type
Solyc06g071810.1.1	RLK	SOBIR1	1.46841	1.83e-05	Receptor like kinase, RLK
Solyc06g065560.1.1			1.46517	2.51e-05	Fatty acid elongase 3-ketoacyl-CoA synthase (AHRD V1 **** Q6DUV6_BRANA); contains Interpro domain(s) IPR012392 Very-long-chain 3-ketoacyl-CoA synthase
Solyc08g077760.2.1	UNK		1.46481	6.27e-05	Unknown Protein (AHRD V1)
Solyc06g051030.2.1	RLK		1.46447	1.59e-05	Receptor like kinase, RLK
Solyc02g082450.2.1	IAAflux		1.46283	0.00868079	Auxin efflux carrier family protein (AHRD V1 **** D7L9F0_ARALY); contains Interpro domain(s) IPR004776 Auxin efflux carrier
Solyc03g115070.1.1	EXOC		1.46278	3.77e-05	Exocyst complex component 7 (AHRD V1 *--- EXOC7_DROME); contains Interpro domain(s) IPR004140 Exo70 exocyst complex subunit
Solyc01g108440.2.1	CALMBi		1.46226	0.00144037	Calmodulin-binding protein (AHRD V1 **-* D7L4F9_ARALY); contains Interpro domain(s) IPR012442 Protein of unknown function DUF1645
Solyc07g053050.1.1	CALM		1.46146	2.52e-05	Calmodulin (AHRD V1 **-- A7E7G2_SCLS1); contains Interpro domain(s) IPR011992 EF-Hand type
Solyc04g082960.1.1	TMV		1.46111	3.04e-05	TMV response-related protein (AHRD V1 *--- B6UGH4_MAIZE)
Solyc03g082520.1.1	SAUR	SlSAUR36	1.45891	6.65e-05	Auxin responsive SAUR protein (AHRD V1 *-*- Q1SN26_MEDTR); contains Interpro domain(s) IPR003676 Auxin responsive SAUR protein
Solyc08g069060.2.1	GALT2		1.45564	3.56e-05	Beta-1 3-galactosyltransferase 6 (AHRD V1 **** B6UBH3_MAIZE); contains Interpro domain(s) IPR002659 Glycosyl transferase, family 31
Solyc01g087980.2.1	UNK		1.45563	1.95e-05	Unknown Protein (AHRD V1)
Solyc03g111710.2.1			1.45513	2.18e-05	Speckle-type POZ protein (AHRD V1 *--- SPOP_XENTR); contains Interpro domain(s) IPR000197 Zinc finger, TAZ-type
Solyc12g096890.1.1			1.45454	0.000977011	F-box protein PP2-B1 (AHRD V1 **-- PP2B1_ARATH)
Solyc07g049180.2.1	RECkin		1.45452	2.26e-05	Receptor-like protein kinase At5g59670 (AHRD V1 *-** RLK7_ARATH); contains Interpro domain(s) IPR002290 Serine/threonine protein kinase
Solyc05g006870.2.1			1.44971	0.00435173	Thioredoxin H (AHRD V1 ***- Q4U0W0_NICAL); contains Interpro domain(s) IPR015467 Thioredoxin, core
Solyc02g071820.2.1	RLK		1.44964	7.41e-05	Receptor like kinase, RLK
Solyc03g093560.1.1	ERF	SLERF5, ERF5, LeERF5	1.44849	1.73e-05	Ethylene-responsive transcription factor 2 (AHRD V1 ***- B6U860_MAIZE); contains Interpro domain(s) IPR001471 Pathogenesis-related transcriptional factor and ERF, DNA-binding
Solyc03g121090.2.1			1.44764	2.3e-05	Cold induced protein-like (AHRD V1 **-- Q94JH8_ORYSJ)
Solyc10g080960.1.1	MYB		1.44506	0.000183779	Transcription factor (Fragment) (AHRD V1 **-* D6MKQ8_9ASPA); contains Interpro domain(s) IPR006447 Myb-like DNA-binding region, SHAQKYF class
Solyc02g082270.2.1			1.4449	3.19e-05	RNA-binding protein 68390-68829 (AHRD V1 *--* Q9C805_ARATH); contains Interpro domain(s) IPR000504 RNA recognition motif, RNP-1
Solyc10g008730.2.1	UNK		1.44477	4.04e-05	Unknown Protein (AHRD V1)
Solyc07g005330.2.1	B3GLU	beta-glucosidase 08	1.44474	1.14e-05	Glucan endo-1 3-beta-glucosidase (AHRD V1 ***- B6U1F1_MAIZE); contains Interpro domain(s) IPR000490 Glycoside hydrolase, family 17
Solyc01g099910.2.1	EPOX		1.44134	7.93e-05	Epoxide hydrolase (AHRD V1 ***- B3VMR4_NICBE); contains Interpro domain(s) IPR000639 Epoxide hydrolase-like
Solyc06g008300.2.1	RLP	Hcr2-0B	1.44062	4.33e-05	LRR receptor-like serine/threonine-protein kinase, RLP
Solyc10g006540.2.1			1.43917	2.96e-05	Formin 3 (AHRD V1 *-*- D0QAN4_ARATH); contains Interpro domain(s) IPR015425 Actin-binding FH2
Solyc05g052570.2.1	ANK	SlC3H39	1.43751	1.92e-05	Zinc finger CCCH domain-containing protein 66 (AHRD V1 ***- C3H66_ARATH); contains Interpro domain(s) IPR002110 Ankyrin
Solyc04g015460.2.1	RECkin		1.43592	0.00109342	S-receptor kinase (AHRD V1 ***- Q9FZP3_ARATH); contains Interpro domain(s) IPR002290 Serine/threonine protein kinase
Solyc11g010250.1.1	AVRCF		1.43562	2.7e-05	Avr9/Cf-9 rapidly elicited protein 75 (AHRD V1 ***- Q9FQY9_TOBAC)
Solyc09g011490.2.1	GST		1.43558	7.21e-05	Glutathione S-transferase-like protein (AHRD V1 **** A8DUB0_SOLLC); contains Interpro domain(s) IPR004046 Glutathione S-transferase, C-terminal
Solyc04g074420.1.1	PHI		1.43496	7.96e-05	Phi-1 protein (Fragment) (AHRD V1 **-- Q4LAX0_CAPCH); contains Interpro domain(s) IPR006766 Phosphate-induced protein 1 conserved region
Solyc08g066210.2.1	RLK		1.43415	0.000104025	Receptor like kinase, RLK
Solyc09g014610.2.1	MALT		1.43383	0.00159683	C4-dicarboxylate transporter/malic acid transport family protein (AHRD V1 **** D7M2F7_ARALY); contains Interpro domain(s) IPR004695 C4-dicarboxylate transporter/malic acid transport protein
Solyc07g055560.2.1	CYP72A171		1.43379	1.27e-05	G-type lectin S-receptor-like serine/threonine-protein kinase At2g19130 (AHRD V1 *--- Y2913_ARATH); contains Interpro domain(s) IPR002401 Cytochrome P450, E-class, group I
Solyc01g091830.2.1	UNK		1.4328	4.8e-05	Unknown Protein (AHRD V1)
Solyc10g008350.2.1	UNK		1.4327	1.88e-05	Unknown Protein (AHRD V1)
Solyc07g053550.1.1	GLUTRED		1.42811	2.85e-05	Glutaredoxin (AHRD V1 ***- B9HGW6_POPTR); contains Interpro domain(s) IPR011905 Glutaredoxin-like, plant II
Solyc05g050360.2.1	CNGC		1.42469	0.000160908	Cyclic nucleotide gated channel (AHRD V1 **** A9CRE4_MALDO); contains Interpro domain(s) IPR000595 Cyclic nucleotide-binding
Solyc10g085720.1.1	KIN		1.42236	3.56e-05	Kinase family protein (AHRD V1 ***- D7M1J8_ARALY); contains Interpro domain(s) IPR002290 Serine/threonine protein kinase
Solyc05g016310.1.1	AspPROT		1.41886	0.000151266	Aspartic proteinase nepenthesin I (AHRD V1 **-- A9ZMF9_NEPAL); contains Interpro domain(s) IPR001461 Peptidase A1
Solyc07g047800.2.1	SDR		1.4166	5.76e-05	Short-chain dehydrogenase/reductase family protein (AHRD V1 **-- D7L9J1_ARALY); contains Interpro domain(s) IPR002347 Glucose/ribitol dehydrogenase
Solyc04g079120.2.1	PP2C		1.41648	2.87e-05	Protein phosphatase 2C containing protein expressed (AHRD V1 ***- Q94LH3_ORYSJ); contains Interpro domain(s) IPR015655 Protein phosphatase 2C
Solyc09g098070.2.1	NECLES		1.41574	5.72e-05	Necrotic spotted lesions 1 (Fragment) (AHRD V1 *-*- B6ZA22_HELAN); contains Interpro domain(s) IPR001862 Membrane attack complex component/perforin/complement C9
Solyc09g005090.1.1	RLP	Ve1	1.412	0.000730941	LRR receptor-like serine/threonine-protein kinase, RLP
Solyc03g123460.2.1			1.40771	5.76e-05	Os10g0422600 protein (Fragment) (AHRD V1 *--- Q0IXM0_ORYSJ); contains Interpro domain(s) IPR007650 Protein of unknown function DUF581
Solyc05g052550.1.1			1.40702	2.68e-05	Zinc finger CCCH domain-containing protein 29 (AHRD V1 ***- C3H29_ARATH)
Solyc07g056500.2.1	GST	LeGST-T5	1.40671	0.000196516	Glutathione transferase (AHRD V1 **** O49821_CARPA); contains Interpro domain(s) IPR004046 Glutathione S-transferase, C-terminal
Solyc04g079470.2.1	PI 40k		1.40533	0.000922858	Serpin (Serine protease inhibitor) (AHRD V1 **-* Q53P13_ORYSJ); contains Interpro domain(s) IPR015554 Protease inhibitor I4, serpin, plant
Solyc03g114710.2.1	UGT		1.40526	0.000100759	Glucosyltransferase (AHRD V1 **** B5MGN9_PHYAM); contains Interpro domain(s) IPR002213 UDP-glucuronosyl/UDP-glucosyltransferase
Solyc01g096200.2.1			1.40525	2.49e-05	Pentatricopeptide repeat-containing protein (AHRD V1 *-*- D7M1E8_ARALY); contains Interpro domain(s) IPR011989 Armadillo-like helical
Solyc07g044960.1.1	EXOST		1.40494	0.000360054	Galactosyltransferase-like protein (Fragment) (AHRD V1 **-- D8SQH4_SELML); contains Interpro domain(s) IPR004263 Exostosin-like
Solyc04g007980.2.1	ACCO		1.40388	6.27e-05	1-aminocyclopropane-1-carboxylate oxidase (AHRD V1 **-* B6SUN2_MAIZE); contains Interpro domain(s) IPR005123 Oxoglutarate and iron-dependent oxygenase
Solyc12g099500.1.1	UNK		1.40364	5.03e-05	Unknown Protein (AHRD V1)
Solyc02g094400.2.1			1.40303	3.44e-05	Glycerophosphodiester phosphodiesterase gde1 (AHRD V1 ***- B6JW52_SCHJY); contains Interpro domain(s) IPR004129 Glycerophosphoryl diester phosphodiesterase
Solyc07g022910.2.1			1.40086	6.5e-05	Myosin heavy chain-like (AHRD V1 ***- Q8LHQ6_ORYSJ); contains Interpro domain(s) IPR008545 Protein of unknown function DUF827, plant
Solyc09g011740.2.1			1.40076	4.61e-05	Phosphatidylcholine:ceramide cholinephosphotransferase 1 (AHRD V1 *-*- SMS1_RAT)
Solyc04g054820.2.1			1.39924	0.000420592	2 3-bisphosphoglycerate-dependent phosphoglycerate mutase (AHRD V1 **** D1R850_9CHLA); contains Interpro domain(s) IPR005952 Phosphoglycerate mutase 1
Solyc03g113070.2.1	ABC		1.39299	0.000474383	ATP-binding cassette (ABC) transporter 17 (AHRD V1 *-*- Q4H493_RAT)
Solyc10g079420.1.1	CALM		1.39237	4.9e-05	Calmodulin (AHRD V1 ***- B6TKX0_MAIZE); contains Interpro domain(s) IPR011992 EF-Hand type
Solyc06g068960.1.1	CALM		1.39135	4.33e-05	Calmodulin (AHRD V1 ***- D3PJ43_9MAXI); contains Interpro domain(s) IPR011992 EF-Hand type
Solyc07g007130.1.1			1.39116	4.33e-05	NHL repeat-containing protein (AHRD V1 **-- D7M6N9_ARALY)
Solyc02g065550.2.1		ACI19	1.39011	2.19e-05	Coiled-coil domain-containing protein 109A (AHRD V1 *--- C109A_MOUSE); contains Interpro domain(s) IPR006769 Protein of unknown function DUF607
Solyc10g078440.1.1	VQ		1.39008	8.55e-05	Unknown Protein (AHRD V1); contains Interpro domain(s) IPR008889 VQ
Solyc03g112310.1.1	RLK		1.38693	0.000183779	Receptor like kinase, RLK
Solyc03g006610.2.1			1.38544	8.54e-05	Arf-GAP with GTPase, ANK repeat and PH domain-containing protein 1 (AHRD V1 *--- AGAP1_XENLA); contains Interpro domain(s) IPR001164 Arf GTPase activating protein
Solyc05g050560.1.1	HLH	SlybHLH077, SlbHLH133	1.38169	4.97e-05	Transcription factor (AHRD V1 *--* Q9M4A8_MAIZE); contains Interpro domain(s) IPR011598 Helix-loop-helix DNA-binding
Solyc03g121660.2.1	C2H2		1.37922	8.34e-05	Zinc finger protein (AHRD V1 *-*- Q9LVQ7_ARATH); contains Interpro domain(s) IPR007087 Zinc finger, C2H2-type
Solyc10g086710.1.1	PAR-1		1.37674	0.00921711	PAR-1b protein (AHRD V1 ***- Q43588_TOBAC); contains Interpro domain(s) IPR009489 PAR1
Solyc12g009520.1.1	RLP		1.37184	0.00163743	LRR receptor-like serine/threonine-protein kinase, RLP
Solyc02g093050.2.1	WRKY	WRKYIId-4, SlWRKY08	1.37161	0.000146702	WRKY transcription factor 26 (AHRD V1 ***- C9DI15_9ROSI); contains Interpro domain(s) IPR003657 DNA-binding WRKY
Solyc01g080890.2.1	UNK		1.37146	0.000861335	Unknown Protein (AHRD V1)
Solyc09g090970.2.1	PR10		1.3714	0.00104939	Major allergen Mal d 1 (AHRD V1 ***- Q84LA7_MALDO); contains Interpro domain(s) IPR000916 Bet v I allergen
Solyc08g068350.2.1	UNK		1.37099	8.56e-05	Unknown Protein (AHRD V1)
Solyc02g079040.2.1	CALMBi		1.36967	6.11e-05	Calmodulin-binding protein (Fragment) (AHRD V1 *-** Q9M451_CICAR); contains Interpro domain(s) IPR012416 Calmodulin binding protein-like
Solyc03g119600.1.1	NIMIN		1.36932	0.000330653	NIMIN2c protein (AHRD V1 ***- A0FJY4_TOBAC)
Solyc06g069570.2.1			1.36929	9.29e-05	SNAP25 homologous protein SNAP33 (AHRD V1 **-- SNP33_ARATH); contains Interpro domain(s) IPR000727 Target SNARE coiled-coil region
Solyc07g008590.1.1	RLP		1.3688	0.000337397	LRR receptor-like serine/threonine-protein kinase, RLP
Solyc07g062480.1.1	S-locus		1.36869	0.00613879	S-locus glycoprotein (Fragment) (AHRD V1 *--- Q84KU4_BRAOL); contains Interpro domain(s) IPR001480 Curculin-like (mannose-binding) lectin
Solyc02g078030.1.1	WRKY		1.36829	0.000139298	DNA-binding WRKY VQ (AHRD V1 ***- Q2HTS9_MEDTR); contains Interpro domain(s) IPR008889 VQ
Solyc05g013370.1.1			1.36824	0.0020582	Unknown Protein (AHRD V1); contains Interpro domain(s) IPR002100 Transcription factor, MADS-box
Solyc01g007770.2.1			1.3668	0.000362582	Genomic DNA chromosome 5 P1 clone MHF15 (AHRD V1 ***- Q9FNI0_ARATH)
Solyc04g009860.2.1	ACCO		1.36591	0.000273791	1-aminocyclopropane-1-carboxylate oxidase-like protein (AHRD V1 **-* Q9LTH8_ARATH); contains Interpro domain(s) IPR005123 Oxoglutarate and iron-dependent oxygenase
Solyc02g063020.1.1	GenTR		1.36469	0.00446605	Major facilitator superfamily MFS_1 (AHRD V1 ***- A4FJQ9_SACEN); contains Interpro domain(s) IPR016196 Major facilitator superfamily, general substrate transporter
Solyc00g217960.1.1	C3HC4		1.3645	0.00115086	Ring H2 finger protein (AHRD V1 *-*- D9ZHD8_HYPPE); contains Interpro domain(s) IPR018957 Zinc finger, C3HC4 RING-type
Solyc02g091250.1.1			1.36335	0.0001621	Predicted by genscan and genefinder (AHRD V1 ***- Q9ZU37_ARATH)
Solyc07g006770.2.1	RLK		1.36204	0.00239611	Receptor like kinase, RLK
Solyc05g050820.2.1	HSP		1.36199	0.000772521	DNAJ chaperone (AHRD V1 ***- B0W7V8_CULQU); contains Interpro domain(s) IPR003095 Heat shock protein DnaJ
Solyc01g006300.2.1	PRX	cevi-1	1.36044	0.000127943	Peroxidase (AHRD V1 **** Q43774_SOLLC); contains Interpro domain(s) IPR002016 Haem peroxidase, plant/fungal/bacterial
Solyc02g080070.2.1	RLK AF		1.36043	0.000103709	RLK, Receptor like protein, putative resistance protein with an antifungal domain
Solyc02g089990.1.1	TMV		1.35708	0.000559018	TMV response-related protein (AHRD V1 *--- B6UG28_MAIZE)
Solyc05g005260.1.1			1.35583	7.49e-05	Unknown Protein (AHRD V1); contains Interpro domain(s) IPR012442 Protein of unknown function DUF1645
Solyc01g007110.2.1			1.35225	7.88e-05	NC domain-containing protein (AHRD V1 **-- D7LZP9_ARALY); contains Interpro domain(s) IPR007053 NC
Solyc11g005720.1.1	VQ		1.35159	0.000222354	VQ motif family protein (AHRD V1 ***- B6SZE5_MAIZE); contains Interpro domain(s) IPR008889 VQ
Solyc02g078170.1.1	LEC-R		1.34906	0.000342188	Receptor protein kinase like protein (AHRD V1 **** O49445_ARATH); contains Interpro domain(s) IPR001220 Legume lectin, beta chain
Solyc02g062800.2.1			1.34736	0.00039452	F-box family protein (AHRD V1 ***- D7MPC5_ARALY); contains Interpro domain(s) IPR017451 F-box associated type 1
Solyc05g005200.2.1			1.34634	0.000421406	Pyrrolidone-carboxylate peptidase (AHRD V1 **** B6SP89_MAIZE); contains Interpro domain(s) IPR000816 Peptidase C15, pyroglutamyl peptidase I
Solyc07g052220.1.1	GRP-sec		1.34559	0.000597878	Unknown Protein (AHRD V1)
Solyc10g085880.1.1	UGT		1.34535	3.83e-05	UDP-glucosyltransferase family 1 protein (AHRD V1 ***- C6KI43_CITSI); contains Interpro domain(s) IPR002213 UDP-glucuronosyl/UDP-glucosyltransferase
Solyc08g077370.2.1	PURPER		1.34371	0.000266609	Purine permease family protein (AHRD V1 **-* D7MCV2_ARALY); contains Interpro domain(s) IPR004853 Protein of unknown function DUF250
Solyc06g005480.2.1			1.34108	0.000704586	Plant-specific domain TIGR01615 family protein (AHRD V1 ***- B4FP41_MAIZE); contains Interpro domain(s) IPR006502 Protein of unknown function DUF506, plant
Solyc11g068440.1.1	B3GLU		1.34024	6.75e-05	Glucan endo-1 3-beta-glucosidase 7 (AHRD V1 ***- B6T478_MAIZE); contains Interpro domain(s) IPR000490 Glycoside hydrolase, family 17
Solyc09g011660.2.1	USP		1.33973	0.000158476	Universal stress protein 1 (AHRD V1 ***- B0YQX0_GOSAR); contains Interpro domain(s) IPR006016 UspA
Solyc12g017960.1.1	UNK		1.33696	0.00016641	Unknown Protein (AHRD V1)
Solyc07g049190.2.1			1.33591	0.00602838	LysM receptor kinase 5 (AHRD V1 ***- A8WHB4_MEDTR)
Solyc08g078190.1.1	ERF	SLERF64	1.33587	0.000176986	Ethylene responsive transcription factor 1a (AHRD V1 *-*- C0J9I9_9ROSA); contains Interpro domain(s) IPR001471 Pathogenesis-related transcriptional factor and ERF, DNA-binding
Solyc02g080110.2.1	UNK		1.33405	0.000730941	Unknown Protein (AHRD V1)
Solyc01g067120.2.1			1.33243	0.000246217	Cullin 1-like protein C (AHRD V1 ***- A0ELU7_PETIN); contains Interpro domain(s) IPR016159 Cullin repeat-like
Solyc10g074740.1.1	CALM		1.3314	0.000101834	Calmodulin-like protein (AHRD V1 ***- Q9ATP2_CENCI); contains Interpro domain(s) IPR011992 EF-Hand type
Solyc06g007910.2.1	GIBREG		1.32941	0.000446789	Gibberellin regulated protein (AHRD V1 **-- Q2HRH3_MEDTR); contains Interpro domain(s) IPR003854 Gibberellin regulated protein
Solyc02g091650.2.1	GRP		1.32913	0.00145292	Glycine-rich protein (Fragment) (AHRD V1 *--- Q677B7_HYAOR); contains Interpro domain(s) IPR009836 Protein of unknown function DUF1399
Solyc01g088690.2.1	KIN		1.32856	0.000417924	ATP binding / serine-threonine kinase (AHRD V1 **** C5DB71_VITVI); contains Interpro domain(s) IPR002290 Serine/threonine protein kinase
Solyc01g079810.2.1	C3HC4		1.32657	0.00016519	RING-H2 finger protein (Fragment) (AHRD V1 *-*- Q7X9M1_WHEAT); contains Interpro domain(s) IPR018957 Zinc finger, C3HC4 RING-type
Solyc01g081250.2.1	GST		1.32607	0.0013701	Glutathione-S-transferase (AHRD V1 ***- A3FMP5_SOLLC); contains Interpro domain(s) IPR004046 Glutathione S-transferase, C-terminal
Solyc04g071030.1.1	UBP		1.32488	0.000153163	U-box domain-containing protein (AHRD V1 ***- D7MRW3_ARALY); contains Interpro domain(s) IPR003613 U box domain
Solyc04g005100.2.1	MYB	SlMYBR15	1.3246	0.00282678	Myb transcription factor (AHRD V1 *-** A7UMB2_ROSHC); contains Interpro domain(s) IPR006447 Myb-like DNA-binding region, SHAQKYF class
Solyc03g114360.2.1			1.3241	0.000202702	Poly polymerase catalytic domain containing protein expressed (AHRD V1 **-- Q84T80_ORYSJ); contains Interpro domain(s) IPR012317 Poly(ADP-ribose) polymerase, catalytic region
Solyc04g077610.2.1	UBP		1.32334	0.000239861	U-box domain-containing protein (AHRD V1 ***- D7LSY5_ARALY); contains Interpro domain(s) IPR003613 U box domain
Solyc05g054820.1.1	EXOC		1.32316	0.00336722	Exocyst complex protein EXO70 (AHRD V1 *--- EXO70_CANGA); contains Interpro domain(s) IPR004140 Exo70 exocyst complex subunit
Solyc01g105450.2.1	ABC		1.32313	0.000145973	ABC transporter G family member 11 (AHRD V1 ***- AB11G_ARATH); contains Interpro domain(s) IPR013525 ABC-2 type transporter
Solyc01g091840.2.1			1.3227	0.00255126	3&apos-phosphoadenosine 5&apos-phosphosulfate transporter 1 (AHRD V1 **** B2BMP5_CANFA); contains Interpro domain(s) IPR013657 UAA transporter
Solyc03g122350.2.1	CYP92A50		1.3219	0.000636658	Cytochrome P450
Solyc03g122120.2.1			1.32124	0.000473699	3-oxoacyl-(Acyl-carrier-protein) synthase 2 (AHRD V1 **** D0ZZB8_CHLPP); contains Interpro domain(s) IPR000794 Beta-ketoacyl synthase
Solyc09g098510.2.1	Ext		1.31774	0.000581644	Unknown Protein (AHRD V1); contains Interpro domain(s) IPR006706 Extensin-like region
Solyc07g056400.1.1	RibKIN		1.31693	0.000525403	Ribosomal protein S6 kinase alpha-6 (AHRD V1 *-** KS6A6_HUMAN); contains Interpro domain(s) IPR002290 Serine/threonine protein kinase
Solyc09g075890.2.1			1.3165	6.92e-05	Pyrimidine 5&apos-nucleotidase (AHRD V1 **** B4WF69_9CAUL); contains Interpro domain(s) IPR010237 Pyrimidine 5-nucleotidase
Solyc03g097270.2.1	PI 20k		1.31341	0.000126609	Cysteine proteinase inhibitor (AHRD V1 **** Q5Y7Z8_PETHY); contains Interpro domain(s) IPR000010 Proteinase inhibitor I25, cystatin
Solyc03g083460.2.1	C3HC4		1.31333	0.0010369	RING finger protein (AHRD V1 *-*- C6EUD3_SOYBN); contains Interpro domain(s) IPR018957 Zinc finger, C3HC4 RING-type
Solyc04g007900.2.1	CNReg		1.31244	0.000141885	Cell number regulator 2 (AHRD V1 **-- B6TYV8_MAIZE); contains Interpro domain(s) IPR006461 Protein of unknown function Cys-rich
Solyc10g006700.1.1	EF-hand		1.31239	0.000193364	Calcium-binding EF hand family protein (Fragment) (AHRD V1 **-* D7MEH5_ARALY); contains Interpro domain(s) IPR011992 EF-Hand type
Solyc04g079350.1.1			1.31203	0.00113666	Pheromone receptor-like protein (Fragment) (AHRD V1 *--- Q7XHJ1_QUERO); contains Interpro domain(s) IPR012442 Protein of unknown function DUF1645
Solyc10g005630.2.1	RECkin		1.31143	0.000287613	Serine/threonine-protein kinase receptor (AHRD V1 **** B6SYF0_MAIZE); contains Interpro domain(s) IPR002290 Serine/threonine protein kinase
Solyc11g006500.1.1			1.30907	0.00021974	Charged multivesicular body protein 5 (AHRD V1 **-- B6TYU1_MAIZE); contains Interpro domain(s) IPR005024 Snf7
Solyc05g005150.1.1	BPKelch		1.30669	0.000239861	F-box/Kelch repeat-containing F-box family protein (AHRD V1 ***- C4PVT9_ARATH); contains Interpro domain(s) IPR015915 Kelch-type beta propeller
Solyc06g076100.2.1	PP2C	THI109	1.30461	0.000382306	Protein phosphatase 2C containing protein (AHRD V1 *-*- B6T998_MAIZE); contains Interpro domain(s) IPR015655 Protein phosphatase 2C
Solyc03g093550.1.1	ERF		1.30331	0.000175669	Ethylene responsive transcription factor 1a (AHRD V1 *-*- C0J9I9_9ROSA); contains Interpro domain(s) IPR001471 Pathogenesis-related transcriptional factor and ERF, DNA-binding
Solyc05g006510.1.1	GALT		1.30277	0.000519157	Glycosyltransferase family GT8 protein (AHRD V1 ***- D0ECQ6_POPDE); contains Interpro domain(s) IPR002495 Glycosyl transferase, family 8
Solyc01g008560.2.1			1.30116	0.00024583	NAD kinase 1 (AHRD V1 **** B6SWV6_MAIZE); contains Interpro domain(s) IPR002504 ATP-NAD/AcoX kinase
Solyc03g119520.2.1	UNK		1.30114	0.000247692	Unknown Protein (AHRD V1)
Solyc09g074270.2.1	HYDR	GID1	1.29977	0.000153163	Acetyl esterase (AHRD V1 *--- AES_ECO81); contains Interpro domain(s) IPR013094 Alpha/beta hydrolase fold-3
Solyc09g057960.1.1	CRR		1.29731	0.0094229	Cysteine-rich receptor-like protein kinase (AHRD V1 ***- C6ZRS1_SOYBN); contains Interpro domain(s) IPR002902 Protein of unknown function DUF26
Solyc01g111440.2.1	SAP		1.29369	0.000136974	Senescence-associated protein 12 (AHRD V1 *-*- O81657_HEMSP); contains Interpro domain(s) IPR009686 Senescence-associated
Solyc07g007170.2.1			1.29219	0.000204827	Zinc finger family protein (AHRD V1 ***- D7L4D8_ARALY)
Solyc01g106290.2.1	UNK		1.29009	0.00181717	Unknown Protein (AHRD V1)
Solyc01g007020.2.1	UBP		1.28984	0.000166933	U-box domain-containing protein (AHRD V1 ***- D7LU64_ARALY); contains Interpro domain(s) IPR003613 U box domain
Solyc03g044100.2.1	PRX		1.28586	0.00589874	Peroxidase 5 (AHRD V1 **** B6E500_LITCN); contains Interpro domain(s) IPR002016 Haem peroxidase, plant/fungal/bacterial
Solyc06g005500.2.1	KIN	TPK1b	1.28497	0.000302323	ATP binding / serine-threonine kinase (AHRD V1 **** C5DB71_VITVI); contains Interpro domain(s) IPR002290 Serine/threonine protein kinase
Solyc06g036110.1.1	CaLB		1.28108	0.000485115	C2 domain-containing protein (AHRD V1 *--- Q5DVL6_HORVD); contains Interpro domain(s) IPR018029 C2 membrane targeting protein
Solyc07g063240.2.1			1.28046	0.000220453	Genomic DNA chromosome 3 P1 clone MJK13 (AHRD V1 **-- Q9LUQ3_ARATH); contains Interpro domain(s) IPR013899 Region of unknown function DUF1771
Solyc09g092010.1.1	UNK		1.2804	0.00136757	Unknown Protein (AHRD V1)
Solyc03g007210.2.1	RECkin		1.27984	0.000503176	Receptor serine/threonine kinase (AHRD V1 **** O49202_ORYSJ); contains Interpro domain(s) IPR002290 Serine/threonine protein kinase
Solyc05g054800.1.1	CCCP		1.27957	0.000386134	Cell cycle control protein (AHRD V1 **-- Q2UBE9_ASPOR); contains Interpro domain(s) IPR005045 Protein of unknown function DUF284, transmembrane eukaryotic
Solyc01g005220.2.1	NECLES		1.27929	0.000452253	Necrotic spotted lesions 1 (Fragment) (AHRD V1 *-*- B6ZA18_HELAN); contains Interpro domain(s) IPR001862 Membrane attack complex component/perforin/complement C9
Solyc06g076300.2.1			1.27822	0.000420856	Pyrimidine 5&apos-nucleotidase (AHRD V1 **** B0T131_CAUSK); contains Interpro domain(s) IPR010237 Pyrimidine 5-nucleotidase
Solyc01g089890.2.1			1.27813	0.00410186	Unknown Protein (AHRD V1); contains Interpro domain(s) IPR004895 Prenylated rab acceptor PRA1
Solyc01g005720.2.1	RLP		1.27685	0.00111548	LRR receptor-like serine/threonine-protein kinase, RLP
Solyc03g006080.2.1	RLK		1.27627	0.000864077	Receptor like kinase, RLK
Solyc11g006540.1.1			1.27608	0.000412729	FAD-dependent pyridine nucleotide-disulphide oxidoreductase (AHRD V1 **-- D3M425_9ACTO); contains Interpro domain(s) IPR001327 Pyridine nucleotide-disulphide oxidoreductase, NAD-binding region
Solyc04g071890.2.1	PRX		1.27567	0.000737608	Peroxidase 4 (AHRD V1 **** B7UCP4_LITCN); contains Interpro domain(s) IPR002016 Haem peroxidase, plant/fungal/bacterial
Solyc01g089880.2.1			1.27461	0.00104939	Unknown Protein (AHRD V1); contains Interpro domain(s) IPR004895 Prenylated rab acceptor PRA1
Solyc01g097830.2.1			1.27189	0.00775144	AT5G28150-like protein (Fragment) (AHRD V1 *-*- D6PS19_9BRAS); contains Interpro domain(s) IPR008586 Protein of unknown function DUF868, plant
Solyc04g078630.2.1			1.27082	0.00181436	SPRY domain-containing protein (AHRD V1 *-*- B6JYC6_SCHJY)
Solyc07g006370.1.1	NACAEX		1.26876	0.00116513	Sodium/calcium exchanger protein (AHRD V1 *-** B6K816_SCHJY); contains Interpro domain(s) IPR004837 Sodium/calcium exchanger membrane region
Solyc08g079090.2.1	LACC		1.26784	0.000118658	Laccase-22 (AHRD V1 **-- LAC22_ORYSJ); contains Interpro domain(s) IPR001117 Multicopper oxidase, type 1
Solyc09g090470.2.1	PEPT		1.26747	0.00104589	Peptide transporter (AHRD V1 **-* A6YJX4_9MAGN); contains Interpro domain(s) IPR000109 TGF-beta receptor, type I/II extracellular region
Solyc02g093430.2.1	GT17		1.26694	0.000227121	Glycosyl transferase family 17 protein (AHRD V1 ***- D7LPH9_ARALY); contains Interpro domain(s) IPR006813 Glycosyl transferase, family 17
Solyc08g068780.1.1	THT	THT7-8, tomTHT7-8	1.26631	0.000545455	N-acetyltransferase (AHRD V1 ***- B6SUK9_MAIZE); contains Interpro domain(s) IPR000182 GCN5-related N-acetyltransferase
Solyc09g056450.2.1	UBP		1.26567	0.000218366	U-box domain-containing protein (AHRD V1 **-- D7KBV1_ARALY); contains Interpro domain(s) IPR011989 Armadillo-like helical
Solyc01g094920.2.1			1.26211	0.000257204	Receptor-like kinase (AHRD V1 ***- C6ZRN8_SOYBN)
Solyc01g095990.2.1			1.26192	0.000361804	Phosphatidylinositol kinase family-like protein (Fragment) (AHRD V1 *--- C3SA88_BRADI); contains Interpro domain(s) IPR000403 Phosphatidylinositol 3- and 4-kinase, catalytic
Solyc09g097770.2.1	GRP-CD	TLRP	1.26186	0.000334181	Cell wall protein (AHRD V1 ***- Q40142_SOLLC); contains Interpro domain(s) IPR010800 Glycine rich
Solyc06g061020.2.1			1.25412	0.000413549	Baculoviral IAP repeat-containing protein 3 (AHRD V1 *--- BIRC3_HUMAN); contains Interpro domain(s) IPR017066 S-ribonuclease binding protein, SBP1, pollen
Solyc03g013160.2.1	AAT		1.25202	0.000466759	Amino acid transporter family protein (AHRD V1 **** D7M7A7_ARALY); contains Interpro domain(s) IPR013057 Amino acid transporter, transmembrane
Solyc01g107310.2.1	PP2C		1.25184	0.00055449	Phosphatase 2C family protein (AHRD V1 ***- D7MFT9_ARALY); contains Interpro domain(s) IPR015655 Protein phosphatase 2C
Solyc09g092640.2.1	CYP71AT21		1.2516	0.000877015	Cytochrome P450
Solyc12g005910.1.1			1.25135	0.000312635	B-cell receptor-associated protein 31-like containing protein (AHRD V1 ***- B6TG43_MAIZE); contains Interpro domain(s) IPR008417 B-cell receptor-associated 31-like
Solyc11g072660.1.1	RECkin		1.24901	0.000825857	Receptor protein kinase-like protein (AHRD V1 ***- Q9LJU5_ARATH); contains Interpro domain(s) IPR002290 Serine/threonine protein kinase
Solyc04g074450.1.1	PHI		1.2487	0.000332408	Phi-1 protein (Fragment) (AHRD V1 ***- Q4LAX0_CAPCH); contains Interpro domain(s) IPR006766 Phosphate-induced protein 1 conserved region
Solyc03g008010.2.1			1.24746	0.000241582	PPPDE peptidase domain-containing protein 1 (AHRD V1 *--- PPDE1_DANRE); contains Interpro domain(s) IPR008580 Protein of unknown function DUF862, eukaryotic
Solyc01g005420.2.1	CaLB		1.24713	0.00070862	SRC2-like protein (AHRD V1 ***- A4K8J5_CAPAN); contains Interpro domain(s) IPR018029 C2 membrane targeting protein
Solyc01g079740.2.1	UNK		1.24677	0.00347174	Unknown Protein (AHRD V1)
Solyc02g071990.2.1	BZR1		1.24676	0.000568765	Brassinosteroid signaling positive regulator-related protein (Fragment) (AHRD V1 *--* B3VVE5_POPTN); contains Interpro domain(s) IPR008540 BZR1, transcriptional repressor
Solyc06g076280.1.1	GRAS	SlGRAS13	1.24649	0.00053002	GRAS family transcription factor (AHRD V1 **-* B9HPF8_POPTR); contains Interpro domain(s) IPR005202 GRAS transcription factor
Solyc03g117680.2.1			1.24594	0.000465615	Transcription regulatory protein SNF5 (AHRD V1 *-*- D3B6R9_POLPA)
Solyc09g075820.2.1	HEXT	STP2, LeHT2	1.24531	0.000683163	Solute carrier family 2, facilitated glucose transporter member 3 (AHRD V1 ***- GTR3_CANFA); contains Interpro domain(s) IPR003663 Sugar/inositol transporter
Solyc08g075540.2.1	ALTOX	AOX1a, LeAOX1a, LeAox1au	1.24064	0.000374327	Alternative oxidase (AHRD V1 **** Q84V47_SOLLC); contains Interpro domain(s) IPR002680 Alternative oxidase
Solyc02g089610.1.1	SAMDC	SAMDC, SLSAMDC2	1.24006	0.000221479	S-adenosylmethionine decarboxylase proenzyme (AHRD V1 **** Q7XZQ9_VITVI); contains Interpro domain(s) IPR001985 S-adenosylmethionine decarboxylase
Solyc07g061950.2.1	CaLB		1.23957	0.000389243	Integral membrane single C2 domain protein (AHRD V1 **-- D7L359_ARALY); contains Interpro domain(s) IPR018029 C2 membrane targeting protein
Solyc02g079990.2.1	RLK AF		1.23827	0.00544305	RLK, Receptor like protein, putative resistance protein with an antifungal domain
Solyc02g072080.1.1	UBP	ATPUB17	1.23734	0.000528269	U-box domain-containing protein 17 (AHRD V1 **-- PUB17_ARATH); contains Interpro domain(s) IPR011989 Armadillo-like helical
Solyc05g008820.2.1			1.23709	0.00722474	Lipid phosphate phosphatase 3 (AHRD V1 **** B6SSC1_MAIZE); contains Interpro domain(s) IPR000326 Phosphatidic acid phosphatase type 2/haloperoxidase
Solyc03g097340.1.1	WD40		1.23687	0.00084884	WD-repeat protein (AHRD V1 **-- C7EAF4_TOBAC); contains Interpro domain(s) IPR017986 WD40 repeat, region
Solyc01g067010.2.1			1.23591	0.000488802	F-box family protein (AHRD V1 **-- B9HCS6_POPTR); contains Interpro domain(s) IPR017451 F-box associated type 1
Solyc01g098590.2.1			1.23457	0.00183896	Phosphoglycerate mutase family protein (AHRD V1 ***- C1DZH2_9CHLO); contains Interpro domain(s) IPR013078 Phosphoglycerate mutase
Solyc06g069190.2.1	NUCE		1.23135	0.000622213	Nucellin-like aspartic protease (Fragment) (AHRD V1 **-- Q8L886_MAIZE); contains Interpro domain(s) IPR001461 Peptidase A1
Solyc05g050130.2.1	CHIT		1.2299	0.000702857	Acidic chitinase (AHRD V1 **-- Q71HN4_FICAW); contains Interpro domain(s) IPR001223 Glycoside hydrolase, family 18, catalytic domain
Solyc10g055200.1.1	DISRES		1.22906	0.00174807	Disease resistance response (AHRD V1 ***- D7KM73_ARALY); contains Interpro domain(s) IPR004265 Plant disease resistance response protein
Solyc02g072210.1.1	UNK		1.22605	0.0052801	Unknown Protein (AHRD V1)
Solyc08g078050.1.1			1.22199	0.00959036	CTF2A (AHRD V1 **-- Q9SBB5_ARATH)
Solyc06g066800.1.1	GALT		1.2206	0.000227789	Glycosyl transferase family 8 (AHRD V1 **-- B8HXH4_CYAP4)
Solyc10g086380.1.1	GRAS		1.21674	0.00468448	GAI-like protein 1 (Fragment) (AHRD V1 ***- A1YWN9_9ROSI); contains Interpro domain(s) IPR005202 GRAS transcription factor
Solyc10g011810.2.1	FAdes		1.21623	0.000702304	Fatty acid delta-6 desaturase (AHRD V1 **** Q84KG6_9ERIC); contains Interpro domain(s) IPR012171 Fatty acid/sphingolipid desaturase
Solyc04g056340.2.1			1.21537	0.00139778	Tyrosine phosphatase family protein (AHRD V1 **** B8N9Z8_ASPFN); contains Interpro domain(s) IPR020428 Protein-tyrosine phosphatase, dual specificity phosphatase, eukaryotic
Solyc10g076510.1.1			1.21309	0.00560182	Pyruvate decarboxylase (AHRD V1 **** B0ZS79_PRUAR); contains Interpro domain(s) IPR012110 Pyruvate decarboxylase/indolepyruvate decarboxylase
Solyc11g011050.1.1	MYB	SlMYB43	1.213	0.00185735	MYB transcription factor (AHRD V1 **** Q9SPG7_ARATH); contains Interpro domain(s) IPR015495 Myb transcription factor
Solyc09g014480.1.1	PGI		1.20856	0.000713453	Polygalacturonase inhibitor protein (AHRD V1 ***- Q40160_SOLLC); contains Interpro domain(s) IPR013210 Leucine-rich repeat, N-terminal
Solyc12g094660.1.1	NBS-LRR		1.20661	0.00144118	Cc-nbs-lrr, resistance protein
Solyc01g105280.2.1	PP2C		1.20526	0.00101227	Protein phosphatase 2C-like (AHRD V1 ***- A2Q6E4_MEDTR); contains Interpro domain(s) IPR015655 Protein phosphatase 2C
Solyc06g082010.2.1	ANK	SlC3H48	1.20334	0.00119518	Zinc finger CCCH domain-containing protein 66 (AHRD V1 ***- C3H66_ARATH); contains Interpro domain(s) IPR002110 Ankyrin
Solyc09g011880.2.1			1.20202	0.000615901	LOC556397 protein (Fragment) (AHRD V1 **-- Q05AJ0_DANRE)
Solyc12g088940.1.1	KIN		1.20147	0.00155765	Protein serine/threonine kinase (AHRD V1 *-*- D3BP85_POLPA); contains Interpro domain(s) IPR002290 Serine/threonine protein kinase
Solyc07g063480.2.1	PTO		1.20102	0.000555209	Pto-like, Serine/threonine kinase protein, resistance protein
Solyc09g072810.2.1	RLK		1.19998	0.00353148	Receptor like kinase, RLK
Solyc09g090730.1.1	AMMOT	AMT1-1, LeAMT1;1	1.19787	0.00196427	Ammonium transporter (AHRD V1 **** Q09J80_9ROSI); contains Interpro domain(s) IPR001905 Ammonium transporter
Solyc06g050440.2.1	PRX		1.19538	0.00259882	Peroxidase (AHRD V1 ***- Q9XIV9_TOBAC); contains Interpro domain(s) IPR002016 Haem peroxidase, plant/fungal/bacterial
Solyc03g121620.1.1	HARP		1.19528	0.00059578	Harpin-induced protein-like (Fragment) (AHRD V1 **-- D2CFH8_COFAR); contains Interpro domain(s) IPR010847 Harpin-induced 1
Solyc02g080640.2.1			1.19375	0.000183779	Phosphoadenosine phosphosulfate reductase (AHRD V1 *-** B7I7M3_ACIB5); contains Interpro domain(s) IPR013766 Thioredoxin domain
Solyc02g090400.2.1	MYB		1.19285	0.00443317	Myb family transcription factor (AHRD V1 **-* D7LQI3_ARALY); contains Interpro domain(s) IPR006447 Myb-like DNA-binding region, SHAQKYF class
Solyc09g092480.1.1	UGT		1.19263	0.000506787	UDP-glucosyltransferase family 1 protein (AHRD V1 **** C6KI44_CITSI); contains Interpro domain(s) IPR002213 UDP-glucuronosyl/UDP-glucosyltransferase
Solyc01g097350.2.1	EF-hand		1.19258	0.00093368	Calcium-binding EF hand family protein (AHRD V1 ***- D7M6Y9_ARALY)
Solyc09g098310.2.1	PRP		1.19105	0.000632908	Unknown Protein (AHRD V1)
Solyc02g089320.2.1			1.18834	0.00142058	Abhydrolase domain-containing protein FAM108B1 (AHRD V1 **-- C0HAS5_SALSA)
Solyc01g094840.2.1	C3HC4		1.18821	0.00215478	RING finger protein 13 (AHRD V1 *-*- RNF13_RAT); contains Interpro domain(s) IPR018957 Zinc finger, C3HC4 RING-type
Solyc12g099000.1.1	SAMS	SAM2	1.18657	0.00024233	S-adenosylmethionine synthase (AHRD V1 ***- B8LFH4_IPOBA); contains Interpro domain(s) IPR002133 S-adenosylmethionine synthetase
Solyc05g006220.2.1	IAAHYDR		1.18611	0.00145408	IAA-amino acid hydrolase (AHRD V1 **** D5FTH2_POPTO); contains Interpro domain(s) IPR017439 Peptidase M20D, mername-AA028/carboxypeptidase Ss1
Solyc01g068000.2.1	PP2C		1.18608	0.000769015	Serine/threonine phosphatase family protein (AHRD V1 **** C1E0J1_9CHLO); contains Interpro domain(s) IPR015655 Protein phosphatase 2C
Solyc04g076990.2.1	RLK		1.18507	0.00122747	Receptor like kinase, RLK
Solyc01g087020.2.1	UNK		1.18491	0.0011655	Unknown Protein (AHRD V1)
Solyc09g089930.1.1	ERF	TSRF1, SLERF55	1.18491	0.00372149	Ethylene responsive transcription factor 1a (AHRD V1 *-** C0J9I9_9ROSA); contains Interpro domain(s) IPR001471 Pathogenesis-related transcriptional factor and ERF, DNA-binding
Solyc02g087350.1.1	GALT		1.18486	0.000937585	Glycosyltransferase (AHRD V1 ***- B9N4D7_POPTR); contains Interpro domain(s) IPR002495 Glycosyl transferase, family 8
Solyc02g079590.2.1	RECkin		1.18467	0.00157615	Serine/threonine kinase receptor (AHRD V1 **** Q7DMS5_BRANA); contains Interpro domain(s) IPR002290 Serine/threonine protein kinase
Solyc08g068860.2.1	AspPROT		1.18363	0.00258818	Aspartic proteinase nepenthesin-1 (AHRD V1 **-- C0JAB4_ORYCO); contains Interpro domain(s) IPR001461 Peptidase A1
Solyc05g009790.1.1		RAV2, LeRAV2, SLERF43	1.18336	0.00122865	Transcription factor (AHRD V1 *-** D6MKM9_9ASPA); contains Interpro domain(s) IPR003340 Transcriptional factor B3
Solyc01g105560.2.1		ribA?	1.18179	0.000984099	3 4-dihydroxy-2-butanone 4-phosphate synthase (AHRD V1 ***- D7CLR6_SYNLT); contains Interpro domain(s) IPR000422 DHBP synthase RibB
Solyc01g107300.2.1	PP2C		1.17682	0.00164122	Phosphatase 2C family protein (AHRD V1 ***- D7MFT9_ARALY); contains Interpro domain(s) IPR015655 Protein phosphatase 2C
Solyc01g112080.2.1			1.17557	0.00245446	LysM-domain GPI-anchored protein (AHRD V1 **-- Q4VVD8_ORYSJ); contains Interpro domain(s) IPR002482 Peptidoglycan-binding Lysin subgroup
Solyc08g077680.2.1			1.17257	0.000881775	Kinase interacting protein 1-like (AHRD V1 *-*- Q9AS78_ORYSJ); contains Interpro domain(s) IPR011684 KIP1-like
Solyc02g088090.1.1	CALM		1.17214	0.00155765	Calmodulin-like protein (AHRD V1 *-*- B6TXW9_MAIZE); contains Interpro domain(s) IPR011992 EF-Hand type
Solyc07g007220.2.1	PP2C		1.17109	0.000986595	Serine/threonine phosphatase family protein (AHRD V1 **** C1E0J1_9CHLO); contains Interpro domain(s) IPR015655 Protein phosphatase 2C
Solyc09g011600.2.1	GST		1.17052	0.00127726	Glutathione S-transferase-like protein (AHRD V1 **** A8DUB0_SOLLC); contains Interpro domain(s) IPR004046 Glutathione S-transferase, C-terminal
Solyc04g076980.2.1	RLP		1.16964	0.00160227	LRR receptor-like serine/threonine-protein kinase, RLP
Solyc01g103580.2.1			1.16964	0.00307064	Genomic DNA chromosome 5 P1 clone MCL19 (AHRD V1 ***- Q9FNL3_ARATH); contains Interpro domain(s) IPR007770 Protein of unknown function DUF679
Solyc01g087810.2.1	SUBT		1.1689	0.00221798	Subtilisin-like protease (AHRD V1 **-- O82777_SOLLC); contains Interpro domain(s) IPR015500 Peptidase S8, subtilisin-related
Solyc03g007960.2.1		CrtR-b2	1.16772	0.00182588	Beta-carotene hydroxylase 2
Solyc05g007460.2.1			1.16705	0.00278848	Sphingosine hydroxylase (AHRD V1 **-* A8N9Q2_COPC7); contains Interpro domain(s) IPR006694 Fatty acid hydroxylase
Solyc11g011340.1.1	ALDES	ELI3	1.16604	0.00330564	Alcohol dehydrogenase (AHRD V1 ***- Q8KRC3_MYXXA); contains Interpro domain(s) IPR002085 Alcohol dehydrogenase superfamily, zinc-containing
Solyc12g088440.1.1			1.16586	0.00145408	Clathrin-coat assembly protein-like (AHRD V1 **-- Q6Z9Z3_ORYSJ); contains Interpro domain(s) IPR015260 Syntaxin 6, N-terminal
Solyc03g115380.1.1			1.16521	0.00149733	UDP-glucose dehydrogenase (AHRD V1 **** B1N754_EUCGR); contains Interpro domain(s) IPR014028 UDP-glucose/GDP-mannose dehydrogenase, dimerisation and substrate-binding
Solyc08g068870.2.1	AspPROT		1.16512	0.00406927	Aspartic proteinase nepenthesin-1 (AHRD V1 **-- C0JAB4_ORYCO); contains Interpro domain(s) IPR001461 Peptidase A1
Solyc10g079930.1.1	UGT		1.16456	0.00189884	UDP-glucosyltransferase HvUGT5876 (AHRD V1 ***- D3WYW1_HORVD); contains Interpro domain(s) IPR002213 UDP-glucuronosyl/UDP-glucosyltransferase
Solyc06g060680.1.1	RECkin		1.16321	0.00137825	Receptor-like protein kinase 5 (AHRD V1 **** RLK5_ARATH); contains Interpro domain(s) IPR002290 Serine/threonine protein kinase
Solyc03g115660.2.1	CellKIN		1.16297	0.00157471	Cell division protein kinase 12 (AHRD V1 *-** CDK12_HUMAN); contains Interpro domain(s) IPR002290 Serine/threonine protein kinase
Solyc12g044940.1.1	SDR		1.16221	0.0030545	Short-chain dehydrogenase/reductase SDR (AHRD V1 ***- B8I6V4_CLOCE); contains Interpro domain(s) IPR002347 Glucose/ribitol dehydrogenase
Solyc03g083900.2.1	LACC		1.15761	0.00102957	Laccase-22 (AHRD V1 **-- LAC22_ORYSJ); contains Interpro domain(s) IPR001117 Multicopper oxidase, type 1
Solyc02g077780.2.1	NECLES		1.15682	0.00347174	Necrotic spotted lesions 1 (Fragment) (AHRD V1 *-*- B6ZA38_HELPE); contains Interpro domain(s) IPR001862 Membrane attack complex component/perforin/complement C9
Solyc09g091600.2.1			1.15597	0.000222354	Male sterility MS5 family protein (AHRD V1 **-- D7KE75_ARALY); contains Interpro domain(s) IPR011990 Tetratricopeptide-like helical
Solyc11g006000.1.1	MAPK3	MAP3Ka, MEK kinase	1.15515	0.00116288	Protein serine/threonine kinase (AHRD V1 *-*- D3BP85_POLPA); contains Interpro domain(s) IPR015748 Mitogen activated protein kinase kinase kinase 3
Solyc04g071870.1.1	KIN		1.15424	0.00237837	ATP binding/protein serine/threonine kinase (AHRD V1 **** C6FF68_SOYBN); contains Interpro domain(s) IPR002290 Serine/threonine protein kinase
Solyc01g104050.2.1	RECkin		1.14986	0.00320172	Receptor-like kinase (AHRD V1 ***- A7VM41_MARPO); contains Interpro domain(s) IPR002290 Serine/threonine protein kinase
Solyc07g053740.1.1	ERF	SLERF35, Sl-ERF.F.4	1.14979	0.00108667	Ethylene-responsive transcription factor 4 (AHRD V1 *-*- B6THY5_MAIZE); contains Interpro domain(s) IPR001471 Pathogenesis-related transcriptional factor and ERF, DNA-binding
Solyc02g065430.1.1	TMV		1.14915	0.00707441	TMV response-related protein (AHRD V1 **-- B6UG28_MAIZE)
Solyc04g079420.2.1	NBS-LRR		1.14839	0.00162214	Nbs-lrr, resistance protein
Solyc00g282510.1.1	PAL		1.14517	0.00772232	Phenylalanine ammonia-lyase (AHRD V1 ***- B5LAW0_CAPAN); contains Interpro domain(s) IPR005922 Phenylalanine ammonia-lyase
Solyc03g032150.2.1	RECkin		1.14358	0.00195271	Serine/threonine kinase-like protein ABC1063 (AHRD V1 **** Q1KMP8_HORVD); contains Interpro domain(s) IPR002290 Serine/threonine protein kinase
Solyc01g094410.2.1			1.14299	0.00133093	Phosphoribosylanthranilate transferase (Fragment) (AHRD V1 *--- Q43085_PEA); contains Interpro domain(s) IPR013583 Phosphoribosyltransferase C-terminal, plant
Solyc04g081960.1.1			1.14299	0.00333642	Syringolide-induced protein 14-1-1 (Fragment) (AHRD V1 *-*- Q06H38_ARAHY)
Solyc05g014320.2.1	HYDR		1.14298	0.0026279	Acetyl esterase (AHRD V1 *--- AES_SHIFL); contains Interpro domain(s) IPR013094 Alpha/beta hydrolase fold-3
Solyc01g105290.2.1			1.14284	0.00163244	Genomic DNA chromosome 5 P1 clone MSJ1 (AHRD V1 ***- Q9FMG2_ARATH)
Solyc01g103590.2.1			1.14242	0.000850147	Glyoxalase/bleomycin resistance protein/dioxygenase (AHRD V1 **-- Q2HVV5_MEDTR); contains Interpro domain(s) IPR004360 Glyoxalase/bleomycin resistance protein/dioxygenase
Solyc02g089310.1.1	BPKelch		1.14111	0.00271885	F-box family protein (AHRD V1 ***- B9N7N7_POPTR); contains Interpro domain(s) IPR015915 Kelch-type beta propeller
Solyc01g081450.2.1			1.13997	0.00127292	Unknown Protein (AHRD V1); contains Interpro domain(s) IPR006031 XYPPX repeat
Solyc04g064590.1.1	MAPK3		1.13978	0.0044186	Protein kinase (AHRD V1 *-*- Q40541_TOBAC); contains Interpro domain(s) IPR015748 Mitogen activated protein kinase kinase kinase 3
Solyc01g007220.2.1	HARP		1.13819	0.00247871	NHL1 (Fragment) (AHRD V1 **-- B0LZM3_ARATH); contains Interpro domain(s) IPR010847 Harpin-induced 1
Solyc02g032860.2.1			1.13806	0.000340161	Phosphoadenosine phosphosulfate reductase (AHRD V1 *-** A6EX37_9ALTE); contains Interpro domain(s) IPR004508 Thioredoxin-independent 5'-adenylylsulphate reductase
Solyc05g018230.2.1	HEXT		1.13309	0.00488359	High-affinity glucose transporter (AHRD V1 *-** HGT1_KLULA); contains Interpro domain(s) IPR003663 Sugar/inositol transporter
Solyc02g085050.2.1			1.1321	0.00157696	Inorganic pyrophosphatase-like protein (AHRD V1 **** Q8LA73_ARATH); contains Interpro domain(s) IPR008162 Inorganic pyrophosphatase
Solyc06g009640.1.1	BZIP		1.12986	0.00467557	BZIP transcription factor (AHRD V1 **-* Q1HW69_CAPAN); contains Interpro domain(s) IPR011700 Basic leucine zipper
Solyc06g074030.1.1	CCR4-NOT		1.12981	0.00168533	CCR4-NOT transcription complex subunit 7 (AHRD V1 ***- B4FG48_MAIZE); contains Interpro domain(s) IPR006941 Ribonuclease CAF1
Solyc01g010020.2.1	CALM		1.12964	0.00389028	Calmodulin (AHRD V1 ***- B6SJJ2_MAIZE); contains Interpro domain(s) IPR003299 Flagellar calcium-binding protein (calflagin)
Solyc01g079480.2.1	BZIP		1.12964	0.00189884	BZIP transcription factor (AHRD V1 **-* Q1HW69_CAPAN); contains Interpro domain(s) IPR011616 bZIP transcription factor, bZIP-1
Solyc12g014350.1.1	RLK		1.12923	0.0034494	Receptor like kinase, RLK
Solyc03g115740.1.1	XYLT		1.12917	0.00195249	Alpha-1 6-xylosyltransferase (AHRD V1 **-* Q5TIN5_VITVI); contains Interpro domain(s) IPR008630 Galactosyl transferase
Solyc02g084630.2.1		TDR6, TM6, LeTM6	1.12775	0.00360264	MADS-box transcription factor (AHRD V1 ***- Q4LEZ4_ASPOF); contains Interpro domain(s) IPR002100 Transcription factor, MADS-box
Solyc08g081240.2.1	HRP		1.12641	0.00311142	Hydroxyproline-rich glycoprotein family protein (AHRD V1 ***- D7MRR7_ARALY)
Solyc10g006130.1.1	ERF	SLERF36, Sl-ERF.F.1	1.12546	0.00157523	Ethylene responsive transcription factor 3a (AHRD V1 **** C0J9I5_9ROSA); contains Interpro domain(s) IPR001471 Pathogenesis-related transcriptional factor and ERF, DNA-binding
Solyc03g113380.2.1			1.1245	0.00170873	Pentatricopeptide repeat-containing protein (AHRD V1 ***- D7KS48_ARALY); contains Interpro domain(s) IPR002625 Smr protein/MutS2 C-terminal
Solyc10g084880.2.1	AVRCF		1.12314	0.00135239	Avr9/Cf-9 rapidly elicited protein 137 (AHRD V1 ***- Q9FQZ2_TOBAC); contains Interpro domain(s) IPR007700 Protein of unknown function DUF668
Solyc02g082100.2.1			1.1211	0.00154979	Neuralized (AHRD V1 *--- B4M452_DROVI); contains Interpro domain(s) IPR001841 Zinc finger, RING-type
Solyc06g005820.2.1			1.12108	0.00324952	Copper transporter (AHRD V1 **** A9PEN3_POPTR); contains Interpro domain(s) IPR007274 Ctr copper transporter
Solyc01g101130.2.1			1.11877	0.00211212	Plant IF-like protein (AHRD V1 ***- B6TAT2_MAIZE)
Solyc01g108250.2.1		Dem2, LeDem2	1.1132	0.00228558	Vacuolar import and degradation protein VID27 (AHRD V1 *--- B3LP56_YEAS1); contains Interpro domain(s) IPR013863 Vacuolar import and degradation, Vid27-related
Solyc05g014760.2.1	CellKIN		1.1113	0.00227537	Cell division protein kinase 10 (AHRD V1 *-*- D3TRH8_GLOMM); contains Interpro domain(s) IPR002290 Serine/threonine protein kinase
Solyc04g074290.2.1			1.10627	0.00217624	Dehydration-responsive protein-like (AHRD V1 **-- Q653G1_ORYSJ); contains Interpro domain(s) IPR004159 Protein of unknown function DUF248, methyltransferase putative
Solyc01g111580.2.1	BZIP		1.10506	0.0028737	BZIP family transcription factor (Fragment) (AHRD V1 *-*- D7LU06_ARALY); contains Interpro domain(s) IPR011700 Basic leucine zipper
Solyc01g108130.2.1			1.10428	0.00388052	B3 domain-containing protein At3g19184 (AHRD V1 *-*- Y3918_ARATH); contains Interpro domain(s) IPR003340 Transcriptional factor B3
Solyc10g085810.1.1			1.10325	0.00242705	Vacuolar protein-sorting-associated protein 37 homolog 1 (AHRD V1 **-- VP371_ARATH); contains Interpro domain(s) IPR009851 Modifier of rudimentary, Modr
Solyc08g080000.2.1			1.09704	0.00224076	Unknown Protein (AHRD V1); contains Interpro domain(s) IPR016146 Calponin-homology
Solyc07g066560.1.1	SAUR	SlSAUR65	1.09635	0.00508811	Auxin responsive SAUR protein (AHRD V1 *-*- Q1SN26_MEDTR); contains Interpro domain(s) IPR003676 Auxin responsive SAUR protein
Solyc03g031750.1.1			1.09378	0.00324148	Vacuolar protein sorting-associated protein 28 family protein (AHRD V1 ***- D7MES4_ARALY); contains Interpro domain(s) IPR007143 Vacuolar protein sorting-associated, VPS28
Solyc05g052050.1.1	ERF	Pti4, ERF1a, SLERF70	1.09366	0.0028924	Ethylene responsive transcription factor 1a (AHRD V1 **** D1MWZ3_CITLA); contains Interpro domain(s) IPR001471 Pathogenesis-related transcriptional factor and ERF, DNA-binding
Solyc03g111320.1.1	EXOC		1.09312	0.00328387	Exocyst complex protein EXO70 (AHRD V1 *--- EXO70_KLULA); contains Interpro domain(s) IPR004140 Exo70 exocyst complex subunit
Solyc07g040720.2.1	KIN		1.08888	0.00198659	Serine/threonine kinase (AHRD V1 **** D8UCQ6_VOLCA); contains Interpro domain(s) IPR002290 Serine/threonine protein kinase
Solyc03g123630.2.1	PME	PMEU1, SlPMEU1?	1.0877	0.00368825	Pectinesterase (AHRD V1 ***- Q564D7_SOLLC); contains Interpro domain(s) IPR000070 Pectinesterase, catalytic
Solyc04g064810.2.1			1.08766	0.00243469	Lunapark b (AHRD V1 ***- A8DT12_HAPBU); contains Interpro domain(s) IPR019273 Protein of unknown function DUF2296
Solyc01g109250.2.1	TMV		1.08741	0.00287452	TMV response-related protein (AHRD V1 **-- B6SLK0_MAIZE)
Solyc12g010400.1.1	UNK		1.08719	0.00257985	Unknown Protein (AHRD V1)
Solyc03g044220.1.1		ACIF2?	1.08701	0.00431375	SCF E3 ubiquitin ligase complex F-box protein grrA (AHRD V1 *-** C1GTI6_PARBA); contains Interpro domain(s) IPR001810 Cyclin-like F-box
Solyc04g082120.2.1			1.08499	0.00734727	Prolyl endopeptidase (AHRD V1 **** B6U134_MAIZE); contains Interpro domain(s) IPR002470 Peptidase S9A, prolyl oligopeptidase
Solyc09g005000.1.1	LEC-R		1.0849	0.00382322	Receptor like protein kinase (AHRD V1 **** Q39139_ARATH); contains Interpro domain(s) IPR001220 Legume lectin, beta chain
Solyc09g082570.2.1			1.08487	0.00552875	Neurogenic locus notch protein-like (AHRD V1 ***- B6SSE6_MAIZE)
Solyc04g082530.2.1			1.08427	0.00708944	Bromodomain-containing protein (AHRD V1 ***- B9R8P3_RICCO); contains Interpro domain(s) IPR001487 Bromodomain
Solyc05g052520.2.1	PP2C		1.0841	0.00418255	Protein phosphatase 2C (AHRD V1 ***- Q3V656_SOLTU); contains Interpro domain(s) IPR015655 Protein phosphatase 2C
Solyc06g073060.2.1	IAAHYDR		1.08375	0.00368944	Iaa-amino acid hydrolase 6 (AHRD V1 **** A9PG36_POPTR); contains Interpro domain(s) IPR017439 Peptidase M20D, mername-AA028/carboxypeptidase Ss1
Solyc01g087570.2.1	UNK		1.08309	0.00268513	Unknown Protein (AHRD V1)
Solyc02g086880.2.1			1.08054	0.00557724	Formate dehydrogenase (AHRD V1 **** Q5NE18_SOLLC); contains Interpro domain(s) IPR006140 D-isomer specific 2-hydroxyacid dehydrogenase, NAD-binding
Solyc03g119340.2.1	RECkin		1.07684	0.00651523	S-receptor kinase-like protein 1 (AHRD V1 **** Q5NJB1_SENSQ); contains Interpro domain(s) IPR002290 Serine/threonine protein kinase
Solyc10g006870.1.1	PTO		1.07622	0.00341523	Pto-like, Serine/threonine kinase protein, resistance protein
Solyc01g110480.2.1	BZIP		1.07473	0.00324952	BZIP transcription factor family protein expressed (AHRD V1 *-*- Q8LN44_ORYSJ); contains Interpro domain(s) IPR011616 bZIP transcription factor, bZIP-1
Solyc03g113520.2.1	GALT2		1.0739	0.00552765	Beta-1 3-galactosyltransferase-like protein (AHRD V1 ***- D8RWA4_SELML); contains Interpro domain(s) IPR002659 Glycosyl transferase, family 31
Solyc02g069910.1.1	UNK		1.07234	0.00389991	Unknown Protein (AHRD V1)
Solyc07g007060.1.1	CATEF		1.06983	0.00221915	Zinc transporter (AHRD V1 **** Q947R8_EUCGR); contains Interpro domain(s) IPR002524 Cation efflux protein
Solyc01g100040.2.1	PP2C		1.06931	0.00328946	Integrin-linked kinase-associated serine/threonine phosphatase 2C (AHRD V1 **** ILKAP_HUMAN); contains Interpro domain(s) IPR015655 Protein phosphatase 2C
Solyc01g107860.2.1	CBS		1.06914	0.00447179	CBS domain-containing protein-like (AHRD V1 ***- B8AP73_ORYSI); contains Interpro domain(s) IPR000644 Cystathionine beta-synthase, core
Solyc09g056340.2.1			1.06858	0.00334249	Ras-related protein Rab-25 (AHRD V1 ***- RAB25_RABIT); contains Interpro domain(s) IPR015595 Rab11-related
Solyc11g007660.1.1			1.06723	0.0035572	At5g51670-like protein (Fragment) (AHRD V1 *-*- C0JEV7_9BRAS); contains Interpro domain(s) IPR007700 Protein of unknown function DUF668
Solyc07g014670.2.1	CYP81C11		1.06357	0.00745619	Cytochrome P450
Solyc03g113390.2.1	CaKIN	THI080	1.06247	0.00594405	Calcium-dependent protein kinase 1 (AHRD V1 **** A9Z0P8_DATME); contains Interpro domain(s) IPR002290 Serine/threonine protein kinase
Solyc06g072110.2.1			1.06199	0.00354297	Tex2 protein (Fragment) (AHRD V1 *--- Q5XI82_RAT); contains Interpro domain(s) IPR019411 Protein of unknown function DUF2404, transmembrane
Solyc09g083210.2.1	RECkin		1.06118	0.00762685	Receptor-like protein kinase (AHRD V1 *-*- RPK1_IPONI); contains Interpro domain(s) IPR002290 Serine/threonine protein kinase
Solyc07g053220.1.1	RECkin		1.06088	0.00618893	Receptor-like protein kinase (AHRD V1 ***- Q9LLN5_ORYSA); contains Interpro domain(s) IPR002290 Serine/threonine protein kinase
Solyc09g015040.1.1			1.06029	0.00508811	Os08g0119500 protein (Fragment) (AHRD V1 *-*- Q0J8C9_ORYSJ)
Solyc01g079610.2.1	HSP		1.06006	0.00544305	DNAJ chaperone (AHRD V1 ***- B0W7V8_CULQU); contains Interpro domain(s) IPR003095 Heat shock protein DnaJ
Solyc05g006560.1.1			1.05561	0.00706469	Ring zinc finger protein (Fragment) (AHRD V1 *--- A6MH00_LILLO); contains Interpro domain(s) IPR008166 Protein of unknown function DUF23
Solyc12g094540.1.1			1.05546	0.00984242	3&apos-5&apos exonuclease (AHRD V1 ***- Q0HXZ2_SHESR); contains Interpro domain(s) IPR002562 3'-5' exonuclease
Solyc06g082440.1.1	RECkin	CIPK11, SlCIPK11?	1.05475	0.00483704	CBL-interacting protein kinase 16 (AHRD V1 ***- A0MNK3_POPTR); contains Interpro domain(s) IPR002290 Serine/threonine protein kinase
Solyc12g017460.1.1	GDSL		1.05337	0.00544625	GDSL esterase/lipase At1g28590 (AHRD V1 ***- GDL8_ARATH); contains Interpro domain(s) IPR001087 Lipase, GDSL
Solyc01g104690.2.1	UNK		1.05164	0.00708944	Unknown Protein (AHRD V1)
Solyc12g010420.1.1	UNK		1.04878	0.00465915	Unknown Protein (AHRD V1)
Solyc05g054830.2.1	ANK		1.0485	0.00502225	Ankyrin-repeat protein (AHRD V1 **-- A2CIR5_ORYSJ); contains Interpro domain(s) IPR002110 Ankyrin
Solyc09g010020.2.1	ACCO		1.0465	0.00910792	1-aminocyclopropane-1-carboxylate oxidase-like protein (AHRD V1 **-* Q9LTH8_ARATH); contains Interpro domain(s) IPR005123 Oxoglutarate and iron-dependent oxygenase
Solyc08g066770.2.1	ANK		1.04603	0.00641009	Ankyrin repeat family protein (AHRD V1 **-* D7KKP5_ARALY); contains Interpro domain(s) IPR002110 Ankyrin
Solyc06g053670.1.1			1.04436	0.00891406	Enoyl-CoA hydratase/isomerase family protein (AHRD V1 **** D7MH17_ARALY); contains Interpro domain(s) IPR001753 Crotonase, core
Solyc06g069690.2.1			1.04355	0.00857724	Pseudo response regulator (AHRD V1 **** B9N4C8_POPTR); contains Interpro domain(s) IPR001789 Signal transduction response regulator, receiver region
Solyc02g078480.2.1	CBS		1.04074	0.00415888	CBS domain containing protein (AHRD V1 ***- B6SWR6_MAIZE); contains Interpro domain(s) IPR000644 Cystathionine beta-synthase, core
Solyc02g077050.2.1	CATH		1.03938	0.00762194	Cathepsin B-like cysteine proteinase (AHRD V1 **-* CYSP_SCHMA); contains Interpro domain(s) IPR013128 Peptidase C1A, papain
Solyc07g054830.2.1		Dgk1, DGK-1	1.03478	0.00882492	Diacylglycerol kinase (AHRD V1 **** Q9FVD1_SOLLC); contains Interpro domain(s) IPR016961 Diacylglycerol kinase, plant
Solyc06g083310.2.1	GALT		1.03395	0.00407473	Glycosyltransferase (AHRD V1 **-- B9NC17_POPTR); contains Interpro domain(s) IPR002495 Glycosyl transferase, family 8
Solyc05g005070.2.1	RLK AF		1.03373	0.00512187	RLK, Receptor like protein, putative resistance protein with an antifungal domain
Solyc02g069580.2.1			1.03309	0.00550807	UDP-glucose 4-epimerase (AHRD V1 **** B1XPB1_SYNP2); contains Interpro domain(s) IPR005886 UDP-glucose 4-epimerase
Solyc04g072900.1.1	ERF	DREB3, LeDREB3, AP2, SLERF6	1.0319	0.00615201	Ethylene responsive transcription factor 2b (AHRD V1 *-*- C0J9I6_9ROSA); contains Interpro domain(s) IPR001471 Pathogenesis-related transcriptional factor and ERF, DNA-binding
Solyc03g026280.2.1	CRT	CBF1, LeCBF1, SLERF29	1.02973	0.00673955	CRT binding factor 2 (AHRD V1 *-*- B3TPN7_SOLHA); contains Interpro domain(s) IPR001471 Pathogenesis-related transcriptional factor and ERF, DNA-binding
Solyc10g051020.1.1	CYP72A51		1.02932	0.00708081	Cytochrome P450
Solyc08g077530.2.1			1.02661	0.00436944	Beta-amylase (AHRD V1 **** Q5F305_SOYBN); contains Interpro domain(s) IPR001371 Glycoside hydrolase, family 14B, plant
Solyc02g093520.2.1			1.02625	0.00791499	Copine-like protein (AHRD V1 ***- Q153E2_ORYSJ); contains Interpro domain(s) IPR010734 Copine
Solyc05g056040.2.1	AUXRES	ARF13, ARF13-1, SlARF13	1.02586	0.00879627	Auxin response factor 14 (AHRD V1 *-*- D9HNU1_MAIZE); contains Interpro domain(s) IPR003340 Transcriptional factor B3
Solyc02g067530.2.1			1.02584	0.00724488	Prolyl 4-hydroxylase alpha subunit-like protein (AHRD V1 ***- Q9LSI6_ARATH); contains Interpro domain(s) IPR006620 Prolyl 4-hydroxylase, alpha subunit
Solyc02g069260.2.1	GRP	AGO2A, AGO2A2, SlAGO2A	1.02379	0.00669106	ARGONAUTE 1 (AHRD V1 ***- D6RUV9_TOBAC); contains Interpro domain(s) IPR003165 Stem cell self-renewal protein Piwi
Solyc03g119530.2.1	LOB		1.02246	0.00522413	LOB domain protein 42 (AHRD V1 ***- D7KWD0_ARALY); contains Interpro domain(s) IPR004883 Lateral organ boundaries, LOB
Solyc05g007140.2.1	RECkin		1.01713	0.00651523	Receptor-like protein kinase At3g21340 (AHRD V1 **** RLK6_ARATH); contains Interpro domain(s) IPR002290 Serine/threonine protein kinase
Solyc11g039740.1.1			1.01673	0.00811097	Unknown Protein (AHRD V1); contains Interpro domain(s) IPR007749 Protein of unknown function DUF677
Solyc12g009020.1.1	KIN		1.01302	0.00908391	Protein kinase (AHRD V1 **** C4Q4E0_SCHMA); contains Interpro domain(s) IPR002290 Serine/threonine protein kinase
Solyc02g088690.2.1			1.01279	0.00702168	UDP-glucose 6-dehydrogenase (AHRD V1 **** B6TBY8_MAIZE); contains Interpro domain(s) IPR001732 UDP-glucose/GDP-mannose dehydrogenase, N-terminal
Solyc05g006030.2.1			1.01263	0.00605947	Genomic DNA chromosome 5 P1 clone MQB2 (AHRD V1 **-- Q9FM06_ARATH)
Solyc03g117280.2.1	UNK		1.01001	0.00387939	Unknown Protein (AHRD V1)
Solyc09g015830.1.1	PTO		1.00842	0.00654324	Pto-like, Serine/threonine kinase protein, resistance protein
Solyc01g080010.2.1	XYLi		1.00714	0.00885789	Xylanase inhibitor (Fragment) (AHRD V1 **-- Q53IQ4_WHEAT); contains Interpro domain(s) IPR001461 Peptidase A1
Solyc07g041750.2.1			1.004	0.00486919	Os03g0169000 protein (Fragment) (AHRD V1 ***- Q0DUS7_ORYSJ); contains Interpro domain(s) IPR004348 Protein of unknown function DUF246, plant
Solyc11g013760.1.1	UNK		1.00366	0.00710794	Unknown Protein (AHRD V1)
Solyc01g102660.2.1	GST		1.00255	0.00773309	Maleylacetoacetate isomerase / glutathione S-transferase (AHRD V1 ***- Q6MR10_BDEBA); contains Interpro domain(s) IPR005955 Maleylacetoacetate isomerase
Solyc09g011690.2.1	UNK		1.00134	0.00722474	Unknown Protein (AHRD V1)
Solyc01g107980.2.1	UBP		1.00019	0.00849979	U-box domain-containing protein (AHRD V1 ***- A8IXJ0_BRACM); contains Interpro domain(s) IPR011989 Armadillo-like helical
Solyc07g040960.1.1		SRG2, SlSRG2?	0.997832	0.00759646	Os07g0175100 protein (Fragment) (AHRD V1 *--- Q0D898_ORYSJ)
Solyc01g099520.2.1			0.992389	0.00893814	Rapid alkalinization factor 2 (AHRD V1 **-- Q6TF28_SOLCH); contains Interpro domain(s) IPR008801 Rapid ALkalinization Factor
Solyc11g017470.1.1	NAC	NAC4, SlNAC4	0.99005	0.00789373	NAC domain protein IPR003441 (AHRD V1 ***- B9GU14_POPTR); contains Interpro domain(s) IPR003441 No apical meristem (NAM) protein
Solyc11g065760.1.1		toTK1	0.985293	0.00938142	Thymidine kinase (AHRD V1 ***- Q71F77_SOLLC); contains Interpro domain(s) IPR001267 Thymidine kinase
Solyc09g074230.2.1	HEXT	st3, LeST3, SFP7?	0.970596	0.0093524	Glucose transporter 8 (AHRD V1 **** Q2KKJ3_SOLIN); contains Interpro domain(s) IPR003663 Sugar/inositol transporter
Solyc03g006130.2.1	RLK		0.958694	0.00959362	Receptor like kinase, RLK
Solyc01g091910.2.1	PLDb2		0.954983	0.00714737	Phospholipase D (AHRD V1 **** Q9XGT0_GOSHI); contains Interpro domain(s) IPR011402 Phospholipase D, plant
[truncated: 5,000 more columns]

## Sheet: Proteins_UP
S2 Table. Significant differentially expressed proteins and transcripts.
Up-regulated proteins in tomato leaves after treatment with 10 mM BABA. ND = not detected, qual = qualitative change
SG ID	Accession	Short description	log2foldchange	padj
18	Solyc03g098760.1.1	Kunitz-type_protease_inhibitor-like_protein_(AHRD_V1_***-_Q2XPY0_SOLTU);_contains_Interpro_domain(s)__IPR011065__Kunitz_inhibitor_ST1-like_	2.63927	0.0472389
22	Solyc07g041920.2.1	Cathepsin_L-like_cysteine_proteinase_(AHRD_V1_**-*_A7LJ78_DERVA);_contains_Interpro_domain(s)__IPR013128__Peptidase_C1A,_papain_	2.05307	0.0286848
60	Solyc07g056540.2.1	L-lactate_dehydrogenase_(AHRD_V1_***-_C0S8Q7_PARBP);_contains_Interpro_domain(s)__IPR012133__Alpha-hydroxy_acid_dehydrogenase,_FMN-dependent_	1.49514	0.0373117
64	Solyc10g086580.1.1	Ribulose-1_5-bisphosphate_carboxylase/oxygenase_activase_1_(AHRD_V1_***-_Q9AXG1_GOSHI);_contains_Interpro_domain(s)__IPR003959__ATPase,_AAA-type,_core_	2.00044	0.0116244
99	Solyc07g066610.2.1	Phosphoglycerate_kinase_(AHRD_V1_***-_O81394_SOLTU);_contains_Interpro_domain(s)__IPR001576__Phosphoglycerate_kinase_	1.4285	0.0225875
104	Solyc07g066600.2.1	Phosphoglycerate_kinase_(AHRD_V1_***-_Q2VCK2_SOLTU);_contains_Interpro_domain(s)__IPR001576__Phosphoglycerate_kinase_	1.68209	0.0194874
107	Solyc08g075690.2.1	Acyl-CoA-binding_protein_(AHRD_V1_***-_Q8RVT5_PANGI);_contains_Interpro_domain(s)__IPR000582__Acyl-CoA-binding_protein,_ACBP_	2.42751	0.020993
127	Solyc00g071180.2.1	Cysteine_proteinase_inhibitor_(AHRD_V1_*-**_Q2VY67_9ERIC);_contains_Interpro_domain(s)__IPR000010__Proteinase_inhibitor_I25,_cystatin_	2.43429	0.00123185
131	Solyc09g011080.2.1	Ribulose-1_5-bisphosphate_carboxylase/oxygenase_activase_1_(AHRD_V1_****_Q9AXG1_GOSHI);_contains_Interpro_domain(s)__IPR003959__ATPase,_AAA-type,_core_	qual
146	Solyc02g090030.2.1	Oxygen-evolving_enhancer_protein_1_of_photosystem_II_(AHRD_V1_***-_A8J0E4_CHLRE);_contains_Interpro_domain(s)__IPR002628__Photosystem_II_manganese-stabilizing_protein_PsbO_	1.31031	0.0242591
154	Solyc01g091170.2.1	Agmatinase_(AHRD_V1_***-_Q1IPT1_ACIBL);_contains_Interpro_domain(s)__IPR016160__Aldehyde_dehydrogenase,_conserved_site__IPR006035__Ureohydrolase_	1.29207	0.0243398
172	Solyc02g071890.2.1	Histidinol_dehydrogenase_(AHRD_V1_****_B9GH07_POPTR);_contains_Interpro_domain(s)__IPR012131__Histidinol_dehydrogenase,_prokaryotic-type_	1.93686	0.00842206
182	Solyc02g065400.2.1	Oxygen-evolving_enhancer_protein_1_of_photosystem_II_(AHRD_V1_***-_A8J0E4_CHLRE);_contains_Interpro_domain(s)__IPR002628__Photosystem_II_manganese-stabilizing_protein_PsbO_	1.12192	0.0424945
184	Solyc02g086730.1.1	50S_ribosomal_protein_L12-C_(AHRD_V1_***-_Q8LBJ7_ARATH);_contains_Interpro_domain(s)__IPR015608__Ribosomal_protein_L12,_chloroplast_	1.05947	0.0486505
188	Solyc02g086740.1.1	50S_ribosomal_protein_L12-C_(AHRD_V1_***-_Q8LBJ7_ARATH);_contains_Interpro_domain(s)__IPR015608__Ribosomal_protein_L12,_chloroplast_	1.05947	0.0486505
223	Solyc07g005100.2.1	Chitinase-like_protein_(AHRD_V1_***-_O81861_ARATH);_contains_Interpro_domain(s)__IPR011583__Chitinase_II_	1.53719	0.0460245
269	Solyc09g083410.2.1	Amidase_hydantoinase/carbamoylase_family_protein_expressed_(AHRD_V1_**--_Q2QMN7_ORYSJ);_contains_Interpro_domain(s)__IPR010158__Amidase,_hydantoinase/carbamoylase_	1.32455	0.0382651
286	Solyc01g087610.2.1	Alpha-N-acetylglucosaminidase_(AHRD_V1_****_Q9ZR45_TOBAC);_contains_Interpro_domain(s)__IPR007781__Alpha-N-acetylglucosaminidase_	1.82574	0.0247602
289	Solyc12g042060.1.1	ATP-dependent_clp_protease_ATP-binding_subunit_(AHRD_V1_**--_Q85G08_CYAME);_contains_Interpro_domain(s)__IPR013093__ATPase_associated_with_various_cellular_activities,_AAA-2_	2.38373	0.00397563
317	Solyc01g104170.2.1	Ankyrin_repeat_domain-containing_protein_2_(AHRD_V1_***-_B6TNC0_MAIZE);_contains_Interpro_domain(s)__IPR002110__Ankyrin_	1.56796	0.047994
320	Solyc02g088610.2.1	ATP-dependent_chaperone_ClpB_(AHRD_V1_****_B5W0X8_SPIMA);_contains_Interpro_domain(s)__IPR017730__Chaperonin_ClpB_	2.09281	0.0177136
354	Solyc07g041490.1.1	Stress_responsive_alpha-beta_barrel_domain_protein_(AHRD_V1_*-*-_C7QRA6_CYAP0);_contains_Interpro_domain(s)__IPR013097__Stress_responsive_alpha-beta_barrel_	1.71343	0.0340644
359	Solyc07g053540.1.1	Fasciclin-like_arabinogalactan_protein_4_(AHRD_V1_***-_A9XTK9_GOSHI);_contains_Interpro_domain(s)__IPR000782__FAS1_domain_	2.68144	0.0140664
387	Solyc04g009420.2.1	Photosystem_II_oxygen_evolving_complex_protein_PsbP_(AHRD_V1_***-_Q11A16_TRIEI);_contains_Interpro_domain(s)__IPR016123__Mog1/PsbP,_alpha/beta/alpha_sandwich_	2.44362	0.0275532
401	Solyc09g064500.2.1	Photosystem_II_reaction_center_psb28_protein_(AHRD_V1_***-_C6SZM2_SOYBN);_contains_Interpro_domain(s)__IPR005610__Photosystem_II_protein_Psb28,_class_1_	5.25718	0.00406467
403	Solyc03g006140.2.1	Neutral_ceramidase_(AHRD_V1_****_A9YFM2_WHEAT);_contains_Interpro_domain(s)__IPR006823__Neutral/alkaline_nonlysosomal_ceramidase_	2.77117	0.00485344
426	Solyc07g052480.2.1	Isocitrate_lyase_(AHRD_V1_****_Q9FQD2_IPOBA);_contains_Interpro_domain(s)__IPR006254__Isocitrate_lyase_	1.87418	0.0430359
428	Solyc08g067840.2.1	PsbP_domain-containing_protein_5,_chloroplastic_(AHRD_V1_**--_PPD5_ARATH);_contains_Interpro_domain(s)__IPR016123__Mog1/PsbP,_alpha/beta/alpha_sandwich_	4.68722	0.0044013
449	Solyc04g076820.1.1	Octicosapeptide/Phox/Bem1p_domain-containing_protein_(AHRD_V1_*---_D7MPG4_ARALY);_contains_Interpro_domain(s)__IPR000270__Octicosapeptide/Phox/Bem1p_	2.09421	0.0177712
469	Solyc01g007380.1.1	Apocytochrome_f_(AHRD_V1_***-_D3WBH0_9AQUA);_contains_Interpro_domain(s)__IPR002325__Cytochrome_f_	3.34199	0.00282114
506	Solyc12g088250.1.1	Serine_carboxypeptidase_1_(AHRD_V1_***-_B6TC80_MAIZE);_contains_Interpro_domain(s)__IPR001563__Peptidase_S10,_serine_carboxypeptidase_	2.19117	0.0499322
545	Solyc04g064670.2.1	Thylakoid_lumenal_19_kDa_protein,_chloroplastic_(AHRD_V1_*-*-_TL19_ARATH);_contains_Interpro_domain(s)__IPR016123__Mog1/PsbP,_alpha/beta/alpha_sandwich_	1.59047	0.0228091
547	Solyc08g083350.2.1	50S_ribosomal_protein_L11_(AHRD_V1_***-_B6U1J2_MAIZE);_contains_Interpro_domain(s)__IPR006519__Ribosomal_protein_L11,_bacterial-type_	1.2775	0.0463035
563	Solyc06g072540.1.1	ATP_synthase_subunit_alpha_chloroplastic_(AHRD_V1_***-_C6EN94_CARTI)	1.50701	0.0335953
573	Solyc06g075180.1.1	Ribosomal_protein_L12_(AHRD_V1_***-_A8J597_CHLRE);_contains_Interpro_domain(s)__IPR000911__Ribosomal_protein_L11_	1.53875	0.0251253
573	Solyc11g065670.1.1	Ribosomal_protein_L12_(AHRD_V1_***-_A8J597_CHLRE);_contains_Interpro_domain(s)__IPR000911__Ribosomal_protein_L11_	1.53875	0.0251253
585	Solyc01g080010.2.1	Xylanase_inhibitor_(Fragment)_(AHRD_V1_**--_Q53IQ4_WHEAT);_contains_Interpro_domain(s)__IPR001461__Peptidase_A1_	1.7835	0.0136886
604	Solyc05g050770.2.1	Serine_carboxypeptidase_1_(AHRD_V1_***-_B6TC80_MAIZE);_contains_Interpro_domain(s)__IPR001563__Peptidase_S10,_serine_carboxypeptidase_	2.43163	0.0216632
620	Solyc06g050930.2.1	Endo_beta_n-acetylglucosaminidase_(AHRD_V1_*-*-_Q16SQ0_AEDAE);_contains_Interpro_domain(s)__IPR005201__Glycoside_hydrolase,_family_85_	2.22862	0.0298235
628	Solyc06g034120.2.1	Alcohol_dehydrogenase_zinc-binding_domain_protein_(AHRD_V1_***-_A6X535_OCHA4);_contains_Interpro_domain(s)__IPR002085__Alcohol_dehydrogenase_superfamily,_zinc-containing_	2.06004	0.016254
631	Solyc04g054710.2.1	Aspartate_aminotransferase_(AHRD_V1_****_B6TK79_MAIZE);_contains_Interpro_domain(s)__IPR004839__Aminotransferase,_class_I_and_II_	4.09981	0.0255453
640	Solyc11g008990.1.1	Phage_shock_protein_A_PspA_(AHRD_V1_***-_B7K4B0_CYAP8);_contains_Interpro_domain(s)__IPR007157__PspA/IM30_	4.08283	0.0004518
646	Solyc05g053310.2.1	Stress_responsive_A/B_barrel_domain_family_protein_(AHRD_V1_***-_D7HD13_VIBCH);_contains_Interpro_domain(s)__IPR013097__Stress_responsive_alpha-beta_barrel_	2.32115	0.0361713
674	Solyc12g098570.1.1	Receptor_like_kinase,_RLK	4.57552	0.000703953
677	Solyc07g063770.2.1	Serine/threonine_kinase_receptor_(AHRD_V1_****_Q7DMS5_BRANA);_contains_Interpro_domain(s)__IPR002290__Serine/threonine_protein_kinase_	4.45897	0.00264363
677	Solyc07g063820.2.1	Serine/threonine-protein_kinase_receptor_(AHRD_V1_****_B6U2B7_MAIZE);_contains_Interpro_domain(s)__IPR002290__Serine/threonine_protein_kinase_	4.45897	0.00264363
687	Solyc12g008580.1.1	Glucan_endo-1_3-beta-glucosidase_4_(AHRD_V1_***-_B6TCY1_MAIZE);_contains_Interpro_domain(s)__IPR000490__Glycoside_hydrolase,_family_17_	2.49083	0.00387791
695	Solyc06g007980.2.1	Sterol_3-beta-glucosyltransferase_(AHRD_V1_***-_B6U4Q7_MAIZE);_contains_Interpro_domain(s)__IPR004276__Glycosyl_transferase,_family_28_	2.44263	0.0388029
703	Solyc10g081310.1.1	Histidine_triad_(HIT)_protein_(AHRD_V1_***-_Q2MGQ9_MEDTR);_contains_Interpro_domain(s)__IPR001310__Histidine_triad_(HIT)_protein_	1.46385	0.0269835
708	Solyc10g081180.1.1	RNA-binding_protein_(AHRD_V1_*---_Q941H8_SOLTU);_contains_Interpro_domain(s)__IPR015465__RNA_recognition_motif,_glycine_rich_protein_	3.64378	0.0140098
710	Solyc02g091490.2.1	Fructokinase_3_(AHRD_V1_**-*_Q6VWJ5_SOLLC);_contains_Interpro_domain(s)__IPR011611__Carbohydrate/purine_kinase_	qual
711	Solyc12g087940.1.1	Aspartic_proteinase_nepenthesin-1_(AHRD_V1_**--_B6TE66_MAIZE);_contains_Interpro_domain(s)__IPR001461__Peptidase_A1_	1.95149	0.0310612
723	Solyc08g079660.2.1	ATP-dependent_Clp_protease_ATP-binding_subunit_ClpC_(AHRD_V1_*-*-_D5A5L7_SPIPL);_contains_Interpro_domain(s)__IPR004176__Clp,_N-terminal_	2.03896	0.00873951
754	Solyc06g074890.1.1	Trigger_factor_(AHRD_V1_*-*-_B4W095_9CYAN);_contains_Interpro_domain(s)__IPR008881__Trigger_factor,_ribosome-binding,_bacterial_	2.02101	0.0052379
775	Solyc01g008920.2.1	NAD_dependent_epimerase/dehydratase_family_protein_expressed_(AHRD_V1_**--_Q10L97_ORYSJ);_contains_Interpro_domain(s)__IPR013120__Male_sterility,_NAD-binding_	1.4906	0.0332734
780	Solyc07g021540.2.1	FIP1_(AHRD_V1_**--_B6TPG9_MAIZE);_contains_Interpro_domain(s)__IPR004182__GRAM_	4.57177	0.000142874
784	Solyc03g007920.2.1	Glutamine_cyclotransferase-like_(AHRD_V1_****_Q2V9A5_SOLTU);_contains_Interpro_domain(s)__IPR007788__Glutamine_cyclotransferase_	2.68755	0.040594
787	Solyc01g080510.2.1	Os05g0406000_protein_(Fragment)_(AHRD_V1_*-*-_Q0DI98_ORYSJ)	2.06127	0.0140853
804	Solyc02g068300.2.1	Receptor-like_kinase_(AHRD_V1_***-_A7VM32_MARPO);_contains_Interpro_domain(s)__IPR002290__Serine/threonine_protein_kinase_	2.72269	0.0283861
806	Solyc03g111200.2.1	Adenylate_kinase_(AHRD_V1_***-_D7MQ61_ARALY);_contains_Interpro_domain(s)__IPR006259__Adenylate_kinase,_subfamily_	qual
835	Solyc02g068450.2.1	Vacuolar_ATPase_F_subunit_(AHRD_V1_****_B8Y6I1_HEVBR);_contains_Interpro_domain(s)__IPR005772__ATPase,_V1_complex,_subunit_F,_eukaryotic_	3.0877	0.00425714
843	Solyc06g076970.2.1	Peptidyl-prolyl_cis-trans_isomerase_(AHRD_V1_****_B2BF99_TOBAC);_contains_Interpro_domain(s)__IPR002130__Peptidyl-prolyl_cis-trans_isomerase,_cyclophilin-type_	qual
845	Solyc10g054910.1.1	Peptidyl-prolyl_cis-trans_isomerase_(AHRD_V1_***-_Q9XF12_SOLTU);_contains_Interpro_domain(s)__IPR002130__Peptidyl-prolyl_cis-trans_isomerase,_cyclophilin-type_	qual
858	Solyc12g014350.1.1	Receptor_like_kinase,_RLK	3.51202	0.00221014
865	Solyc01g108840.2.1	Receptor_like_kinase,_RLK	4.44923	0.00014213
874	Solyc05g013810.2.1	Glycosyl_hydrolase_family_5_protein/cellulase_(AHRD_V1_**--_A8NVS8_COPC7);_contains_Interpro_domain(s)__IPR001547__Glycoside_hydrolase,_family_5_	2.84284	0.0251362
882	Solyc12g056250.1.1	Glutathione_S-transferase_(AHRD_V1_***-_Q9M558_EUPES);_contains_Interpro_domain(s)__IPR017933__Glutathione_S-transferase/chloride_channel,_C-terminal_	1.4209	0.0411411
895	Solyc12g099160.1.1	Serine_carboxypeptidase_K10B2.2_(AHRD_V1_***-_B6TSK4_MAIZE);_contains_Interpro_domain(s)__IPR001563__Peptidase_S10,_serine_carboxypeptidase_	1.66525	0.0224708
896	Solyc01g107990.2.1	MAPprotein_kinase-like_protein_(AHRD_V1_**--_Q9LT86_ARATH);_contains_Interpro_domain(s)__IPR017946__PLC-like_phosphodiesterase,_TIM_beta/alpha-barrel_domain_	qual
909	Solyc02g022850.1.1	FAD-binding_domain-containing_protein_(AHRD_V1_**--_D7MFH8_ARALY);_contains_Interpro_domain(s)__IPR006094__FAD_linked_oxidase,_N-terminal_	2.68906	0.0342282
928	Solyc01g010270.2.1	Nitrilase_associated_protein-like_(Fragment)_(AHRD_V1_*---_Q1HEA6_MUSAC)	4.32305	0.0452134
940	Solyc06g083690.2.1	Glutaredoxin_(AHRD_V1_*-*-_B5A8A6_WHEAT);_contains_Interpro_domain(s)__IPR011899__Glutaredoxin,_eukaryotic_and_viruses_	2.74095	0.0228224
969	Solyc01g066460.2.1	Epoxide_hydrolase_(AHRD_V1_****_Q41413_SOLTU);_contains_Interpro_domain(s)__IPR000639__Epoxide_hydrolase-like_	2.19358	0.0163723
993	Solyc09g098540.2.1	Chitinase-like_protein_(AHRD_V1_***-_Q6JX03_GOSHI);_contains_Interpro_domain(s)__IPR000726__Glycoside_hydrolase,_family_19,_catalytic_	1.86211	0.0438292
998	Solyc02g068500.2.1	Thioredoxin_o_(AHRD_V1_*-*-_B9MUN0_POPTR);_contains_Interpro_domain(s)__IPR015467__Thioredoxin,_core_	2.86146	0.0173728
1001	Solyc07g049180.2.1	Receptor-like_protein_kinase_At5g59670_(AHRD_V1_*-**_RLK7_ARATH);_contains_Interpro_domain(s)__IPR002290__Serine/threonine_protein_kinase_	qual
1003	Solyc05g009000.2.1	Kinase_family_protein_(AHRD_V1_***-_D7KAJ2_ARALY);_contains_Interpro_domain(s)__IPR011009__Protein_kinase-like_	2.94249	0.00470352
1018	Solyc04g014460.2.1	RNA_binding_protein_(AHRD_V1_*--*_C1N7F4_MICPS);_contains_Interpro_domain(s)__IPR012677__Nucleotide-binding,_alpha-beta_plait_	qual
1020	Solyc05g008370.1.1	Ribose-5-phosphate_isomerase_(AHRD_V1_****_A8IRQ1_CHLRE);_contains_Interpro_domain(s)__IPR004788__Ribose_5-phosphate_isomerase_	qual
1031	Solyc05g005510.2.1	DNA-binding_related_protein_(Fragment)_(AHRD_V1_***-_A9XNX9_9MYRT);_contains_Interpro_domain(s)__IPR012340__Nucleic_acid-binding,_OB-fold_	2.6044	0.0264889
1061	Solyc11g005360.1.1	BolA-like_protein_(AHRD_V1_***-_B6SIB6_MAIZE);_contains_Interpro_domain(s)__IPR002634__BolA-like_protein_	qual
1065	Solyc06g083180.2.1	40S_ribosomal_protein_S8_(AHRD_V1_***-_Q0E158_ORYSJ);_contains_Interpro_domain(s)__IPR001047__Ribosomal_protein_S8e_	2.84704	0.00780666
1074	Solyc12g006980.1.1	Leucine-rich_repeat_receptor-like_protein_kinase_PEPR2_(AHRD_V1_*--*_PEPR2_ARATH);_contains_Interpro_domain(s)__IPR001611__Leucine-rich_repeat_	qual
1095	Solyc03g114530.2.1	Strictosidine_synthase_family_protein_(AHRD_V1_***-_D7LVM7_ARALY);_contains_Interpro_domain(s)__IPR004141__Strictosidine_synthase_	qual
1100	Solyc06g050590.2.1	Acetyl-CoA_carboxylase_biotin_carboxyl_carrier_protein_(AHRD_V1_*-*-_D3PS72_MEIRD);_contains_Interpro_domain(s)__IPR011053__Single_hybrid_motif_	qual
1101	Solyc02g071710.2.1	GDSL_esterase/lipase_At1g29670_(AHRD_V1_***-_GDL15_ARATH);_contains_Interpro_domain(s)__IPR001087__Lipase,_GDSL_	2.78672	0.0198652
1111	Solyc05g054940.2.1	Nitrilase_1_like_protein_(AHRD_V1_****_Q9LE50_ARATH);_contains_Interpro_domain(s)__IPR003010__Nitrilase/cyanide_hydratase_and_apolipoprotein_N-acyltransferase_	2.71769	0.0178822
1116	Solyc09g075810.2.1	Blue_copper_protein_(AHRD_V1_*---_B6U7P6_MAIZE);_contains_Interpro_domain(s)__IPR003245__Plastocyanin-like_	2.5564	0.0498748
1117	Solyc01g021670.2.1	POT_family_domain_containing_protein_expressed_(AHRD_V1_***-_D8L9H8_WHEAT);_contains_Interpro_domain(s)__IPR007493__Protein_of_unknown_function_DUF538_	1.61127	0.0308043
1119	Solyc11g010120.1.1	Peroxidase_17_(AHRD_V1_***-_D7LE03_ARALY);_contains_Interpro_domain(s)__IPR002016__Haem_peroxidase,_plant/fungal/bacterial_	3.1295	0.00947424
1139	Solyc01g095670.2.1	Rhodanese-related_sulfurtransferase_(AHRD_V1_*---_A0NUG1_9RHOB);_contains_Interpro_domain(s)__IPR001763__Rhodanese-like_	1.97071	0.03054
1142	Solyc07g048030.2.1	Heterogeneous_nuclear_ribonucleoprotein_A3_(AHRD_V1_*---_B6TGB9_MAIZE);_contains_Interpro_domain(s)__IPR000504__RNA_recognition_motif,_RNP-1_	4.58016	0.00491836
1145	Solyc11g006020.1.1	NAD(P)H-quinone_oxidoreductase_subunit_O_(AHRD_V1_*-*-_NDHO_GLOVI)	qual
1146	Solyc02g069130.2.1	Peptidyl-prolyl_cis-trans_isomerase_(AHRD_V1_*-*-_B1WW43_CYAA5);_contains_Interpro_domain(s)__IPR001179__Peptidyl-prolyl_cis-trans_isomerase,_FKBP-type_	qual
1149	Solyc08g081620.2.1	Endoglucanase_1_(AHRD_V1_***-_B6U0P7_MAIZE);_contains_Interpro_domain(s)__IPR008928__Six-hairpin_glycosidase-like__IPR012341__Six-hairpin_glycosidase__IPR018221__Glycoside_hydrolase,_family_9,_active_site__IPR001701__Glycoside_hydrolase,_family_9_	1.99928	0.00816543
1155	Solyc00g006810.2.1	Peptidyl-prolyl_cis-trans_isomerase_(AHRD_V1_*-*-_Q8DJW8_THEEB);_contains_Interpro_domain(s)__IPR001179__Peptidyl-prolyl_cis-trans_isomerase,_FKBP-type_	1.16991	0.0453178
1170	Solyc07g061800.2.1	Heme-binding_protein_2_(AHRD_V1_****_B6T0C0_MAIZE);_contains_Interpro_domain(s)__IPR006917__SOUL_haem-binding_protein_	qual
1172	Solyc07g062210.2.1	Os06g0207500_protein_(Fragment)_(AHRD_V1_***-_Q0DDQ9_ORYSJ);_contains_Interpro_domain(s)__IPR004253__Protein_of_unknown_function_DUF231,_plant_	qual
1173	Solyc03g005930.2.1	Cyclic_phosphodiesterase_(AHRD_V1_***-_D7M9D2_ARALY);_contains_Interpro_domain(s)__IPR012386__2_,_3_cyclic_phosphodiesterase,_plant_	3.57618	0.00111214
1178	Solyc06g007570.2.1	40S_ribosomal_protein_S8_(AHRD_V1_***-_Q0E158_ORYSJ);_contains_Interpro_domain(s)__IPR001047__Ribosomal_protein_S8e_	2.50527	0.0156412
1183	Solyc05g015150.2.1	Receptor_like_kinase,_RLK	qual
1187	Solyc03g005410.2.1	Phosphatidate_cytidylyltransferase_(AHRD_V1_****_B9RXC8_RICCO);_contains_Interpro_domain(s)__IPR016720__Phosphatidate_cytidylyltransferase,_eukaryota_	2.85649	0.00121278
1200	Solyc09g008650.2.1	Peptidyl-prolyl_cis-trans_isomerase_(AHRD_V1_***-_B8HUH5_CYAP4);_contains_Interpro_domain(s)__IPR001179__Peptidyl-prolyl_cis-trans_isomerase,_FKBP-type_	qual
1212	Solyc11g066410.1.1	50S_ribosomal_protein_L9_(AHRD_V1_***-_B4FU53_MAIZE);_contains_Interpro_domain(s)__IPR000244__Ribosomal_protein_L9_	qual
1214	Solyc07g008470.2.1	Macrophage_migration_inhibitory_factor_family_protein_(AHRD_V1_***-_D7MMS4_ARALY);_contains_Interpro_domain(s)__IPR001398__Macrophage_migration_inhibitory_factor_	2.5899	0.0263334
1218	Solyc04g082160.2.1	HLA-B_associated_transcript_3_(Fragment)_(AHRD_V1_*---_Q5STC0_HUMAN);_contains_Interpro_domain(s)__IPR019956__Ubiquitin_subgroup_	4.95915	0.00328327
1225	Solyc06g054260.1.1	Photosystem_I_reaction_center_subunit_II_(AHRD_V1_***-_B4FAW3_MAIZE);_contains_Interpro_domain(s)__IPR003685__Photosystem_I_protein_PsaD_	qual
1242	Solyc04g077190.2.1	Endo-1_4-beta-xylanase_(AHRD_V1_*-**_B6SW51_MAIZE);_contains_Interpro_domain(s)__IPR013781__Glycoside_hydrolase,_subgroup,_catalytic_core_	qual
1243	Solyc09g075940.2.1	Primary_amine_oxidase_(AHRD_V1_***-_B9RSR2_RICCO);_contains_Interpro_domain(s)__IPR000269__Copper_amine_oxidase_	2.42367	0.0477599
1244	Solyc07g065540.1.1	Fasciclin-like_arabinogalactan_protein_10_(AHRD_V1_***-_A9XTL5_GOSHI);_contains_Interpro_domain(s)__IPR000782__FAS1_domain_	qual
1245	Solyc01g095050.2.1	Negatively_light-regulated_protein_(AHRD_V1_***-_B4FAY8_MAIZE);_contains_Interpro_domain(s)__IPR012482__Lg106-like_	qual
1260	Solyc02g069630.2.1	Subtilisin-like_serine_protease_(AHRD_V1_**-*_Q948Q4_ARATH);_contains_Interpro_domain(s)__IPR015500__Peptidase_S8,_subtilisin-related_	qual
1297	Solyc07g063860.2.1	POT_family_domain_containing_protein_expressed_(AHRD_V1_***-_D8L9H8_WHEAT);_contains_Interpro_domain(s)__IPR007493__Protein_of_unknown_function_DUF538_	qual
1315	Solyc12g042580.1.1	Blue_copper-like_protein_(AHRD_V1_*-*-_B8Y8A0_GOSHI);_contains_Interpro_domain(s)__IPR003245__Plastocyanin-like_	qual
1321	Solyc12g010970.1.1	Alcohol_dehydrogenase-like_protein_(AHRD_V1_**--_Q2KNL2_OCIBA);_contains_Interpro_domain(s)__IPR002085__Alcohol_dehydrogenase_superfamily,_zinc-containing_	qual
1346	Solyc09g089520.2.1	Proteinase_inhibitor_I_(AHRD_V1_***-_Q3S492_SOLTU);_contains_Interpro_domain(s)__IPR000864__Proteinase_inhibitor_I13,_potato_inhibitor_I_	3.39242	0.00204348
1349	Solyc04g025530.2.1	Glutamate_decarboxylase_(AHRD_V1_****_Q1I1D8_CITSI);_contains_Interpro_domain(s)__IPR010107__Glutamate_decarboxylase_	qual
1353	Solyc03g007030.2.1	CDGSH_iron_sulfur_domain-containing_protein_1_(AHRD_V1_***-_B5X1R9_SALSA);_contains_Interpro_domain(s)__IPR006622__Iron_sulphur_domain-containing,_CDGSH-type,_subfamily_	qual
1383	Solyc07g042150.2.1	Ubiquinone_biosynthesis_protein_COQ9_mitochondrial_(AHRD_V1_***-_C1BL51_OSMMO);_contains_Interpro_domain(s)__IPR012762__Ubiquinone_biosynthesis_protein_COQ9_	4.99456	0.00694682
1385	Solyc03g114150.2.1	Aldehyde_dehydrogenase_(AHRD_V1_****_Q1AFF6_9ROSI);_contains_Interpro_domain(s)__IPR015590__Aldehyde_dehydrogenase_	qual
1395	Solyc01g066590.2.1	Dynein_light_chain_2_cytoplasmic_(AHRD_V1_***-_B5XH01_SALSA);_contains_Interpro_domain(s)__IPR001372__Dynein_light_chain,_type_1_and_2_	qual
1412	Solyc06g005360.2.1	Actin_depolymerizing_factor_3_(AHRD_V1_****_A1XJ46_GOSHI);_contains_Interpro_domain(s)__IPR002108__Actin-binding,_cofilin/tropomyosin_type_	qual
1419	Solyc05g052710.2.1	30S_ribosomal_protein_S31,_chloroplastic_(AHRD_V1_*-*-_RR31_ARATH)	4.10255	0.0041556
1422	Solyc07g042990.1.1	LRR_receptor-like_serine/threonine-protein_kinase,_RLP	qual
1429	Solyc07g063960.2.1	50S_ribosomal_protein_L24_(AHRD_V1_***-_B4FTJ3_MAIZE);_contains_Interpro_domain(s)__IPR003256__Ribosomal_protein_L24_	qual
1433	Solyc08g082400.1.1	Genome_sequencing_data_contig_C313_(AHRD_V1_*-*-_A8YHF7_MICAE)	qual
1449	Solyc12g095770.1.1	YjbQ_(AHRD_V1_**--_C9SP80_VERA1);_contains_Interpro_domain(s)__IPR001602__Uncharacterised_protein_family_UPF0047_	qual
1452	Solyc01g067750.2.1	Shikimate_dehydrogenase_(AHRD_V1_***-_B6TSW1_MAIZE);_contains_Interpro_domain(s)__IPR001381__Dehydroquinase_class_I_	3.12062	0.0312874
1455	Solyc12g014210.1.1	RNA_binding_protein_(AHRD_V1_**-*_B6TJJ4_MAIZE);_contains_Interpro_domain(s)__IPR000504__RNA_recognition_motif,_RNP-1_	3.41729	0.0438534
1456	Solyc05g055230.1.1	40S_ribosomal_protein_S17-like_protein_(AHRD_V1_***-_Q3HRX4_SOLTU);_contains_Interpro_domain(s)__IPR018273__Ribosomal_protein_S17e,_conserved_site_	qual
1459	Solyc02g088100.2.1	Expansin_(AHRD_V1_***-_Q9ZP31_SOLLC);_contains_Interpro_domain(s)__IPR007112__Expansin_45,_endoglucanase-like__IPR007117__Pollen_allergen/expansin,_C-terminal_	qual
1469	Solyc11g012580.1.1	Glucan_endo-1_3-beta-glucosidase_3_(AHRD_V1_***-_B6UBU1_MAIZE);_contains_Interpro_domain(s)__IPR012946__X8_	qual
1483	Solyc10g083720.1.1	Pyruvate_kinase_(AHRD_V1_***-_Q94KE3_ARATH);_contains_Interpro_domain(s)__IPR001697__Pyruvate_kinase_	qual
1491	Solyc04g007950.2.1	Cysteine-rich_repeat_secretory_protein_12_(AHRD_V1_***-_CRR12_ARATH);_contains_Interpro_domain(s)__IPR002902__Protein_of_unknown_function_DUF26_	qual
1492	Solyc02g077740.2.1	OB-fold_nucleic_acid_binding_domain_containing_protein_(AHRD_V1_***-_B6SHT0_MAIZE);_contains_Interpro_domain(s)__IPR012340__Nucleic_acid-binding,_OB-fold_	4.97346	0.00190439
1493	Solyc05g041910.2.1	Membrane_protein_(AHRD_V1_**--_B6U5U8_MAIZE);_contains_Interpro_domain(s)__IPR017214__Uncharacterised_conserved_protein_UCP037471_	2.86304	0.0339762
1494	Solyc12g100160.1.1	50S_ribosomal_protein_L6_(AHRD_V1_***-_B6SL57_MAIZE);_contains_Interpro_domain(s)__IPR019906__Ribosomal_protein_L6,_subgroup_	qual
1527	Solyc04g049630.2.1	Peptidase_S9_prolyl_oligopeptidase_active_site_domain_protein_(AHRD_V1_****_B7K7L2_CYAP7);_contains_Interpro_domain(s)__IPR001375__Peptidase_S9,_prolyl_oligopeptidase_active_site_region_	qual
1536	Solyc01g100090.1.1	Wall-associated_receptor_kinase-like_20_(AHRD_V1_***-_WAKLQ_ARATH)	qual
1538	Solyc12g010320.1.1	Outer_membrane_lipoprotein_blc_(AHRD_V1_**--_D0RZG9_ACICA);_contains_Interpro_domain(s)__IPR002345__Lipocalin_	qual
1545	Solyc04g080960.2.1	Cysteine_proteinase_cathepsin_F_(AHRD_V1_**-*_D3TN89_GLOMM);_contains_Interpro_domain(s)__IPR013128__Peptidase_C1A,_papain_	qual
1548	Solyc05g009190.2.1	Cysteinyl_tRNA_synthetase_(AHRD_V1_****_D0FY60_BETVU);_contains_Interpro_domain(s)__IPR002308__Cysteinyl-tRNA_synthetase,_class_Ia_	qual
1553	Solyc01g014090.1.1	Plant_synaptotagmin_(AHRD_V1_***-_B9N719_POPTR);_contains_Interpro_domain(s)__IPR000008__C2_calcium-dependent_membrane_targeting_	qual
1569	Solyc02g071580.2.1	Subtilisin-like_protease_(AHRD_V1_***-_Q9FK77_ARATH);_contains_Interpro_domain(s)__IPR015500__Peptidase_S8,_subtilisin-related_	4.08185	0.0316294
1574	Solyc01g005820.2.1	Splicing_factor_arginine/serine-rich_4_(AHRD_V1_*---_B6U7F9_MAIZE);_contains_Interpro_domain(s)__IPR012677__Nucleotide-binding,_alpha-beta_plait_	qual
1592	Solyc01g102970.2.1	RNA-binding_protein_(AHRD_V1_*--*_Q5CPB6_CRYHO);_contains_Interpro_domain(s)__IPR012677__Nucleotide-binding,_alpha-beta_plait_	qual
1612	Solyc06g051200.2.1	50S_ribosomal_protein_L3_(AHRD_V1_***-_D7LJX0_ARALY);_contains_Interpro_domain(s)__IPR019927__Ribosomal_protein_L3,_bacterial/organelle-type_	qual
1636	Solyc03g118510.2.1	Receptor_like_kinase,_RLK	qual
1638	Solyc04g079440.2.1	Serpin_(Serine_protease_inhibitor)_(AHRD_V1_**-*_Q53P13_ORYSJ);_contains_Interpro_domain(s)__IPR015554__Protease_inhibitor_I4,_serpin,_plant_	qual
1640	Solyc01g097010.2.1	Nucleic_acid_binding_protein_(AHRD_V1_**-*_B6U2B4_MAIZE);_contains_Interpro_domain(s)__IPR018111__K_Homology,_type_1,_subgroup_	3.60712	0.00273893
1659	Solyc06g073790.2.1	40S_ribosomal_protein_S11_(AHRD_V1_***-_D7MBM0_ARALY);_contains_Interpro_domain(s)__IPR000266__Ribosomal_protein_S17_	qual
1670	Solyc09g091590.2.1	Ribonuclease_P_protein_subunit_p25_(AHRD_V1_*---_RPP25_HUMAN);_contains_Interpro_domain(s)__IPR002775__Alba,_DNA/RNA-binding_protein_	qual
1672	Solyc09g098040.2.1	Phosphoglucan_water_dikinase_(AHRD_V1_*-**_A8J6C3_CHLRE);_contains_Interpro_domain(s)__IPR013783__Immunoglobulin-like_fold_	qual
1682	Solyc11g005910.1.1	Phosphatidylinositol_kinase_(AHRD_V1_****_B9V0T3_ORYRU);_contains_Interpro_domain(s)__IPR015433__Phosphatidylinositol_Kinase_	3.73182	0.0155133
1684	Solyc07g053690.2.1	OB-fold_nucleic_acid_binding_domain_containing_protein_(AHRD_V1_***-_B6SHT0_MAIZE);_contains_Interpro_domain(s)__IPR012340__Nucleic_acid-binding,_OB-fold_	1.92834	0.00897039
1686	Solyc01g057830.2.1	30S_ribosomal_protein_S1_(AHRD_V1_**--_B4FUZ5_MAIZE);_contains_Interpro_domain(s)__IPR003029__Ribosomal_protein_S1,_RNA_binding_domain_	qual
1691	Solyc01g105340.2.1	Chaperone_protein_dnaJ_(AHRD_V1_***-_B6TAJ2_MAIZE);_contains_Interpro_domain(s)__IPR012724__Chaperone_DnaJ_	qual
1698	Solyc02g081170.2.1	Plastid-lipid-associated_protein,_chloroplastic_(AHRD_V1_**--_PAP_CITUN);_contains_Interpro_domain(s)__IPR006843__PAP_fibrillin_	qual
1703	Solyc03g119130.2.1	Histone_H1_(AHRD_V1_*-*-_Q41025_PEA);_contains_Interpro_domain(s)__IPR005818__Histone_H1/H5_	qual
1728	Solyc05g043330.2.1	GDSL_esterase/lipase_At2g04570_(AHRD_V1_***-_GDL34_ARATH);_contains_Interpro_domain(s)__IPR001087__Lipase,_GDSL_	qual
1732	Solyc01g109890.2.1	Chaperone_protein_dnaJ_10_(AHRD_V1_****_B6T7D7_MAIZE);_contains_Interpro_domain(s)__IPR003095__Heat_shock_protein_DnaJ_	4.1401	0.0304409
1737	Solyc03g119860.2.1	Peptidyl-prolyl_cis-trans_isomerase_(AHRD_V1_*-*-_D8U4U4_VOLCA);_contains_Interpro_domain(s)__IPR002130__Peptidyl-prolyl_cis-trans_isomerase,_cyclophilin-type_	qual
1755	Solyc05g005400.1.1	F-box_family_protein_(AHRD_V1_***-_D7KQH0_ARALY);_contains_Interpro_domain(s)__IPR001810__Cyclin-like_F-box_	qual
1763	Solyc02g089550.2.1	Receptor_like_kinase,_RLK	qual
1765	Solyc02g091340.2.1	Pyridoxal_kinase_(AHRD_V1_****_Q4JR84_SOLTU);_contains_Interpro_domain(s)__IPR004625__Pyridoxal_phosphate_(active_vitamin_B6)_biosynthesis,_pyridoxal_kinase_	qual
1777	Solyc08g080370.2.1	Acetylornithine_aminotransferase_(AHRD_V1_****_D8THT2_VOLCA);_contains_Interpro_domain(s)__IPR004636__Acetylornithine_and_succinylornithine_aminotransferase_	qual
1778	Solyc04g049330.2.1	V-type_proton_ATPase_subunit_G_1_(AHRD_V1_***-_VATG1_TOBAC);_contains_Interpro_domain(s)__IPR005124__Vacuolar_(H+)-ATPase_G_subunit_	qual
1779	Solyc04g050570.2.1	GDSL_esterase/lipase_At5g33370_(AHRD_V1_***-_GDL79_ARATH);_contains_Interpro_domain(s)__IPR001087__Lipase,_GDSL_	qual
1804	Solyc03g019940.2.1	Asparaginyl-tRNA_synthetase_(AHRD_V1_****_D6YS69_WADCW);_contains_Interpro_domain(s)__IPR004522__Asparaginyl-tRNA_synthetase,_class_IIb_	qual
1815	Solyc03g120630.2.1	30S_ribosomal_protein_S17_(AHRD_V1_*-*-_D8JV24_HYPDA);_contains_Interpro_domain(s)__IPR019984__Ribosomal_protein_S17,_bacterial-type_	qual
1828	Solyc04g080440.2.1	Maf-like_protein_CV_0124_(AHRD_V1_***-_B6TNZ3_MAIZE);_contains_Interpro_domain(s)__IPR003697__Maf-like_protein_	qual
1841	Solyc11g068820.1.1	50S_ribosomal_protein_L27_(AHRD_V1_***-_Q8LEF5_ARATH);_contains_Interpro_domain(s)__IPR001684__Ribosomal_protein_L27_	qual
1861	Solyc06g072470.2.1	50S_ribosomal_protein_L29_(AHRD_V1_***-_B6TS58_MAIZE);_contains_Interpro_domain(s)__IPR001854__Ribosomal_protein_L29_	qual
1865	Solyc11g069250.1.1	Fasciclin-like_arabinogalactan_protein_(AHRD_V1_***-_D5KXI3_9MYRT);_contains_Interpro_domain(s)__IPR000782__FAS1_domain_	qual
1867	Solyc03g121680.1.1	Beta-fructofuranosidase_(AHRD_V1_**-*_Q7XA49_SOYBN);_contains_Interpro_domain(s)__IPR001362__Glycoside_hydrolase,_family_32_	qual
1873	Solyc07g063140.1.1	Aspartyl/glutamyl-tRNA(Asn/Gln)_amidotransferase_subunit_C_(AHRD_V1_***-_A3IGR0_9CHRO);_contains_Interpro_domain(s)__IPR003837__Glu-tRNAGln_amidotransferase,_C_subunit_	qual
1876	Solyc04g080550.2.1	Phenylcoumaran_benzylic_ether_reductase_(AHRD_V1_****_B6VRE8_TOBAC);_contains_Interpro_domain(s)__IPR008030__NmrA-like_	qual
1881	Solyc04g074780.2.1	Plastid-targeted_protein_3_(AHRD_V1_*-*-_Q9ARH3_CRAPL)	qual
1884	Solyc01g108850.2.1	LRR_receptor-like_serine/threonine-protein_kinase,_RLP	4.86201	0.0195046
1895	Solyc06g053310.2.1	Hydroxyacylglutathione_hydrolase_2_(AHRD_V1_****_B6T9Z9_MAIZE);_contains_Interpro_domain(s)__IPR017782__Hydroxyacylglutathione_hydrolase_	3.83707	0.03731
1901	Solyc09g005620.2.1	Glutaredoxin_(AHRD_V1_*-*-_D7G070_ECTSI);_contains_Interpro_domain(s)__IPR004480__Glutaredoxin-related_protein_	qual
1905	Solyc09g059620.2.1	SAM_domain_family_protein_(AHRD_V1_**--_B6TMA1_MAIZE);_contains_Interpro_domain(s)__IPR001660__Sterile_alpha_motif_SAM_	qual
1912	Solyc01g057760.2.1	ATP_dependent_RNA_helicase_(AHRD_V1_*-*-_B3LNW9_YEAS1);_contains_Interpro_domain(s)__IPR011545__DNA/RNA_helicase,_DEAD/DEAH_box_type,_N-terminal_	2.01016	0.0226485
1915	Solyc12g099570.1.1	Heat_shock_factor_binding_protein_2_(AHRD_V1_***-_Q6ST18_MAIZE);_contains_Interpro_domain(s)__IPR009643__Heat_shock_factor_binding_1_	qual
1921	Solyc05g055710.2.1	Laccase-3_(AHRD_V1_**--_LAC3_ARATH);_contains_Interpro_domain(s)__IPR011707__Multicopper_oxidase,_type_3_	qual
1931	Solyc08g081940.2.1	Receptor_like_kinase,_RLK	qual
1958	Solyc07g065050.2.1	Cell_division_protein_ftsZ_(AHRD_V1_***-_B6TH29_MAIZE);_contains_Interpro_domain(s)__IPR000158__Cell_division_protein_FtsZ,_N-terminal_	qual
1970	Solyc01g012740.1.1	Dicer-like_protein_(AHRD_V1_***-_B9HYI3_POPTR);_contains_Interpro_domain(s)__IPR000999__Ribonuclease_III_	qual
2024	Solyc05g052150.2.1	ATP_synthase_subunit_delta&apos;,_mitochondrial_(AHRD_V1_***-_ATP4_IPOBA)	2.8818	0.0321861
2038	Solyc03g082470.2.1	Receptor_like_kinase,_RLK	qual
2059	Solyc03g121310.2.1	RWD_domain-containing_protein_(AHRD_V1_***-_Q38HU0_SOLTU);_contains_Interpro_domain(s)__IPR006575__RWD_	qual
2070	Solyc05g051290.2.1	High_mobility_group_family_(AHRD_V1_*---_B9H3A3_POPTR);_contains_Interpro_domain(s)__IPR017956__AT_hook,_DNA-binding,_conserved_site_	qual
2081	Solyc05g012100.2.1	Fructokinase-like_protein_2_(AHRD_V1_**--_D9IWP0_NICBE);_contains_Interpro_domain(s)__IPR011611__Carbohydrate/purine_kinase_	qual
2084	Solyc07g005640.2.1	26S_proteasome_non-ATPase_regulatory_subunit_9_(AHRD_V1_***-_B6TN44_MAIZE);_contains_Interpro_domain(s)__IPR001478__PDZ/DHR/GLGF_	qual
2093	Solyc09g005350.2.1	Chaperone_protein_dnaJ_(AHRD_V1_***-_DNAJ_RHOCS);_contains_Interpro_domain(s)__IPR003095__Heat_shock_protein_DnaJ_	qual
2098	Solyc09g014790.2.1	Class_E_vacuolar_protein-sorting_machinery_protein_hse1_(AHRD_V1_*---_HSE1_EMENI);_contains_Interpro_domain(s)__IPR018205__VHS_subgroup_	qual
2104	Solyc09g007090.2.1	Unknown_Protein_(AHRD_V1)	qual
2112	Solyc10g005100.2.1	Salt_stress_root_protein_RS1_(AHRD_V1_**--_SRS1_ORYSJ);_contains_Interpro_domain(s)__IPR008469__DREPP_plasma_membrane_polypeptide_	qual
2125	Solyc10g083160.1.1	Oxidation_resistance_1_(AHRD_V1_*---_D3HIS6_HUMAN);_contains_Interpro_domain(s)__IPR006571__TLDc_	qual
2130	Solyc07g042500.2.1	Abhydrolase_domain_containing_3_(AHRD_V1_*---_Q66HU2_DANRE);_contains_Interpro_domain(s)__IPR003675__Abortive_infection_protein_	qual
2131	Solyc07g061900.2.1	50S_ribosomal_protein_L4_(AHRD_V1_***-_B6TG27_MAIZE);_contains_Interpro_domain(s)__IPR015498__Ribosomal_protein_L4_	qual
2133	Solyc12g014420.1.1	Glucan_endo-1_3-beta-glucosidase_A6_(AHRD_V1_***-_B6TIF7_MAIZE);_contains_Interpro_domain(s)__IPR000490__Glycoside_hydrolase,_family_17_	qual
2177	Solyc11g013400.1.1	SWI/SNF-related_matrix-associated_actin-dependent_regulator_of_chromatin_subfamily_B_member_1_(AHRD_V1_***-_B6T3Y4_MAIZE);_contains_Interpro_domain(s)__IPR006939__SNF5/SMARCB1/INI1_	qual
2178	Solyc04g080240.2.1	PERQ_amino_acid-rich_with_GYF_domain-containing_protein_2_(AHRD_V1_*-*-_PERQ2_MOUSE);_contains_Interpro_domain(s)__IPR003169__GYF_	qual
2204	Solyc01g099030.2.1	GDSL_esterase/lipase_At1g28590_(AHRD_V1_****_GDL8_ARATH);_contains_Interpro_domain(s)__IPR001087__Lipase,_GDSL_	qual
2207	Solyc01g106320.2.1	Octicosapeptide/Phox/Bem1p_domain-containing_protein_(AHRD_V1_*---_D7MPG4_ARALY);_contains_Interpro_domain(s)__IPR000270__Octicosapeptide/Phox/Bem1p_	qual
2242	Solyc03g114450.2.1	Extracellular_calcium_sensing_receptor_(AHRD_V1_***-_C7BCU7_LIQFO);_contains_Interpro_domain(s)__IPR001763__Rhodanese-like_	qual
2250	Solyc04g015190.2.1	Glucan_endo-1_3-beta-glucosidase_5_(AHRD_V1_***-_B6SXV6_MAIZE);_contains_Interpro_domain(s)__IPR013781__Glycoside_hydrolase,_subgroup,_catalytic_core_	qual
2283	Solyc06g005500.2.1	ATP_binding_/_serine-threonine_kinase_(AHRD_V1_****_C5DB71_VITVI);_contains_Interpro_domain(s)__IPR002290__Serine/threonine_protein_kinase_	qual
2294	Solyc06g053400.2.1	2-isopropylmalate_synthase_1_(AHRD_V1_****_Q30DX9_9BRAS);_contains_Interpro_domain(s)__IPR005671__Bacterial_2-isopropylmalate_synthase_	qual
2297	Solyc06g068230.2.1	Protein_TIF31_homolog_(AHRD_V1_*---_TIF31_NEUCR);_contains_Interpro_domain(s)__IPR011990__Tetratricopeptide-like_helical_	qual
2348	Solyc09g092460.2.1	Receptor-like_kinase_(AHRD_V1_****_C0SW31_SOYBN);_contains_Interpro_domain(s)__IPR002290__Serine/threonine_protein_kinase_	qual
2350	Solyc10g005400.2.1	Inositol_oxygenase_(AHRD_V1_****_B9XK04_9BACT);_contains_Interpro_domain(s)__IPR007828__Protein_of_unknown_function_DUF706_	qual
2356	Solyc10g080080.1.1	Thioredoxin_reductase_(AHRD_V1_***-_B9H9S9_POPTR);_contains_Interpro_domain(s)__IPR005982__Thioredoxin_reductase_	qual
2363	Solyc10g085830.1.1	O-methyltransferase_1_(AHRD_V1_***-_D7MTQ7_ARALY);_contains_Interpro_domain(s)__IPR016461__O-methyltransferase,_COMT,_eukaryota_	qual

## Sheet: Transcripts_DOWN
S2 Table. Significant differentially expressed proteins and transcripts.
Down-regulated transcripts (padj <0.01) in tomato leaves after treatment with 10 mM BABA.
Accession	Shortcut	Shortname	log2foldchange	padj	Annotation
Solyc07g064380.2.1			-3.95353	0.00050056	Serine/threonine-protein phosphatase 7 long form homolog (AHRD V1 *--- PPP7L_ARATH); contains Interpro domain(s) IPR019557 Aminotransferase-like, plant mobile domain
Solyc08g074650.2.1	PPO		-3.55005	6.67e-05	Polyphenol oxidase (AHRD V1 ***- Q41428_SOLTU); contains Interpro domain(s) IPR002227 Tyrosinase
Solyc05g009170.1.1	C2H2		-3.06801	0.000993406	Zinc finger protein 6 (AHRD V1 ***- B6T066_MAIZE); contains Interpro domain(s) IPR007087 Zinc finger, C2H2-type
Solyc01g110570.2.1	SAUR	SlSAUR4	-2.89638	2.28e-08	Auxin-induced SAUR-like protein (AHRD V1 **-- Q8S349_CAPAN); contains Interpro domain(s) IPR003676 Auxin responsive SAUR protein
Solyc10g085700.1.1			-2.84939	0.000544252	Serine/threonine-protein phosphatase 7 long form homolog (AHRD V1 **-- PPP7L_ARATH); contains Interpro domain(s) IPR019557 Aminotransferase-like, plant mobile domain
Solyc07g061890.1.1	UNK		-2.69171	5.7e-10	Unknown Protein (AHRD V1)
Solyc06g059970.2.1		TPI?	-2.67548	7.44e-06	MADS box transcription factor (AHRD V1 ***- A7LK41_POPDE); contains Interpro domain(s) IPR002100 Transcription factor, MADS-box
Solyc12g098900.1.1	LEAP		-2.63998	2.31e-14	Late embryogenesis abundant protein D-29 (AHRD V1 *-*- LEA29_GOSHI)
Solyc02g079890.1.1	TPS		-2.62449	1.07e-06	Beta-ocimene synthase (AHRD V1 **** B1P189_PHALU); contains Interpro domain(s) IPR005630 Terpene synthase, metal-binding domain
Solyc12g008830.1.1	GATA		-2.60239	3.85e-12	GATA transcription factor 20 (AHRD V1 *-*- B6SS40_MAIZE); contains Interpro domain(s) IPR000679 Zinc finger, GATA-type
Solyc05g054850.1.1	UNK		-2.58997	0.00137659	Unknown Protein (AHRD V1)
Solyc08g006850.2.1	PAT		-2.57517	1.72e-09	Patatin-like phospholipase family protein (AHRD V1 **** Q2QNW3_ORYSJ); contains Interpro domain(s) IPR002641 Patatin
Solyc01g110940.2.1	SAUR	SlSAUR28	-2.48253	1.16e-08	Auxin-induced SAUR-like protein (AHRD V1 ***- Q8S351_CAPAN); contains Interpro domain(s) IPR003676 Auxin responsive SAUR protein
Solyc12g009920.1.1	UGT		-2.47875	3.47e-10	Glucosyltransferase (AHRD V1 ***- A7M6I0_DIACA); contains Interpro domain(s) IPR002213 UDP-glucuronosyl/UDP-glucosyltransferase
Solyc02g085150.2.1	LEAP		-2.46262	0.00243469	LEA-like protein (AHRD V1 *-*- Q8L5P5_LILLO); contains Interpro domain(s) IPR004238 Late embryogenesis abundant protein
Solyc01g096320.2.1	HLZ		-2.4189	7.37e-13	Homeobox leucine zipper protein (AHRD V1 ***- Q9XH73_PRUAR); contains Interpro domain(s) IPR001356 Homeobox
Solyc01g110580.2.1	SAUR	SlSAUR5	-2.41236	6.91e-11	Auxin-induced SAUR-like protein (AHRD V1 **-- Q8S349_CAPAN); contains Interpro domain(s) IPR003676 Auxin responsive SAUR protein
Solyc07g042190.2.1			-2.38677	1.49e-12	Os10g0422600 protein (Fragment) (AHRD V1 *-*- Q0IXM0_ORYSJ); contains Interpro domain(s) IPR007650 Protein of unknown function DUF581
Solyc09g082980.2.1			-2.3647	3.34e-13	Plant-specific domain TIGR01615 family protein (AHRD V1 ***- B6TMA8_MAIZE); contains Interpro domain(s) IPR006502 Protein of unknown function DUF506, plant
Solyc12g049350.1.1	MYB	SlMYB11	-2.33132	0.000407922	Myb 12 transcription factor (AHRD V1 ***- D2EBC3_9SOLN); contains Interpro domain(s) IPR015495 Myb transcription factor
Solyc00g136260.1.1	C3HC4		-2.29532	1.27e-09	Ring H2 finger protein (AHRD V1 *-*- D9ZHD8_HYPPE); contains Interpro domain(s) IPR018957 Zinc finger, C3HC4 RING-type
Solyc06g062460.2.1	HLH	SlybHLH084, SlbHLH136	-2.23685	8.47e-12	BHLH transcription factor-like (AHRD V1 *--* Q8S0N2_ORYSJ); contains Interpro domain(s) IPR001092 Basic helix-loop-helix dimerisation region bHLH
Solyc03g120100.2.1			-2.17796	0.000465615	Mitochondrial carrier protein (AHRD V1 ***- D2VIZ2_NAEGR); contains Interpro domain(s) IPR002113 Adenine nucleotide translocator 1
Solyc07g006380.2.1	Def	DEF2a	-2.13474	5.6e-07	Defensin-like protein (AHRD V1 ***- Q948T3_PYRPY); contains Interpro domain(s) IPR008177 Gamma Purothionin
Solyc04g072700.2.1	HMBIND		-2.12407	9.1e-09	Metal ion binding protein (AHRD V1 **-* B6U811_MAIZE); contains Interpro domain(s) IPR006121 Heavy metal transport/detoxification protein
Solyc04g009900.2.1	CaKIN	PPCK1	-2.0937	2.16e-10	Calcium-dependent protein kinase 2 (AHRD V1 ***- B4FZS4_MAIZE); contains Interpro domain(s) IPR002290 Serine/threonine protein kinase
Solyc10g007570.2.1	GIBOX		-2.08422	0.00722474	Gibberellin 2-oxidase 3 (AHRD V1 **** A4URE8_TOBAC); contains Interpro domain(s) IPR005123 Oxoglutarate and iron-dependent oxygenase
Solyc03g119390.2.1	HLH	SlybHLH051, SlbHLH026	-2.07623	0.00807624	Transcription factor (AHRD V1 *-** D6MKM4_9ASPA); contains Interpro domain(s) IPR011598 Helix-loop-helix DNA-binding
Solyc09g007470.1.1	S40		-2.05595	1.65e-05	Arabidopsis thaliana genomic DNA chromosome 5 P1 clone MOK16 (AHRD V1 *-** Q9LYX4_ARATH)
Solyc03g119910.2.1	GIB3BH		-2.01921	2.34e-06	Gibberellin 3-beta-hydroxylase (Fragment) (AHRD V1 **** D9ZZW4_9FABA); contains Interpro domain(s) IPR005123 Oxoglutarate and iron-dependent oxygenase
Solyc09g061730.1.1			-2.01521	0.00213497	Genomic DNA chromosome 3 TAC clone K7P8 (AHRD V1 ***- Q9LRY4_ARATH)
Solyc05g012030.1.1			-2.00723	0.000330347	At1g69160/F4N2_9 (AHRD V1 ***- Q93Z37_ARATH)
Solyc10g052540.1.1	SAUR	SlSAUR73	-1.96341	0.00346476	Auxin-induced SAUR-like protein (AHRD V1 ***- Q8S351_CAPAN); contains Interpro domain(s) IPR003676 Auxin responsive SAUR protein
Solyc08g008600.2.1	HLH	SlbHLH055	-1.9241	0.00462473	BHLH transcription factor (AHRD V1 *-** Q401N4_9LILI); contains Interpro domain(s) IPR011598 Helix-loop-helix DNA-binding
Solyc01g007800.2.1		SlOFP2	-1.89604	0.00651523	Plant-specific domain TIGR01568 family protein (AHRD V1 *--- B6SZV1_MAIZE); contains Interpro domain(s) IPR006458 Protein of unknown function DUF623, plant
Solyc01g090340.2.1	ERF	SLERF67	-1.86604	3.18e-08	Ethylene responsive transcription factor 1b (AHRD V1 *-*- C0J9I8_9ROSA); contains Interpro domain(s) IPR001471 Pathogenesis-related transcriptional factor and ERF, DNA-binding
Solyc08g066660.1.1	ERF		-1.86237	0.0002984	Ethylene-responsive transcription factor 1 (AHRD V1 *-*- ERF1_ORYSJ); contains Interpro domain(s) IPR001471 Pathogenesis-related transcriptional factor and ERF, DNA-binding
Solyc06g007370.1.1			-1.8601	3.13e-06	Os04g0630700 protein (Fragment) (AHRD V1 *-*- Q0J9U7_ORYSJ)
Solyc07g061760.1.1	ANK		-1.85641	0.0017669	Ankyrin repeat family protein-like (AHRD V1 **-- Q6ERI3_ORYSJ); contains Interpro domain(s) IPR002110 Ankyrin
Solyc07g006600.1.1	GDU1		-1.84797	3.37e-05	GDU1 (AHRD V1 *-*- B6TNE4_MAIZE)
Solyc12g008660.1.1		SlC3H73	-1.80671	1.78e-07	Zinc finger CCCH domain-containing protein 20 (AHRD V1 ***- C3H20_ARATH); contains Interpro domain(s) IPR000571 Zinc finger, CCCH-type
Solyc12g096490.1.1	GDU1		-1.80419	0.0011813	GDU1 (AHRD V1 *-*- B6TY22_MAIZE)
Solyc06g083800.2.1			-1.79788	0.000649395	Rop-interactive crib motif-containing protein 1 (AHRD V1 *--- D7LGA6_ARALY); contains Interpro domain(s) IPR000095 PAK-box/P21-Rho-binding
Solyc04g005380.2.1			-1.77961	9.55e-07	Ninja-family protein Os03g0214200 (AHRD V1 ***- NNJA1_ORYSJ); contains Interpro domain(s) IPR012463 Protein of unknown function DUF1675
Solyc12g044420.1.1	AVRCF		-1.76259	0.000588786	Avr9/Cf-9 rapidly elicited protein 146 (AHRD V1 **-- Q9FQZ6_TOBAC)
Solyc05g009210.1.1			-1.7587	0.00443824	At1g67050 (Fragment) (AHRD V1 *-*- B0FU30_ARATH)
Solyc04g005800.2.1	HLZ		-1.74735	1.19e-07	Homeobox-leucine zipper protein (AHRD V1 *-*- Q9FXN8_ZINEL); contains Interpro domain(s) IPR001356 Homeobox
Solyc03g031870.1.1	COALIG		-1.7412	0.000531787	Acyl-CoA synthetase/AMP-acid ligase (AHRD V1 **** A4SMQ8_AERS4); contains Interpro domain(s) IPR000873 AMP-dependent synthetase and ligase
Solyc11g071480.1.1	Trans		-1.74025	0.0065941	Hydroxycinnamoyl CoA shikimate/quinate hydroxycinnamoyltransferase-like protein (Fragment) (AHRD V1 **-- B9GF60_POPTR); contains Interpro domain(s) IPR003480 Transferase
Solyc03g006840.2.1			-1.73829	7.56e-07	Genomic DNA chromosome 5 P1 clone MTG10 (AHRD V1 ***- Q9FIS0_ARATH)
Solyc11g069450.1.1	S40		-1.73407	1.05e-06	Arabidopsis thaliana genomic DNA chromosome 5 P1 clone MOK16 (AHRD V1 **-- Q9LYW2_ARATH); contains Interpro domain(s) IPR007608 Protein of unknown function DUF584
Solyc09g009480.1.1			-1.71416	0.00288486	S-locus F-box-like protein b (AHRD V1 ***- B0F0G1_PETIN)
Solyc05g006670.1.1	RLP		-1.70638	0.00457322	LRR receptor-like serine/threonine-protein kinase, RLP
Solyc07g064410.1.1			-1.70383	0.00332604	Ubiquitin-conjugating enzyme-like protein (AHRD V1 *--- A4HBP2_LEIBR); contains Interpro domain(s) IPR019547 Kua-ubiquitin conjugating enzyme hybrid, localisation
Solyc12g096570.1.1		ARGOS, LeARGOS	-1.68796	0.0002984	ARGOS (AHRD V1 ***- C7SFP7_SOLLC)
Solyc07g008010.2.1	MYB	SlMYB82	-1.67411	0.00644526	Myb transcription factor (AHRD V1 *--* Q6Q789_VITVI); contains Interpro domain(s) IPR015495 Myb transcription factor
Solyc12g006230.1.1	C3HC4		-1.66344	4.07e-06	RING-H2 finger protein (AHRD V1 ***- Q30D22_PONTR); contains Interpro domain(s) IPR018957 Zinc finger, C3HC4 RING-type
Solyc10g080600.1.1	C2H2		-1.6571	6.17e-06	Zinc finger-like protein (AHRD V1 ***- Q9M2P1_ARATH); contains Interpro domain(s) IPR007087 Zinc finger, C2H2-type
Solyc12g088930.1.1			-1.64089	0.000181223	Plant-specific domain TIGR01570 family protein (AHRD V1 ***- B6U390_MAIZE); contains Interpro domain(s) IPR006460 Protein of unknown function DUF617, plant
Solyc05g056470.1.1	ABC		-1.63685	0.000128067	ABC transporter G family member 5 (AHRD V1 **** AB5G_ARATH); contains Interpro domain(s) IPR013525 ABC-2 type transporter
Solyc06g008050.2.1	MONOX		-1.6204	0.00973878	Monooxygenase (AHRD V1 **** D5ZV09_9ACTO); contains Interpro domain(s) IPR000103 Pyridine nucleotide-disulphide oxidoreductase, class-II
Solyc04g077510.2.1	GRF		-1.60055	0.000104025	Growth regulating factor 1 (Fragment) (AHRD V1 *--- A6MZS4_ORYSI); contains Interpro domain(s) IPR014977 WRC
Solyc11g072080.1.1	BPKelch		-1.58615	0.000266022	Kelch-like 13 (AHRD V1 *-*- Q66IL9_XENTR); contains Interpro domain(s) IPR015915 Kelch-type beta propeller
Solyc01g007810.1.1		SlOFP3	-1.58462	2.41e-05	Plant-specific domain TIGR01568 family protein (AHRD V1 *--- B6U9N9_MAIZE); contains Interpro domain(s) IPR006458 Protein of unknown function DUF623, plant
Solyc10g055730.1.1	Trans		-1.57741	0.000226521	N-hydroxycinnamoyl/benzoyltransferase 4 (AHRD V1 ***- Q00M86_SOYBN); contains Interpro domain(s) IPR003480 Transferase
Solyc06g071930.1.1	UNK		-1.57196	0.00780598	Unknown Protein (AHRD V1)
Solyc09g089530.2.1	PIs		-1.57091	1.14e-05	Proteinase inhibitor I (AHRD V1 ***- Q3S484_SOLTU); contains Interpro domain(s) IPR000864 Proteinase inhibitor I13, potato inhibitor I
Solyc10g086720.1.1			-1.54831	0.00789373	Fructose-1 6-bisphosphatase class 1 (AHRD V1 ***- D3PE46_DEFDS); contains Interpro domain(s) IPR000146 Fructose-1,6-bisphosphatase
Solyc05g050830.1.1	ERF	SLERF21, SLERF22?	-1.54092	0.000411019	Ethylene-responsive transcription factor 4 (AHRD V1 *-*- ERF78_ARATH); contains Interpro domain(s) IPR001471 Pathogenesis-related transcriptional factor and ERF, DNA-binding
Solyc03g098060.1.1	ZFH		-1.53734	0.000626043	Zinc finger-homeodomain protein 3 (Fragment) (AHRD V1 **-- B0LK11_ESCCA); contains Interpro domain(s) IPR006455 Homeobox domain, ZF-HD class
Solyc03g033590.1.1	SAUR	SlSAUR34	-1.5325	0.00152994	Auxin-induced SAUR-like protein (AHRD V1 ***- Q8S349_CAPAN); contains Interpro domain(s) IPR003676 Auxin responsive SAUR protein
Solyc10g008670.2.1	Trans		-1.52134	5.18e-05	Malonyl CoA anthocyanin 5-O-glucoside-6&apos&apos&apos-O-malonyltransferase (AHRD V1 **-- Q8W1X0_PERFR); contains Interpro domain(s) IPR003480 Transferase
Solyc04g014470.2.1	MYB	SlMYB20	-1.51453	0.00613538	MYB transcription factor (AHRD V1 **-* Q9SPG7_ARATH); contains Interpro domain(s) IPR015495 Myb transcription factor
Solyc07g042400.2.1	UNK		-1.50894	4.78e-05	Unknown Protein (AHRD V1)
Solyc10g081340.1.1	PHY-KIN		-1.50159	0.000922858	Protein PHYTOCHROME KINASE SUBSTRATE 4 (AHRD V1 ***- PKS4_ARATH)
Solyc03g098480.1.1	UNK		-1.50069	0.000106425	Unknown Protein (AHRD V1)
Solyc00g071180.2.1	PI 40k		-1.49802	0.000330347	Cysteine proteinase inhibitor (AHRD V1 *-** Q2VY67_9ERIC); contains Interpro domain(s) IPR000010 Proteinase inhibitor I25, cystatin
Solyc05g007240.1.1			-1.49154	1.56e-05	TO109-12 (Fragment) (AHRD V1 *-*- Q3LVG1_TAROF)
Solyc04g007990.1.1	UNK		-1.48235	0.0011788	Unknown Protein (AHRD V1)
Solyc08g007270.2.1	HLZ		-1.48109	0.000896605	Homeobox-leucine zipper protein (AHRD V1 ***- Q40780_PIMBR); contains Interpro domain(s) IPR003106 Leucine zipper, homeobox-associated
Solyc11g006230.1.1			-1.4695	0.000114361	Calcium-responsive transactivator (AHRD V1 *--- CREST_XENLA); contains Interpro domain(s) IPR007726 SSXT
Solyc02g081550.2.1		ftsH6, LeftsH6	-1.46865	0.000222927	ATP-dependent Zn protease cell division protein FtsH homolog (AHRD V1 **** B2XTF7_HETA2); contains Interpro domain(s) IPR001315 Caspase Recruitment IPR003960 ATPase, AAA-type, conserved site IPR005936 Peptidase M41, FtsH IPR006025 Peptidase M, neutral zinc metallopeptidases, zinc-binding site
Solyc06g070900.2.1	TCP	TCP17	-1.45618	6.27e-05	TCP family transcription factor (AHRD V1 *-** A6MCZ2_9ORYZ); contains Interpro domain(s) IPR005333 Transcription factor, TCP
Solyc07g006700.1.1	PR1		-1.44066	0.000325796	Pathogenesis-related protein PR-1 (AHRD V1 **-- B4FQY0_MAIZE); contains Interpro domain(s) IPR002413 Ves allergen
Solyc01g006790.2.1	UNK		-1.44	0.000707635	Unknown Protein (AHRD V1)
Solyc05g007010.1.1			-1.41679	0.00239611	Glyoxal oxidase (AHRD V1 ***- B6TJK4_MAIZE); contains Interpro domain(s) IPR009880 Glyoxal oxidase, N-terminal
Solyc01g088530.2.1			-1.41277	0.000234665	Transposon protein (AHRD V1 ***- B6TXP6_MAIZE)
Solyc07g056670.2.1	GIBOX	GA2ox2, SlGA2ox2	-1.40882	0.00089137	Gibberellin 2-oxidase 2 (AHRD V1 ***- A0FK57_SOLLC); contains Interpro domain(s) IPR005123 Oxoglutarate and iron-dependent oxygenase
Solyc07g042560.2.1			-1.40741	0.000126123	Kinesin-like protein (AHRD V1 ***- Q8LNZ2_ARATH); contains Interpro domain(s) IPR001752 Kinesin, motor region
Solyc02g062690.2.1	HLH	SlybHLH023, SlbHLH012	-1.40334	7.41e-05	Transcription factor (AHRD V1 *-*- D6MKM4_9ASPA); contains Interpro domain(s) IPR011598 Helix-loop-helix DNA-binding
Solyc08g075950.1.1	GRF		-1.39472	0.00691884	Growth-regulating factor 3 (AHRD V1 **-- B9VHC2_ORYSI); contains Interpro domain(s) IPR014977 WRC
Solyc03g006880.2.1	GIBOX	20ox-1, SlGA20ox1, GA20ox1	-1.3896	9.34e-05	Gibberellin 20-oxidase-1 (AHRD V1 **** Q9ZPP4_SOLLC); contains Interpro domain(s) IPR005123 Oxoglutarate and iron-dependent oxygenase
Solyc06g008580.2.1	AUXRES	IAA22, Sl-IAA22, SlIAA17	-1.38814	0.00114875	Auxin responsive protein (AHRD V1 ***- D9IQE6_CATRO); contains Interpro domain(s) IPR003311 AUX/IAA protein
Solyc11g012590.1.1			-1.3876	0.00111469	UPF0497 membrane protein 12 (AHRD V1 ***- U497C_VITVI); contains Interpro domain(s) IPR006459 Uncharacterised protein family UPF0497, trans-membrane plant subgroup
Solyc12g011410.1.1	UNK		-1.38141	0.00242796	Unknown Protein (AHRD V1)
Solyc11g005340.1.1			-1.37949	0.000203241	PAP fibrillin family protein (AHRD V1 **-- B5W0K3_SPIMA); contains Interpro domain(s) IPR006843 PAP fibrillin
Solyc01g110560.2.1	SAUR	SlSAUR3	-1.3763	0.00355915	Auxin responsive SAUR protein (AHRD V1 *-*- Q1SN26_MEDTR); contains Interpro domain(s) IPR003676 Auxin responsive SAUR protein
Solyc06g050800.2.1	AAT		-1.36784	0.00016262	Amino acid transporter (AHRD V1 **** B9HYI5_POPTR); contains Interpro domain(s) IPR013057 Amino acid transporter, transmembrane
Solyc04g077690.2.1	UNK		-1.36574	0.000229685	Unknown Protein (AHRD V1)
Solyc06g075170.1.1	S40		-1.36217	0.000569606	Arabidopsis thaliana genomic DNA chromosome 5 P1 clone MOK16 (AHRD V1 ***- Q9LYW2_ARATH); contains Interpro domain(s) IPR007608 Protein of unknown function DUF584
Solyc08g075500.2.1			-1.362	0.000301644	Pentatricopeptide repeat-containing protein (AHRD V1 ***- D7KGM4_ARALY); contains Interpro domain(s) IPR002885 Pentatricopeptide repeat
Solyc11g072500.1.1		SlDof33	-1.35639	0.00201072	Dof zinc finger protein 12 (AHRD V1 *-*- A5HWG1_HORVD); contains Interpro domain(s) IPR003851 Zinc finger, Dof-type
Solyc06g083560.2.1			-1.35432	0.00250407	Genomic DNA chromosome 3 TAC clone K7P8 (AHRD V1 ***- Q9LRY4_ARATH)
Solyc03g006410.2.1			-1.35218	0.00025081	Plant-specific domain TIGR01615 family protein (AHRD V1 ***- B6UDN7_MAIZE); contains Interpro domain(s) IPR006502 Protein of unknown function DUF506, plant
Solyc12g057000.1.1	UNK		-1.34951	0.00833527	Unknown Protein (AHRD V1)
Solyc06g068450.1.1	RECkin		-1.34118	0.00014238	CBL-interacting protein kinase (AHRD V1 **** A5YAI9_GOSHI); contains Interpro domain(s) IPR002290 Serine/threonine protein kinase
Solyc09g059990.1.1	C3HC4		-1.34056	0.00343046	Zinc finger family protein (AHRD V1 ***- D7MVE2_ARALY); contains Interpro domain(s) IPR018957 Zinc finger, C3HC4 RING-type
Solyc12g008380.1.1	AVRCF		-1.34037	0.00306742	Avr9/Cf-9 rapidly elicited protein 146 (AHRD V1 **-- Q9FQZ6_TOBAC)
Solyc01g094750.2.1	CYP86A68		-1.33213	0.00103597	Cytochrome P450
Solyc06g069150.1.1			-1.32838	0.000197365	Genomic DNA chromosome 3 P1 clone MPE11 (AHRD V1 *-*- Q9LUA5_ARATH)
Solyc03g120840.1.1	ERF	SLERF19 ?	-1.31985	0.00142058	Ethylene-responsive transcription factor 4 (AHRD V1 *-*- ERF78_ARATH); contains Interpro domain(s) IPR001471 Pathogenesis-related transcriptional factor and ERF, DNA-binding
Solyc01g109800.2.1			-1.31113	0.00261157	Genomic DNA chromosome 5 TAC clone K1F13 (AHRD V1 *-*- Q9FJZ5_ARATH)
Solyc03g112580.2.1	RLK		-1.27864	0.000211448	Receptor like kinase, RLK
Solyc04g007210.2.1			-1.27345	0.000229912	Zinc finger protein CONSTANS-LIKE 16 (AHRD V1 ***- B6TEI1_MAIZE); contains Interpro domain(s) IPR010402 CCT domain
Solyc12g055970.1.1			-1.27163	0.000405041	Endoglucanase 1 (AHRD V1 ***- B6U0J0_MAIZE); contains Interpro domain(s) IPR001701 Glycoside hydrolase, family 9
Solyc06g051130.1.1	Trans		-1.2712	0.00241458	Transferase family protein (AHRD V1 **-* D7LEH4_ARALY); contains Interpro domain(s) IPR003480 Transferase
Solyc02g088190.2.1	MYB	SlMIXTA, SlMYB16	-1.26862	0.000597878	MYB transcription factor (AHRD V1 *-** Q6R098_ARATH); contains Interpro domain(s) IPR015495 Myb transcription factor
Solyc01g110920.2.1	SAUR	SlSAUR26	-1.26799	0.00139995	Auxin-induced SAUR-like protein (AHRD V1 ***- Q8S351_CAPAN); contains Interpro domain(s) IPR003676 Auxin responsive SAUR protein
Solyc01g102610.2.1	FRO		-1.26494	0.000312635	Ferric reductase oxidase (AHRD V1 **-* D6RVS5_HORVU); contains Interpro domain(s) IPR013130 Ferric reductase-like transmembrane component, N-terminal
Solyc04g054740.2.1		Inps	-1.2594	0.000370122	Inositol-3-phosphate synthase (AHRD V1 ***- C4PW06_ARATH); contains Interpro domain(s) IPR002587 Myo-inositol-1-phosphate synthase
Solyc02g079290.2.1		SP2G	-1.25374	0.00245446	SELF PRUNING 2G
Solyc09g007710.2.1	NBS-LRR		-1.24766	0.000941177	Tir-nbs-lrr, resistance protein
Solyc02g084850.2.1		TAS14	-1.24448	0.00401395	Unknown Protein (AHRD V1); contains Interpro domain(s) IPR000167 Dehydrin
Solyc02g072540.2.1	RECkin		-1.23462	0.000526442	CBL-interacting protein kinase 16 (AHRD V1 **** C4P7W5_VITVI); contains Interpro domain(s) IPR002290 Serine/threonine protein kinase
Solyc12g056980.1.1	ERF		-1.2334	0.00153	Ethylene responsive transcription factor 2b (AHRD V1 *-*- C0J9I6_9ROSA); contains Interpro domain(s) IPR001471 Pathogenesis-related transcriptional factor and ERF, DNA-binding
Solyc10g005210.2.1			-1.22723	0.00389991	DNA-3-methyladenine glycosylase I (AHRD V1 ***- B4FWT0_MAIZE); contains Interpro domain(s) IPR005019 Methyladenine glycosylase
Solyc10g086250.1.1	MYB	An2, AN2, SlMYB75	-1.22503	0.00239115	MYB transcription factor (AHRD V1 **-- A9YY82_SOLTU); contains Interpro domain(s) IPR015495 Myb transcription factor
Solyc03g064010.2.1	RLK		-1.22193	0.00710515	Receptor like kinase, RLK
Solyc09g084470.2.1	PIs	PIIF, WIPI	-1.22008	6.39e-05	Proteinase inhibitor I (AHRD V1 ***- Q43648_SOLTU); contains Interpro domain(s) IPR000864 Proteinase inhibitor I13, potato inhibitor I
Solyc05g051580.2.1			-1.21203	0.000769015	Phototropic-responsive NPH3 family protein (AHRD V1 **-- D7KEU3_ARALY); contains Interpro domain(s) IPR004249 NPH3
Solyc02g067310.2.1	ZFH		-1.2094	0.00174125	Zinc finger-homeodomain protein 1 (Fragment) (AHRD V1 **-- B0LK19_CUCSA); contains Interpro domain(s) IPR006456 ZF-HD homeobox protein Cys/His-rich dimerisation region
Solyc03g116280.2.1	ACCO		-1.20416	0.00261157	1-aminocyclopropane-1-carboxylate oxidase (AHRD V1 ***- Q40876_PELHO); contains Interpro domain(s) IPR005123 Oxoglutarate and iron-dependent oxygenase
Solyc06g049050.2.1	Exp	EXP2, LeEXP2	-1.20287	0.00080799	Expansin (AHRD V1 ***- O82625_SOLLC); contains Interpro domain(s) IPR007112 Expansin 45, endoglucanase-like IPR007117 Pollen allergen/expansin, C-terminal
Solyc05g005170.2.1	PG		-1.20233	0.00615201	Polygalacturonase 2 (AHRD V1 ***- A8D0T9_ONCHC); contains Interpro domain(s) IPR012334 Pectin lyase fold
Solyc03g120890.2.1	GATA		-1.19952	0.0085821	GATA transcription factor 9 (AHRD V1 *-*- B6STZ1_MAIZE); contains Interpro domain(s) IPR016679 Transcription factor, GATA, plant
Solyc03g116160.1.1	PHY-KIN		-1.1994	0.000805985	Phytochrome kinase substrate 1 (AHRD V1 ***- D7LQB9_ARALY)
Solyc05g006980.2.1	HLZ		-1.18882	0.00152874	Homeobox-leucine zipper-like protein (AHRD V1 *-*- Q3HRT1_PICGL); contains Interpro domain(s) IPR001356 Homeobox
Solyc10g075110.1.1	LTP1	TSW12, LTP 1	-1.18643	0.000642419	Non-specific lipid-transfer protein (AHRD V1 ***- A7UGG9_SOLTU); contains Interpro domain(s) IPR000528 Plant lipid transfer protein/Par allergen
Solyc09g012000.1.1	LEC-R		-1.18304	0.00139027	Receptor like protein kinase (AHRD V1 **** Q39139_ARATH); contains Interpro domain(s) IPR001220 Legume lectin, beta chain
Solyc09g014940.1.1			-1.18024	0.00336083	Wound-induced protein 1 (AHRD V1 ***- WUN1_SOLTU); contains Interpro domain(s) IPR009798 Wound-induced protein, Wun1
Solyc04g064940.2.1	RLK		-1.17072	0.00119518	Receptor like kinase, RLK
Solyc03g098790.1.1	PI 20k		-1.16917	0.000605853	Kunitz-type protease inhibitor (AHRD V1 **** Q3S488_SOLTU); contains Interpro domain(s) IPR002160 Proteinase inhibitor I3, Kunitz legume
Solyc05g024260.2.1			-1.16901	0.0017669	RAG1-activating protein 1 homolog (AHRD V1 **-- R1AP1_DANRE); contains Interpro domain(s) IPR018179 RAG1-activating protein 1 homologue
Solyc10g081840.1.1			-1.16171	0.00255126	Nuclear transcription factor Y subunit A-1 (AHRD V1 ***- B6TAR1_MAIZE); contains Interpro domain(s) IPR001289 CCAAT-binding transcription factor, subunit B
Solyc03g058160.2.1	C2H2		-1.15831	0.0052801	EPF-type Cis2-His2 zinc finger transcription factor (AHRD V1 *-** D8RBD0_SELML); contains Interpro domain(s) IPR007087 Zinc finger, C2H2-type
Solyc06g083550.1.1	BPKelch		-1.1562	0.00276059	F-box/Kelch repeat-containing F-box family protein (AHRD V1 ***- C4PVV9_ARATH); contains Interpro domain(s) IPR015915 Kelch-type beta propeller
Solyc11g005190.1.1	WD40	SlWDR228	-1.15488	0.00496268	WD-40 repeat protein (AHRD V1 **-- B7K999_CYAP7); contains Interpro domain(s) IPR017986 WD40 repeat, region
Solyc06g051940.2.1	PP2C		-1.15182	0.00112861	Protein phosphatase 2C (AHRD V1 **** A1IGC7_TOBAC); contains Interpro domain(s) IPR015655 Protein phosphatase 2C
Solyc07g006360.1.1	C3HC4		-1.15071	0.00288049	RING finger protein (AHRD V1 *-*- C6EUD3_SOYBN); contains Interpro domain(s) IPR018957 Zinc finger, C3HC4 RING-type
Solyc02g092070.2.1	GRF		-1.14916	0.00921439	Growth regulating factor 1 (Fragment) (AHRD V1 *--- A6MZS4_ORYSI); contains Interpro domain(s) IPR014977 WRC
Solyc07g061800.2.1			-1.14667	0.00116794	Heme-binding protein 2 (AHRD V1 **** B6T0C0_MAIZE); contains Interpro domain(s) IPR006917 SOUL haem-binding protein
Solyc03g043740.2.1	HRP		-1.14289	0.00329498	Hydroxyproline-rich glycoprotein (AHRD V1 ***- A9YWR1_MEDTR)
Solyc03g093790.2.1		SlCycU4;2	-1.13583	0.00586814	Cyclin-like (AHRD V1 **** Q6H3X9_ORYSJ); contains Interpro domain(s) IPR012389 Negative regulatory factor PREG
Solyc02g092570.1.1	GRAS		-1.13561	0.00632477	GRAS family transcription factor (AHRD V1 **-* B9GYX5_POPTR); contains Interpro domain(s) IPR005202 GRAS transcription factor
Solyc06g053910.2.1			-1.13482	0.00160213	Plant-specific domain TIGR01615 family protein (AHRD V1 ***- B6SS18_MAIZE); contains Interpro domain(s) IPR006502 Protein of unknown function DUF506, plant
Solyc08g079740.2.1	RLK		-1.12776	0.00283175	Receptor like kinase, RLK
Solyc02g080510.1.1	S40		-1.12666	0.00518354	Arabidopsis thaliana genomic DNA chromosome 5 P1 clone MOK16 (AHRD V1 *-*- Q9LYW2_ARATH); contains Interpro domain(s) IPR007608 Protein of unknown function DUF584
Solyc07g065900.2.1			-1.1194	0.00207529	Fructose-bisphosphate aldolase (AHRD V1 ***- A9PEE1_POPTR); contains Interpro domain(s) IPR000741 Fructose-bisphosphate aldolase, class-I
Solyc05g053760.2.1	HSP		-1.11837	0.00189884	Chaperone protein dnaJ 20 (AHRD V1 ***- B6U349_MAIZE); contains Interpro domain(s) IPR001623 Heat shock protein DnaJ, N-terminal
Solyc03g110990.1.1	UNK		-1.11651	0.00208254	Unknown Protein (AHRD V1)
Solyc02g086820.2.1			-1.116	0.00190604	Carbonic anhydrase (AHRD V1 ***- Q5NE20_SOLLC); contains Interpro domain(s) IPR015892 Carbonic anhydrase, prokaryotic-like, conserved site
Solyc06g051320.2.1	Trans		-1.11416	0.00920879	Transferase family protein (AHRD V1 **-* D7LQY1_ARALY); contains Interpro domain(s) IPR003480 Transferase
Solyc05g009990.2.1	RLP		-1.11259	0.0048671	LRR receptor-like serine/threonine-protein kinase, RLP
Solyc03g098320.2.1	MYB	SlMYBR10	-1.11248	0.00368825	MYB transcription factor (Fragment) (AHRD V1 *--* A1DR85_CATRO); contains Interpro domain(s) IPR006447 Myb-like DNA-binding region, SHAQKYF class
Solyc06g053840.2.1	AUXRES	IAA4, SlIAA4, IAA1	-1.10517	0.00285108	Auxin responsive protein (AHRD V1 ***- D9IQE6_CATRO); contains Interpro domain(s) IPR003311 AUX/IAA protein
Solyc04g080660.2.1	SA-MET		-1.09773	0.00790339	Carboxyl methyltransferase 4 (AHRD V1 **** B0ZB58_HUMLU); contains Interpro domain(s) IPR005299 SAM dependent carboxyl methyltransferase
Solyc03g025710.2.1			-1.09749	0.00498289	GCN5-related N-acetyltransferase (AHRD V1 ***- B2IU63_NOSP7); contains Interpro domain(s) IPR000182 GCN5-related N-acetyltransferase
Solyc07g053640.1.1	ARAB		-1.09523	0.00717805	Arabinogalactan-protein (AHRD V1 *-*- Q41256_NICAL)
Solyc04g006970.2.1			-1.09252	0.00239115	Phosphoenolpyruvate carboxylase (AHRD V1 **** A6YM33_RICCO); contains Interpro domain(s) IPR015813 Pyruvate/Phosphoenolpyruvate kinase, catalytic core
Solyc06g073450.2.1			-1.08835	0.00270379	Os11g0282300 protein (Fragment) (AHRD V1 *-*- Q0ITA9_ORYSJ); contains Interpro domain(s) IPR012881 Protein of unknown function DUF1685
Solyc04g074080.2.1			-1.08646	0.00428774	WW domain containing protein expressed (AHRD V1 *-*- Q2QVE4_ORYSJ); contains Interpro domain(s) IPR001202 WW/Rsp5/WWP
Solyc02g067320.1.1	ZFH		-1.06945	0.00677349	Zinc finger-homeodomain protein 1 (Fragment) (AHRD V1 **-- B0LK19_CUCSA); contains Interpro domain(s) IPR006456 ZF-HD homeobox protein Cys/His-rich dimerisation region
Solyc04g005250.2.1		SlDRM1L	-1.06793	0.00807624	DNA (Cytosine-5-)-methyltransferase 3 (AHRD V1 *-** B3DGP2_DANRE); contains Interpro domain(s) IPR001525 C-5 cytosine-specific DNA methylase
Solyc04g054260.2.1	CYP736A68		-1.06322	0.00669835	Cytochrome P450
Solyc01g106820.2.1			-1.0627	0.00320967	Peptidase M50 family (AHRD V1 ***- B6UET0_MAIZE)
Solyc07g053630.2.1	MYB	GLK1	-1.05519	0.0040363	Response regulator (AHRD V1 *--- A1A6A6_ORYSJ); contains Interpro domain(s) IPR006447 Myb-like DNA-binding region, SHAQKYF class
Solyc06g069880.1.1	PHY-KIN		-1.05305	0.00547119	Phytochrome kinase substrate 1 (AHRD V1 ***- D7LQB9_ARALY)
Solyc01g088660.2.1			-1.04343	0.00935852	Os04g0585900 protein (Fragment) (AHRD V1 *-*- Q0JAP2_ORYSJ); contains Interpro domain(s) IPR007650 Protein of unknown function DUF581
Solyc10g009580.2.1	UGT		-1.03579	0.00694201	UDP-glucosyltransferase (AHRD V1 **-* B8QI32_9MAGN); contains Interpro domain(s) IPR002213 UDP-glucuronosyl/UDP-glucosyltransferase
Solyc03g093800.1.1	GRP-sec		-1.0336	0.00869327	Unknown Protein (AHRD V1)
Solyc07g052950.2.1	UNK		-1.03148	0.00963314	Unknown Protein (AHRD V1)
Solyc12g006140.1.1		CAB5	-1.02504	0.00401173	Chlorophyll a-b binding protein 37, chloroplastic (AHRD V1 ***- CB26_PETSP); contains Interpro domain(s) IPR001344 Chlorophyll A-B binding protein
Solyc05g007420.1.1	TCP	TCP23	-1.0243	0.00959362	TCP family transcription factor (AHRD V1 *-*- A6MCZ2_9ORYZ); contains Interpro domain(s) IPR005333 Transcription factor, TCP
Solyc06g053830.2.1	AUXRES	IAA7, Sl-IAA7, SlIAA7	-1.02053	0.00770448	Auxin responsive protein (AHRD V1 ***- D9IQE6_CATRO); contains Interpro domain(s) IPR003311 AUX/IAA protein
Solyc11g069330.1.1	S40		-1.01067	0.008611	Arabidopsis thaliana genomic DNA chromosome 5 P1 clone MOK16 (AHRD V1 **-- Q9LYW6_ARATH)
Solyc04g076340.2.1	UNK		-0.999234	0.00770614	Unknown Protein (AHRD V1)
Solyc08g014000.2.1	LOX	LOX1.1, loxA, TomLoxA	-0.991735	0.00894287	Lipoxygenase (AHRD V1 **** Q43190_SOLTU); contains Interpro domain(s) IPR001246 Lipoxygenase, plant
Solyc05g007480.1.1	PHY-KIN		-0.989066	0.00874891	Phytochrome kinase substrate 1 (AHRD V1 ***- D7LQB9_ARALY)
Solyc06g073290.1.1			-0.982838	0.00954988	Gun4-like protein (AHRD V1 *-*- D8RVB0_SELML); contains Interpro domain(s) IPR008629 GUN4-like
Solyc06g074260.2.1	S40		-0.968632	0.00546245	Genomic DNA chromosome 5 P1 clone MWD9 (AHRD V1 *-*- Q9FMQ8_ARATH); contains Interpro domain(s) IPR007608 Protein of unknown function DUF584
Solyc12g100030.1.1	RLP		-0.963167	0.00731194	LRR receptor-like serine/threonine-protein kinase, RLP

## Sheet: Proteins_DOWN
S2 Table. Significant differentially expressed proteins and transcripts.
Down-regulated proteins in tomato leaves after treatment with 10 mM BABA. ND = not detected, qual = qualitative change
SG ID	Accession	Short description	log2foldchange	padj
37	Solyc02g086460.2.1	Unknown_Protein_(AHRD_V1)	-1.43861	0.0390379
63	Solyc08g041870.2.1	Aspartate_aminotransferase_(AHRD_V1_****_Q2XTE6_SOLTU);_contains_Interpro_domain(s)__IPR000796__Aspartate/other_aminotransferase_	-2.46753	0.01693
69	Solyc07g041720.1.1	Oxalate_oxidase-like_germin_171_(AHRD_V1_****_Q9FPQ0_BETVU);_contains_Interpro_domain(s)__IPR014710__RmlC-like_jelly_roll_fold_	-1.28046	0.0306426
81	Solyc09g007010.1.1	Pathogenesis_related_protein_PR-1_(AHRD_V1_**--_Q9SC15_SOLTU);_contains_Interpro_domain(s)__IPR002413__Ves_allergen_	-2.67948	0.0102446
106	Solyc00g174340.1.1	Pathogenesis-related_protein_1b_(AHRD_V1_***-_Q941G6_SOLTU);_contains_Interpro_domain(s)__IPR018244__Allergen_V5/Tpx-1_related,_conserved_site_	-1.73923	0.0378996
121	Solyc11g066060.1.1	heat_shock_protein_(AHRD_V1_***-_B2D2G5_CAPSN);_contains_Interpro_domain(s)__IPR013126__Heat_shock_protein_70_	-1.41191	0.0452449
122	Solyc09g010630.2.1	heat_shock_protein_(AHRD_V1_***-_B2D2G5_CAPSN);_contains_Interpro_domain(s)__IPR013126__Heat_shock_protein_70_	-1.41191	0.0452449
365	Solyc02g069800.1.1	CXE_carboxylesterase_(AHRD_V1_**--_Q0ZPU6_ACTCH);_contains_Interpro_domain(s)__IPR013094__Alpha/beta_hydrolase_fold-3_	-2.24004	0.00362459
396	Solyc02g067080.2.1	UDP-D-glucose_dehydrogenase_(AHRD_V1_***-_D2WK25_GOSHI);_contains_Interpro_domain(s)__IPR014028__UDP-glucose/GDP-mannose_dehydrogenase,_dimerisation_and_substrate-binding_	-1.72075	0.0195865
421	Solyc01g006290.2.1	Peroxidase_(AHRD_V1_****_Q42964_TOBAC);_contains_Interpro_domain(s)__IPR002016__Haem_peroxidase,_plant/fungal/bacterial_	-2.60289	0.0166183
432	Solyc07g056480.2.1	Glutathione_S-transferase-like_protein_(AHRD_V1_****_Q8GVD1_SOLLC);_contains_Interpro_domain(s)__IPR004046__Glutathione_S-transferase,_C-terminal_	-1.5452	0.0328096
471	Solyc04g081970.2.1	Thioredoxin_(AHRD_V1_***-_D8U146_VOLCA);_contains_Interpro_domain(s)__IPR013766__Thioredoxin_domain_	-1.64317	0.0191728
477	Solyc10g074580.1.1	Aminoacylase_ACY1_and_related_metalloexopeptidases_(ISS)_(AHRD_V1_*-*-_Q00SR9_OSTTA)	-1.60085	0.0267606
497	Solyc04g064470.1.1	Dehydroascorbate_reductase_(Fragment)_(AHRD_V1_*-*-_Q1G0W3_SOLLC);_contains_Interpro_domain(s)__IPR004333__Transcription_factor,_SBP-box_	qual
622	Solyc10g055780.1.1	Chitinase_(AHRD_V1_***-_B9VRK7_CAPAN);_contains_Interpro_domain(s)__IPR000726__Glycoside_hydrolase,_family_19,_catalytic_	-1.96699	0.0458237
655	Solyc01g080220.2.1	Dienelactone_hydrolase_family_protein_(AHRD_V1_**--_D7L3C7_ARALY);_contains_Interpro_domain(s)__IPR002925__Dienelactone_hydrolase_	-1.30545	0.0242177
662	Solyc09g090960.2.1	RNA-binding_protein_(AHRD_V1_**-*_Q8SMH8_PERAE);_contains_Interpro_domain(s)__IPR000504__RNA_recognition_motif,_RNP-1_	-1.68628	0.020941
672	Solyc05g005820.2.1	Glyceraldehyde-3-phosphate_dehydrogenase_(AHRD_V1_****_Q9XG67_TOBAC);_contains_Interpro_domain(s)__IPR000173__Glyceraldehyde_3-phosphate_dehydrogenase_	qual
701	Solyc04g007980.2.1	1-aminocyclopropane-1-carboxylate_oxidase_(AHRD_V1_**-*_B6SUN2_MAIZE);_contains_Interpro_domain(s)__IPR005123__Oxoglutarate_and_iron-dependent_oxygenase_	-2.86674	0.00674374
713	Solyc09g097960.2.1	Aldo/keto_reductase_family_protein_(AHRD_V1_**--_D7KWQ9_ARALY);_contains_Interpro_domain(s)__IPR001395__Aldo/keto_reductase_	-3.49902	0.0217081
743	Solyc01g098020.2.1	Acetyltransferase_GNAT_family_protein_expressed_(AHRD_V1_***-_Q75GC2_ORYSJ);_contains_Interpro_domain(s)__IPR000182__GCN5-related_N-acetyltransferase_	-1.28518	0.0354026
761	Solyc07g064160.2.1	Thiazole_biosynthetic_enzyme_(AHRD_V1_***-_D6N3H1_GOSHI);_contains_Interpro_domain(s)__IPR002922__Thiamine_biosynthesis_Thi4_protein_	-1.32953	0.0488696
797	Solyc08g006350.2.1	UDP-glucose_glucosyltransferase_(AHRD_V1_****_B6EWX8_LYCBA);_contains_Interpro_domain(s)__IPR002213__UDP-glucuronosyl/UDP-glucosyltransferase_	-1.51821	0.0391114
825	Solyc06g071070.1.1	Short-chain_dehydrogenase/reductase_family_protein_(AHRD_V1_***-_D7L204_ARALY);_contains_Interpro_domain(s)__IPR002347__Glucose/ribitol_dehydrogenase_	-1.34413	0.0444373
873	Solyc02g083270.2.1	Vitamin_K_epoxide_reductase_(AHRD_V1_**--_B4AXQ4_9CHRO);_contains_Interpro_domain(s)__IPR012932__Vitamin_K_epoxide_reductase_	-1.39569	0.016938
875	Solyc03g044470.2.1	Red_chlorophyll_catabolite_reductase_(Fragment)_(AHRD_V1_****_Q1ELT8_SOLLC);_contains_Interpro_domain(s)__IPR009439__Red_chlorophyll_catabolite_reductase_	-1.68493	0.0150028
962	Solyc03g020010.1.1	Kunitz-type_trypsin_inhibitor_alpha_chain_(AHRD_V1_****_ID5A_PROJU);_contains_Interpro_domain(s)__IPR002160__Proteinase_inhibitor_I3,_Kunitz_legume_	qual
977	Solyc01g008970.2.1	Heterogeneous_nuclear_ribonucleoprotein_A3-like_protein_2_(AHRD_V1_*---_B6TV58_MAIZE);_contains_Interpro_domain(s)__IPR000504__RNA_recognition_motif,_RNP-1_	-4.70971	0.00443183
1005	Solyc01g094540.2.1	Small_nuclear_ribonucleoprotein-associated_protein_B_(AHRD_V1_*-*-_B6T3Z9_MAIZE);_contains_Interpro_domain(s)__IPR017131__Small_ribonucleoprotein_associated,_SmB/SmN_	qual
1057	Solyc01g105060.2.1	(3R)-hydroxymyristoyl-_(AHRD_V1_***-_Q9LX13_ARATH);_contains_Interpro_domain(s)__IPR010084__Beta-hydroxyacyl-(acyl-carrier-protein)_dehydratase_FabZ_	-2.29341	0.0046027
1063	Solyc01g059930.2.1	Universal_stress_protein_(AHRD_V1_***-_D6BRD7_9ROSI);_contains_Interpro_domain(s)__IPR006016__UspA_	-1.91538	0.00817882
1081	Solyc05g005070.2.1	RLK,_Receptor_like_protein,_putative_resistance_protein_with_an_antifungal_domain	qual
1106	Solyc07g056500.2.1	Glutathione_transferase_(AHRD_V1_****_O49821_CARPA);_contains_Interpro_domain(s)__IPR004046__Glutathione_S-transferase,_C-terminal_	qual
1107	Solyc02g070770.2.1	NAD-dependent_epimerase/dehydratase_(AHRD_V1_**--_B8HW76_CYAP4);_contains_Interpro_domain(s)__IPR016040__NAD(P)-binding_domain_	qual
1108	Solyc02g078920.2.1	SP_I_mismatch_endonuclease_(AHRD_V1_****_A0MSM3_SPIOL);_contains_Interpro_domain(s)__IPR003154__S1/P1_nuclease_	-1.73521	0.0170401
1110	Solyc02g093370.2.1	Sucrose_cleavage_protein-like_(AHRD_V1_**--_Q9LT55_ARATH);_contains_Interpro_domain(s)__IPR009737__Sucraseferredoxin-like_	qual
1123	Solyc04g014670.2.1	Short-chain_dehydrogenase/reductase_SDR_(AHRD_V1_****_C0BIG4_9BACT);_contains_Interpro_domain(s)__IPR002347__Glucose/ribitol_dehydrogenase_	-1.22177	0.0468066
1147	Solyc01g096520.2.1	Peptidyl-prolyl_cis-trans_isomerase_(AHRD_V1_***-_B9GX77_POPTR);_contains_Interpro_domain(s)__IPR002130__Peptidyl-prolyl_cis-trans_isomerase,_cyclophilin-type_	-1.76485	0.0379449
1166	Solyc03g097270.2.1	Cysteine_proteinase_inhibitor_(AHRD_V1_****_Q5Y7Z8_PETHY);_contains_Interpro_domain(s)__IPR000010__Proteinase_inhibitor_I25,_cystatin_	-7.84569	0.00475611
1199	Solyc02g070180.1.1	FAD-binding_domain-containing_protein_(AHRD_V1_**--_D7MFI0_ARALY);_contains_Interpro_domain(s)__IPR006094__FAD_linked_oxidase,_N-terminal_	qual
1203	Solyc02g077040.2.1	Cathepsin_B-like_cysteine_proteinase_5_(AHRD_V1_**-*_CPR5_CAEEL);_contains_Interpro_domain(s)__IPR013128__Peptidase_C1A,_papain_	-2.30953	0.00193168
1234	Solyc05g056270.2.1	Isocitrate_lyase_(AHRD_V1_*-*-_Q2TWG5_ASPOR);_contains_Interpro_domain(s)__IPR000918__Isocitrate_lyase_and_phosphorylmutase_	qual
1235	Solyc11g007120.1.1	Fe/S_biogenesis_protein_nfuA_(AHRD_V1_*---_NFUA_HAMD5);_contains_Interpro_domain(s)__IPR017065__HIRA-interacting_protein_5_	-1.54689	0.0331588
1236	Solyc10g050860.1.1	Polyadenylate-binding_protein_4_(AHRD_V1_**-*_PABP4_HUMAN);_contains_Interpro_domain(s)__IPR012677__Nucleotide-binding,_alpha-beta_plait_	qual
1283	Solyc09g018790.2.1	Gamma_hydroxybutyrate_dehydrogenase-like_protein_(AHRD_V1_****_Q84VC8_ORYSJ);_contains_Interpro_domain(s)__IPR015815__3-hydroxyacid_dehydrogenase/reductase_	qual
1328	Solyc04g025670.2.1	Os02g0741900_protein_(Fragment)_(AHRD_V1_***-_Q0DXN9_ORYSJ);_contains_Interpro_domain(s)__IPR019181__RNA-processing,_Lsm_domain_	qual
1330	Solyc03g120720.2.1	Protein_disulfide_isomerase_L-3b_(AHRD_V1_****_C6KXH6_SOYBN);_contains_Interpro_domain(s)__IPR013766__Thioredoxin_domain_	qual
1334	Solyc02g070320.2.1	40S_ribosomal_protein_S4-like_protein_(AHRD_V1_***-_Q2XPX5_SOLTU);_contains_Interpro_domain(s)__IPR000876__Ribosomal_protein_S4e_	qual
1358	Solyc08g068310.2.1	RNA-binding_La_domain_protein_(AHRD_V1_*---_B8NID1_ASPFN);_contains_Interpro_domain(s)__IPR014886__RNA_binding_motif_	qual
1359	Solyc08g069030.2.1	Delta-aminolevulinic_acid_dehydratase_(AHRD_V1_***-_B9RJ27_RICCO);_contains_Interpro_domain(s)__IPR001731__Tetrapyrrole_biosynthesis,_porphobilinogen_synthase_	qual
1406	Solyc12g005910.1.1	B-cell_receptor-associated_protein_31-like_containing_protein_(AHRD_V1_***-_B6TG43_MAIZE);_contains_Interpro_domain(s)__IPR008417__B-cell_receptor-associated_31-like_	qual
1411	Solyc01g108540.2.1	Acetyl_esterase_(AHRD_V1_*---_AES_SHIFL);_contains_Interpro_domain(s)__IPR013094__Alpha/beta_hydrolase_fold-3_	qual
1415	Solyc09g010460.2.1	Eukaryotic_translation_initiation_factor_3_subunit_A_(AHRD_V1_***-_Q24JU4_HUMAN);_contains_Interpro_domain(s)__IPR000717__Proteasome_component_region_PCI_	-3.45255	0.014036
1420	Solyc02g091870.2.1	Tubulin_alpha-3_chain_(AHRD_V1_***-_B6SPX4_MAIZE);_contains_Interpro_domain(s)__IPR002452__Alpha_tubulin_	qual
1435	Solyc03g123740.2.1	Receptor_like_kinase,_RLK	qual
1443	Solyc06g008620.1.1	Protein_tolB_(AHRD_V1_*-*-_D3SF14_THISK);_contains_Interpro_domain(s)__IPR011042__Six-bladed_beta-propeller,_TolB-like_	qual
1457	Solyc07g008110.2.1	Blue_copper_protein_(Fragment)_(AHRD_V1_*---_O82576_MAIZE);_contains_Interpro_domain(s)__IPR003245__Plastocyanin-like_	qual
1461	Solyc07g049630.1.1	Unknown_Protein_(AHRD_V1)	qual
1468	Solyc03g082880.1.1	Unknown_Protein_(AHRD_V1)	-5.25898	0.00502012
1482	Solyc09g010690.2.1	Ankyrin_repeat_domain-containing_protein_28_(AHRD_V1_***-_B6TJ47_MAIZE);_contains_Interpro_domain(s)__IPR002110__Ankyrin_	qual
1488	Solyc01g008790.2.1	Phosphoesterase_family_protein_(AHRD_V1_***-_D7LEV5_ARALY);_contains_Interpro_domain(s)__IPR007312__Phosphoesterase_	qual
1508	Solyc02g082000.2.1	30S_ribosomal_protein_S19_(AHRD_V1_*-*-_RS19_BRAHW);_contains_Interpro_domain(s)__IPR005713__Ribosomal_protein_S15,_eukaryotic/archaeal_	qual
1511	Solyc02g062640.2.1	Pantetheine-phosphate_adenylyltransferase_(AHRD_V1_****_A8NED5_COPC7);_contains_Interpro_domain(s)__IPR004820__Cytidylyltransferase_	qual
1516	Solyc06g035580.2.1	Choline_dehydrogenase_(AHRD_V1_***-_C0G363_9RHIZ);_contains_Interpro_domain(s)__IPR012132__Glucose-methanol-choline_oxidoreductase_	-2.20488	0.0361157
1523	Solyc03g116700.2.1	Blue_copper_protein_(AHRD_V1_**--_D1MWY8_CITLA);_contains_Interpro_domain(s)__IPR003245__Plastocyanin-like_	-2.09291	0.00937773
1534	Solyc05g005020.2.1	R1_protein_alpha-glucan_water_dikinase_(AHRD_V1_****_A8I6T5_CHLRE);_contains_Interpro_domain(s)__IPR002192__Pyruvate_phosphate_dikinase,_PEP/pyruvate-binding_	qual
1541	Solyc05g024150.1.1	Helitron_helicase-like_protein_(AHRD_V1_*-*-_D0NM14_PHYIN);_contains_Interpro_domain(s)__IPR010285__Protein_of_unknown_function_DUF889,_eukaryote_	qual
1543	Solyc01g067020.2.1	Receptor_like_kinase,_RLK	qual
1546	Solyc05g056150.2.1	1-(5-phosphoribosyl)-5-((5-phosphoribosylamino)methylideneamino)imidazole-4-carboxamide_isomerase_(AHRD_V1_****_D7G369_ECTSI);_contains_Interpro_domain(s)__IPR011858__Phosphoribosylformimino-5-aminoimidazole_carboxamide_ribotide_isomerase,_eukaryotic_	qual
1554	Solyc06g072380.2.1	Dihydroxyacetone/glycerone_kinase-like_protein_(AHRD_V1_****_Q9LSH1_ARATH);_contains_Interpro_domain(s)__IPR012734__Dihydroxyacetone_kinase_	-2.32982	0.0367559
1563	Solyc02g085780.2.1	Regulator_of_chromosome_condensation_(RCC1)-like_protein_(AHRD_V1_**--_D0NEM9_PHYIN);_contains_Interpro_domain(s)__IPR009091__Regulator_of_chromosome_condensation/beta-lactamase-inhibitor_protein_II_	-2.39311	0.0474776
1567	Solyc07g047740.2.1	Peroxidase_(AHRD_V1_****_Q07445_SOLLC);_contains_Interpro_domain(s)__IPR002016__Haem_peroxidase,_plant/fungal/bacterial_	qual
1576	Solyc08g079820.2.1	ADP-ribose_pyrophosphatase_(AHRD_V1_*-**_B2GB88_LACF3);_contains_Interpro_domain(s)__IPR000086__NUDIX_hydrolase_domain_	-1.94438	0.0098134
1582	Solyc01g020270.1.1	Ulp1_protease_family_C-terminal_catalytic_domain_containing_protein_(AHRD_V1_***-_Q60D46_SOLDE);_contains_Interpro_domain(s)__IPR003653__Peptidase_C48,_SUMO/Sentrin/Ubl1_	qual
1588	Solyc09g091500.2.1	U6_snRNA-associated_Sm-like_protein_LSm5_(AHRD_V1_***-_C1BWV8_ESOLU);_contains_Interpro_domain(s)__IPR006649__Like-Sm_ribonucleoprotein,_eukaryotic_and_archaea-type,_core_	qual
1593	Solyc04g074740.2.1	Blue_copper-like_protein_(AHRD_V1_*---_A3F8V0_GOSHI);_contains_Interpro_domain(s)__IPR003245__Plastocyanin-like_	qual
1605	Solyc01g009230.2.1	Xanthine_dehydrogenase/oxidase_(AHRD_V1_***-_A9YL93_RABIT);_contains_Interpro_domain(s)__IPR016208__Aldehyde_oxidase/xanthine_dehydrogenase_	qual
1613	Solyc12g039070.1.1	Strictosidine_synthase_family_protein_(AHRD_V1_***-_D7LVM7_ARALY);_contains_Interpro_domain(s)__IPR004141__Strictosidine_synthase_	qual
1614	Solyc03g025340.1.1	C2_domain-containing_protein_(AHRD_V1_*---_Q5DVL6_HORVD);_contains_Interpro_domain(s)__IPR018029__C2_membrane_targeting_protein_	-2.13556	0.00590167
1627	Solyc07g009330.2.1	60S_acidic_ribosomal_protein_P3_(AHRD_V1_***-_B4G1B3_MAIZE);_contains_Interpro_domain(s)__IPR001813__Ribosomal_protein_60S_	qual
1642	Solyc01g098960.1.1	Glycogenin-like_protein_(AHRD_V1_***-_Q5NA53_ORYSJ);_contains_Interpro_domain(s)__IPR002495__Glycosyl_transferase,_family_8_	-3.25835	0.00262056
1664	Solyc11g069400.1.1	Protein_disulfide_isomerase_L-2_(AHRD_V1_***-_B1Q2X5_SOYBN);_contains_Interpro_domain(s)__IPR005792__Protein_disulphide_isomerase_	qual
1689	Solyc07g062310.2.1	Os03g0825600_protein_(Fragment)_(AHRD_V1_***-_Q0DM67_ORYSJ);_contains_Interpro_domain(s)__IPR006943__Protein_of_unknown_function_DUF641,_plant_	-6.05274	0.00561454
1701	Solyc10g078340.1.1	Os03g0364500_protein_(Fragment)_(AHRD_V1_*-*-_Q0DRQ2_ORYSJ)	-3.72285	0.0403967
1702	Solyc12g044290.1.1	Acetyl-coenzyme_A_synthetase_(AHRD_V1_*-*-_ACSA_XANP2);_contains_Interpro_domain(s)__IPR000873__AMP-dependent_synthetase_and_ligase_	qual
1736	Solyc02g081870.2.1	ABC_transporter_G_family_member_31_(AHRD_V1_***-_AB31G_ARATH);_contains_Interpro_domain(s)__IPR013525__ABC-2_type_transporter_	qual
1745	Solyc06g084090.2.1	Histone_H2A_(AHRD_V1_*-*-_C5XX54_SORBI);_contains_Interpro_domain(s)__IPR002119__Histone_H2A_	-5.24744	0.00334315
1753	Solyc04g063230.2.1	Dehydration-responsive_family_protein_(AHRD_V1_**--_D7LF23_ARALY);_contains_Interpro_domain(s)__IPR004159__Protein_of_unknown_function_DUF248,_methyltransferase_putative_	-5.47472	0.0138867
1806	Solyc03g006540.2.1	Unknown_Protein_(AHRD_V1)	qual
1825	Solyc01g090280.2.1	Leucine_carboxyl_methyltransferase_family_protein_(AHRD_V1_****_D7KP37_ARALY);_contains_Interpro_domain(s)__IPR016651__Leucine_carboxyl_methyltransferase,_LCTM1_1_	qual
1847	Solyc02g021100.2.1	Methyl-CpG_binding_domain_protein_4_(AHRD_V1_*-*-_Q3ZBC7_BOVIN);_contains_Interpro_domain(s)__IPR003265__HhH-GPD_domain_	qual
1849	Solyc02g081700.1.1	Proteasome_subunit_alpha_type_(AHRD_V1_***-_Q38HT0_SOLTU);_contains_Interpro_domain(s)__IPR001353__Proteasome,_subunit_alpha/beta_	qual
1854	Solyc02g067840.2.1	Sucrase/ferredoxin_domain_protein_(AHRD_V1_*---_A1CK27_ASPCL);_contains_Interpro_domain(s)__IPR009737__Sucraseferredoxin-like_	-2.23479	0.0390717
1863	Solyc10g078890.1.1	Peroxidase_(AHRD_V1_***-_A9PD65_POPTR);_contains_Interpro_domain(s)__IPR002016__Haem_peroxidase,_plant/fungal/bacterial_	qual
1910	Solyc01g009050.2.1	Molybdenum_cofactor_biosynthesis_protein_(AHRD_V1_***-_Q309F9_MAIZE);_contains_Interpro_domain(s)__IPR005110__MoeA,_N-terminal,_domain_I_and_II_	qual
1913	Solyc01g068380.2.1	Purple_acid_phosphatase_(AHRD_V1_*-**_B6TKL3_MAIZE);_contains_Interpro_domain(s)__IPR004843__Metallophosphoesterase_	qual
1924	Solyc01g108500.2.1	Polyadenylate-binding_protein_(AHRD_V1_**-*_PABP_DROME);_contains_Interpro_domain(s)__IPR012677__Nucleotide-binding,_alpha-beta_plait_	qual
1943	Solyc12g018990.1.1	Ribonucleoside_hydrolase_1_(AHRD_V1_***-_D1RWC6_SEROD);_contains_Interpro_domain(s)__IPR001910__Inosine/uridine-preferring_nucleoside_hydrolase_	qual
1947	Solyc12g045030.1.1	Short-chain_dehydrogenase/reductase_family_protein_(AHRD_V1_**--_D7LV30_ARALY);_contains_Interpro_domain(s)__IPR002347__Glucose/ribitol_dehydrogenase_	qual
1984	Solyc07g005090.2.1	Chitinase_A_(AHRD_V1_***-_Q4W6L6_CYCRE);_contains_Interpro_domain(s)__IPR011583__Chitinase_II_	qual
2007	Solyc08g048200.1.1	Ulp1_protease_family_C-terminal_catalytic_domain_containing_protein_(AHRD_V1_*-*-_Q60D46_SOLDE)	qual
2016	Solyc05g009780.2.1	Methionine_aminopeptidase_(AHRD_V1_***-_B9SEJ2_RICCO);_contains_Interpro_domain(s)__IPR002467__Peptidase_M24A,_methionine_aminopeptidase,_subfamily_1_	qual
2029	Solyc05g052840.1.1	Tubulin-specific_chaperone_C_(AHRD_V1_****_C1BYH4_ESOLU);_contains_Interpro_domain(s)__IPR012945__Tubulin_binding_cofactor_C_	qual
2082	Solyc09g097860.2.1	Kinesin-like_protein_(AHRD_V1_***-_Q9LUG0_ARATH);_contains_Interpro_domain(s)__IPR010544__Kinesin-related_	qual
