# Supplementary material for: BABA-induced pathogen resistance: a multi-omics analysis of the tomato response reveals a hyper-receptive status involving ethylene
Source: Hortic Res. 2023 Apr 13;10(6):uhad068. doi: 10.1093/hr/uhad068 (PMC10243938; doi:10.1093/hr/uhad068)
Supplement: Web_Material_uhad068 [file web_material_uhad068.zip › S3_Table.xlsx]

## Sheet: MS DATA
S3 Table. Identified protein groups.
SG ID	Accession	Description	Peptides (all) K1	Peptides (all) K2	Peptides (all) K3	Peptides (all) B1	Peptides (all) B2	Peptides (all) B3	Peptides (unique) K1	Peptides (unique) K2	Peptides (unique) K3	Peptides (unique) B1	Peptides (unique) B2	Peptides (unique) B3	Area K1_log2_norm	Area K2_log2_norm	Area K3_log2_norm	Area B1_log2_norm	Area B2_log2_norm	Area B3_log2_norm	LIMMA_B-K.logFC	LIMMA_B-K.adj.P.Val
0	Solyc06g068860.2.1	genomic_reference:SL2.50ch06 gene_region:3907338139083550 transcript_region:SL2.50ch06:39073381..39083550+ go_terms:GO:0004559 functional_description:Alphamannosidase (AHRD V1 **** D3TI68_SOLLC); contains Interpro domain(s) IPR011682 Glycosyl hydrolases 38. Cterminal ""	63	66	54	57	61	61	62	64	54	55	60	60	28.5997	29.5222	27.5075	29.1111	29.817	27.5702	0.289618	0.722987
2	Solyc09g009390.2.1	genomic_reference:SL2.50ch09 gene_region:28353672840425 transcript_region:SL2.50ch09:2835367..2840425+ go_terms:GO:0016656 functional_description:Monodehydroascorbate reductase (NADH)like protein (AHRD V1 **** Q0WUJ1_ARATH); contains Interpro domain(s) IPR013027 FADdependent pyridine nucleotidedisulphide oxidoreductase ""	32	24	26	29	25	25	32	24	26	29	25	25	29.3299	28.7053	29.3179	29.9704	30.2659	28.8278	0.570369	0.342351
3	Solyc04g011510.2.1	genomic_reference:SL2.50ch04 gene_region:39445723949105 transcript_region:SL2.50ch04:3944572..3949105+ go_terms:GO:0004807 functional_description:Triosephosphate isomerase (AHRD V1 **** Q38JI4_SOLTU); contains Interpro domain(s) IPR000652 Triosephosphate isomerase ""	17	19	16	15	16	16	15	17	14	13	14	14	32.7756	33.2626	31.0353	31.3574	33.4471	30.5753	-0.564601	0.558292
4	Solyc01g104950.2.1	genomic_reference:SL2.50ch01 gene_region:8503129285035396 transcript_region:SL2.50ch01:85031292..85035396 go_terms:GO:0009044.GO:0046556 functional_description:AlphaLarabinofuranosidase/betaDxylosidase (AHRD V1 **** D9D7L0_MALDO); contains Interpro domain(s) IPR001764 Glycoside hydrolase. family 3. Nterminal ""	35	47	33	35	31	38	34	43	32	34	30	35	30.7198	31.658	28.4847	27.7581	29.5451	30.9335	-0.875233	0.439728
6	Solyc07g044860.2.1	genomic_reference:SL2.50ch07 gene_region:5524498555247025 transcript_region:SL2.50ch07:55244985..55247025 go_terms:GO:0008266 functional_description:Oxygenevolving enhancer protein 2. chloroplastic (AHRD V1 *** PSBP_SOLLC); contains Interpro domain(s) IPR002683 Photosystem II oxygen evolving complex protein PsbP ""	14	11	15	14	12	11	14	11	15	14	12	11	34.3635	31.9571	32.4563	34.7558	33.6151	32.8235	0.805821	0.352625
7	Solyc10g081510.1.1	evidence_code:10F1H1E1IEG genomic_reference:SL2.50ch10 gene_region:6189086261894137 transcript_region:SL2.50ch10:61890862..61894137+ go_terms:GO:0008705 functional_description:5methyltetrahydropteroyltriglutamatehomocysteine methyltransferase (AHRD V1 *** B6UF55_MAIZE); contains Interpro domain(s) IPR006276 5methyltetrahydropteroyltriglutamatehomocysteine Smethyltransferase ""	49	46	47	47	44	42	36	35	36	35	31	30	31.3288	31.1411	31.73	31.9417	31.6024	31.6277	0.323992	0.49966
8	Solyc05g005480.2.1	genomic_reference:SL2.50ch05 gene_region:352211355615 transcript_region:SL2.50ch05:352211..355615+ go_terms:GO:0004024 functional_description:Oxidoreductase zincbinding dehydrogenase (AHRD V1 **** C2RQQ3_BACCE); contains Interpro domain(s) IPR002085 Alcohol dehydrogenase superfamily. zinccontaining ""	34	28	30	31	33	32	34	28	30	31	33	32	29.4565	29.4558	30.0543	31.3884	31.7597	29.2087	1.13005	0.17297
9	Solyc03g123410.1.1	evidence_code:10F1H1E1IEG genomic_reference:SL2.50ch03 gene_region:6432077464321400 transcript_region:SL2.50ch03:64320774..64321400 go_terms:GO:0050162 functional_description:Oxalate oxidaselike germin 171 (AHRD V1 **** Q9FPQ0_BETVU); contains Interpro domain(s) IPR014710 RmlClike jelly roll fold ""	7	6	6	5	5	5	5	5	5	4	4	4	33.5345	33.6554	31.953	31.5634	34.1926	31.9408	-0.481989	0.588715
10	Solyc01g111630.2.1	genomic_reference:SL2.50ch01 gene_region:8960924489612993 transcript_region:SL2.50ch01:89609244..89612993+ go_terms:GO:0008266.GO:0030267 functional_description:Glyoxylate/hydroxypyruvate reductase B (AHRD V1 **** GHRB_YERPS); contains Interpro domain(s) IPR006140 Disomer specific 2hydroxyacid dehydrogenase. NADbinding ""	31	30	32	28	24	24	31	30	32	28	24	24	31.3702	31.3749	30.911	31.9318	32.0955	31.2514	0.54086	0.300127
11	Solyc11g008620.1.1	evidence_code:10F1H1E1IEG genomic_reference:SL2.50ch11 gene_region:28072072813709 transcript_region:SL2.50ch11:2807207..2813709 go_terms:GO:0008152 functional_description:Phosphoglycolate phosphatase (AHRD V1 ** C1FHY2_9CHLO); contains Interpro domain(s) IPR006349 2phosphoglycolate phosphatase. eukaryotic ""	29	25	28	24	22	23	29	25	28	24	22	23	31.5055	30.7835	31.1297	31.501	31.3709	31.0318	0.161698	0.739853
13	Solyc03g098790.1.1	evidence_code:10F1H1E1IEG genomic_reference:SL2.50ch03 gene_region:5451553954516201 transcript_region:SL2.50ch03:54515539..54516201 go_terms:GO:0004867.GO:0015066 functional_description:Kunitztype protease inhibitor (AHRD V1 **** Q3S488_SOLTU); contains Interpro domain(s) IPR002160 Proteinase inhibitor I3. Kunitz legume ""	14	12	14	12	11	12	14	12	14	12	11	12	31.846	32.8932	32.552	33.2023	33.8606	31.9607	0.577469	0.396079
15	Solyc05g054760.2.1	genomic_reference:SL2.50ch05 gene_region:6375365663758079 transcript_region:SL2.50ch05:63753656..63758079 go_terms:GO:0045174 functional_description:Dehydroascorbate reductase (Fragment) (AHRD V1 *** Q1G0W3_SOLLC); contains Interpro domain(s) IPR017933 Glutathione Stransferase/chloride channel. Cterminal ""	26	24	22	23	22	24	24	22	21	22	20	23	31.6099	31.1396	30.2038	30.9196	31.8834	30.5129	0.120877	0.848187
16	Solyc07g062650.2.1	genomic_reference:SL2.50ch07 gene_region:6256187762565142 transcript_region:SL2.50ch07:62561877..62565142+ go_terms:GO:0030060 functional_description:Malate dehydrogenase (AHRD V1 **** Q645N1_SOLLC); contains Interpro domain(s) IPR010097 Malate dehydrogenase. NADdependent. eukaryotes and gamma proteobacteria ""	22	20	19	20	18	17	16	15	14	14	13	13	30.9215	30.0641	30.1795	30.9314	30.6787	29.6523	0.0324433	0.955084
17	Solyc08g079870.1.1	evidence_code:10F1H1E1IEG genomic_reference:SL2.50ch08 gene_region:6046644160468678 transcript_region:SL2.50ch08:60466441..60468678+ go_terms:GO:0004252 functional_description:Subtilisinlike protease (AHRD V1 ** Q9LWA3_SOLLC); contains Interpro domain(s) IPR015500 Peptidase S8. subtilisinrelated IPR000209 Peptidase S8 and S53. subtilisin. kexin. sedolisin ""	35	27	30	29	31	32	18	12	16	15	15	16	30.6236	29.7107	30.3561	31.6182	31.3788	28.4509	0.252497	0.785789
18	Solyc03g098760.1.1	evidence_code:10F0H1E1IEG genomic_reference:SL2.50ch03 gene_region:5448528854485899 transcript_region:SL2.50ch03:54485288..54485899 go_terms:GO:0004866 functional_description:Kunitztype protease inhibitorlike protein (AHRD V1 *** Q2XPY0_SOLTU); contains Interpro domain(s) IPR011065 Kunitz inhibitor ST1like ""	10	11	12	11	10	11	10	11	12	11	10	11	29.5067	28.3651	28.4751	32.3741	33.0706	28.8199	2.63927	0.0472389
19	Solyc07g063190.2.1	genomic_reference:SL2.50ch07 gene_region:6295484262957348 transcript_region:SL2.50ch07:62954842..62957348+ go_terms:GO:0004857.GO:0008047 functional_description:Thioredoxin (AHRD V1 *** A7LNX7_9CARY); contains Interpro domain(s) IPR005746 Thioredoxin ""	11	13	9	8	11	10	6	8	5	4	7	6	32.6233	33.8481	30.2681	29.3187	33.8877	31.343	-0.73006	0.599539
20	Solyc11g069270.1.1	evidence_code:10F1H1E1IEG genomic_reference:SL2.50ch11 gene_region:5098370350990234 transcript_region:SL2.50ch11:50983703..50990234+ go_terms:GO:0005529.GO:0005975 functional_description:Betagalactosidase (AHRD V1 *** Q9LLT0_SOLLC); contains Interpro domain(s) IPR001944 Glycoside hydrolase. family 35 ""	34	34	28	31	36	30	34	34	28	31	36	30	28.4525	28.2076	25.6519	26.3255	28.8595	26.0916	-0.345147	0.74769
21	Solyc00g187050.2.1	genomic_reference:SL2.50ch00 gene_region:1847826918481034 transcript_region:SL2.50ch00:18478269..18481034 go_terms:GO:0005737.GO:0005622 functional_description:Leucyl aminopeptidase (AHRD V1 *** D7DWG6_NOSA0); contains Interpro domain(s) IPR011356 Peptidase M17. leucyl aminopeptidase ""	23	23	23	23	23	23	2	3	2	2	2	2	31.1476	31.7102	32.3511	32.2818	30.7825	33.1975	0.350993	0.643039
22	Solyc07g041920.2.1	genomic_reference:SL2.50ch07 gene_region:5186700451869368 transcript_region:SL2.50ch07:51867004..51869368 go_terms:GO:0030984.GO:0004197 functional_description:Cathepsin Llike cysteine proteinase (AHRD V1 *** A7LJ78_DERVA); contains Interpro domain(s) IPR013128 Peptidase C1A. papain ""	15	11	12	13	12	13	15	11	12	13	12	13	29.661	29.4349	29.1409	31.9418	32.579	29.8751	2.05307	0.0286848
23	Solyc01g097460.2.1	genomic_reference:SL2.50ch01 gene_region:8006763780074843 transcript_region:SL2.50ch01:80067637..80074843+ go_terms:GO:0009052 functional_description:Ribose5phosphate isomerase (AHRD V1 *** A8IRQ1_CHLRE); contains Interpro domain(s) IPR004788 Ribose 5phosphate isomerase ""	11	11	10	11	9	10	11	11	10	11	9	10	31.4315	32.0322	32.3261	30.6789	30.0749	32.1362	-0.966674	0.18314
24	Solyc12g010020.1.1	evidence_code:10F0H1E1IEG genomic_reference:SL2.50ch12 gene_region:31520193154797 transcript_region:SL2.50ch12:3152019..3154797 go_terms:GO:0005737.GO:0005622 functional_description:Leucyl aminopeptidase (AHRD V1 *** D7DWG6_NOSA0); contains Interpro domain(s) IPR011356 Peptidase M17. leucyl aminopeptidase ""	25	25	25	25	25	25	4	5	4	4	4	4	30.7529	31.451	31.9535	31.8287	30.5204	32.5019	0.231205	0.737314
25	Solyc03g063560.2.1	genomic_reference:SL2.50ch03 gene_region:3228753832328106 transcript_region:SL2.50ch03:32287538..32328106 go_terms:GO:0005515 functional_description:Glutamate synthase (Ferredoxin) (AHRD V1 *** B8HTZ7_CYAP4); contains Interpro domain(s) IPR002932 Glutamate synthase. centralC ""	69	70	69	69	72	72	69	70	69	69	72	72	29.5287	29.8024	30.5732	29.4261	28.1238	29.8145	-0.846617	0.212986
26	Solyc07g044840.2.1	genomic_reference:SL2.50ch07 gene_region:5521717355222925 transcript_region:SL2.50ch07:55217173..55222925+ go_terms:GO:0008830.GO:0004619 functional_description:2 3bisphosphoglycerateindependent phosphoglycerate mutase (AHRD V1 **** B9S1V6_RICCO); contains Interpro domain(s) IPR005995 Phosphoglycerate mutase. 2.3bisphosphoglycerateindependent ""	45	36	37	38	39	41	45	36	37	38	39	41	28.9737	28.0882	28.4748	30.0455	30.5478	28.9017	1.31941	0.0606778
27	Solyc08g076970.2.1	genomic_reference:SL2.50ch08 gene_region:5807822258080829 transcript_region:SL2.50ch08:58078222..58080829 go_terms:GO:0016787.GO:0008152 functional_description:Acetylornithine deacetylase or succinyldiaminopimelate desuccinylase (AHRD V1 ** D4MFM7_9ENTE); contains Interpro domain(s) IPR011650 Peptidase M20. dimerisation ""	28	26	26	29	27	30	17	16	16	17	17	20	32.6934	32.7292	33.967	33.2184	31.9588	33.4513	-0.253704	0.700377
28	Solyc09g089540.2.1	genomic_reference:SL2.50ch09 gene_region:6458594464587634 transcript_region:SL2.50ch09:64585944..64587634+ go_terms:GO:0009611 functional_description:Proteinase inhibitor I (AHRD V1 *** Q3S492_SOLTU); contains Interpro domain(s) IPR000864 Proteinase inhibitor I13. potato inhibitor I ""	4	2	2	2	2	3	4	2	2	2	2	3	27.277	27.9581	27.4783	28.4347	30.0202	27.608	1.11652	0.151838
29	Solyc01g067740.2.1	genomic_reference:SL2.50ch01 gene_region:6907400369078931 transcript_region:SL2.50ch01:69074003..69078931+ go_terms:GO:0004784 functional_description:Superoxide dismutase (AHRD V1 **** B1Q475_CAPCH); contains Interpro domain(s) IPR001424 Superoxide dismutase. copper/zinc binding ""	7	6	6	8	8	7	6	6	6	7	7	7	29.366	28.8812	28.1204	31.084	32.2179	27.251	1.39513	0.292846
30	Solyc10g006970.2.1	genomic_reference:SL2.50ch10 gene_region:13872991389937 transcript_region:SL2.50ch10:1387299..1389937 go_terms:GO:0008047 functional_description:Thioredoxin m (AHRD V1 *** B9HZV8_POPTR); contains Interpro domain(s) IPR005746 Thioredoxin ""	12	12	10	10	10	11	9	9	8	8	8	9	31.4184	33.6351	29.6067	27.9878	31.5167	32.5477	-0.86937	0.557319
31	Solyc02g085100.2.1	genomic_reference:SL2.50ch02 gene_region:4266946742673829 transcript_region:SL2.50ch02:42669467..42673829 go_terms:GO:0005515.GO:0047938 functional_description:Aldose 1epimerase family protein (AHRD V1 **** D7MMG0_ARALY); contains Interpro domain(s) IPR014718 Glycoside hydrolasetype carbohydratebinding. subgroup ""	20	20	16	18	18	18	20	20	16	18	18	18	30.3808	30.3108	27.635	28.3081	30.9995	27.7525	-0.422169	0.71068
32	Solyc02g092670.1.1	evidence_code:10F1H1E1IEG genomic_reference:SL2.50ch02 gene_region:4825655648258820 transcript_region:SL2.50ch02:48256556..48258820 go_terms:GO:0004252 functional_description:Subtilisinlike protease (AHRD V1 *** A9XG40_TOBAC); contains Interpro domain(s) IPR015500 Peptidase S8. subtilisinrelated ""	36	27	26	36	34	32	30	25	22	31	28	27	28.2396	27.8	27.4057	28.9323	29.9694	27.898	1.11815	0.125107
33	Solyc02g080810.2.1	genomic_reference:SL2.50ch02 gene_region:3951575439519204 transcript_region:SL2.50ch02:39515754..39519204 go_terms:GO:0004375.GO:0005515.GO:0031405 functional_description:Aminomethyltransferase (AHRD V1 *** C6TF02_SOYBN); contains Interpro domain(s) IPR006223 Glycine cleavage system T protein ""	27	23	24	27	24	25	27	23	24	27	24	25	29.4557	29.1107	29.78	29.5569	29.0628	28.4192	-0.435839	0.42483
34	Solyc10g055810.1.1	evidence_code:10F1H1E1IEG genomic_reference:SL2.50ch10 gene_region:5289194252893092 transcript_region:SL2.50ch10:52891942..52893092 go_terms:GO:0008843 functional_description:Endochitinase (Chitinase) (AHRD V1 **** Q43184_SOLTU); contains Interpro domain(s) IPR016283 Glycoside hydrolase. family 19 IPR018371 Chitinbinding. type 1. conserved site IPR000726 Glycoside hydrolase. family 19. catalytic …	13	14	12	11	12	9	8	8	8	7	8	6	32.3587	32.8611	30.4972	29.1357	32.1346	29.2003	-1.74879	0.124958
35	Solyc12g013900.1.1	evidence_code:10F0H1E1IEG genomic_reference:SL2.50ch12 gene_region:47051404706523 transcript_region:SL2.50ch12:4705140..4706523 go_terms:GO:0009055 functional_description:CT099 (Fragment) (AHRD V1 ** Q30GX2_SOLPI); contains Interpro domain(s) IPR003245 Plastocyaninlike ""	17	17	15	14	16	17	17	17	15	14	16	17	29.7192	31.47	28.8234	28.0056	30.3807	30.8209	-0.26852	0.790084
36	Solyc08g079900.1.1	evidence_code:10F0H1E1IEG genomic_reference:SL2.50ch08 gene_region:6049371760495963 transcript_region:SL2.50ch08:60493717..60495963+ go_terms:GO:0004252 functional_description:Subtilisinlike protease (AHRD V1 ** Q9LWA4_SOLLC); contains Interpro domain(s) IPR015500 Peptidase S8. subtilisinrelated ""	28	23	27	17	16	15	11	9	10	6	2	3	30.5102	29.7443	30.1571	31.0022	30.9634	27.9263	-0.17323	0.850693
37	Solyc02g086460.2.1	genomic_reference:SL2.50ch02 gene_region:4370262243720134 transcript_region:SL2.50ch02:43702622..43720134+ functional_description:Unknown Protein (AHRD V1)""	63	50	62	60	33	36	63	50	62	60	33	36	27.0759	27.3276	27.9639	26.4228	25.1554	26.4734	-1.43861	0.0390379
38	Solyc01g009990.2.1	genomic_reference:SL2.50ch01 gene_region:45941274598093 transcript_region:SL2.50ch01:4594127..4598093+ go_terms:GO:0006457 functional_description:Peptidylprolyl cistrans isomerase (AHRD V1 *** B9RMA5_RICCO); contains Interpro domain(s) IPR002130 Peptidylprolyl cistrans isomerase. cyclophilintype ""	17	17	15	17	16	14	17	16	14	16	16	14	31.0242	31.5619	29.5263	31.2933	32.6054	29.2409	0.342422	0.731721
39	Solyc12g013810.1.1	evidence_code:10F1H1E1IEG genomic_reference:SL2.50ch12 gene_region:45977464599971 transcript_region:SL2.50ch12:4597746..4599971 go_terms:GO:0045454 functional_description:Thioredoxin (AHRD V1 *** A7LNX7_9CARY); contains Interpro domain(s) IPR005746 Thioredoxin ""	11	11	10	10	11	10	10	10	9	9	10	9	31.2732	32.6453	29.3626	28.9849	31.3911	30.7113	-0.731291	0.481844
40	Solyc07g052350.2.1	genomic_reference:SL2.50ch07 gene_region:5818051458188952 transcript_region:SL2.50ch07:58180514..58188952+ go_terms:GO:0005507 functional_description:3isopropylmalate dehydratase large subunit (AHRD V1 * LEUC_NATPD); contains Interpro domain(s) IPR006249 Aconitase/iron regulatory protein 2 ""	44	39	41	40	37	32	26	22	24	25	23	17	27.9204	27.7394	28.1181	27.1958	27.4671	27.4963	-0.539554	0.2616
41	Solyc11g011960.1.1	evidence_code:10F1H1E1IEG genomic_reference:SL2.50ch11 gene_region:49128054919067 transcript_region:SL2.50ch11:4912805..4919067 go_terms:GO:0008152 functional_description:UTPglucose 1 phosphate uridylyltransferase (AHRD V1 *** B3VDY8_EUCGR); contains Interpro domain(s) IPR016267 UTPglucose1phosphate uridylyltransferase. subgroup ""	34	27	29	30	29	29	25	18	20	21	19	20	27.6545	27.7948	27.9615	27.957	27.8672	27.1895	-0.132374	0.786398
42	Solyc12g010040.1.1	evidence_code:10F1H1E1IEG genomic_reference:SL2.50ch12 gene_region:31809083187436 transcript_region:SL2.50ch12:3180908..3187436 go_terms:GO:0003779 functional_description:Leucyl aminopeptidase (AHRD V1 *** D7DWG6_NOSA0); contains Interpro domain(s) IPR011356 Peptidase M17. leucyl aminopeptidase IPR000819 Peptidase M17. leucyl aminopeptidase. Cterminal ""	30	24	27	22	24	23	28	23	25	20	22	21	30.4189	30.7387	31.4395	31.4697	29.8405	31.8558	0.18962	0.784625
43	Solyc09g010930.2.1	genomic_reference:SL2.50ch09 gene_region:42640254269432 transcript_region:SL2.50ch09:4264025..4269432 go_terms:GO:0005507 functional_description:NADdependent epimerase/dehydratase (AHRD V1 ** B6T962_MAIZE); contains Interpro domain(s) IPR016040 NAD(P)binding domain ""	24	20	19	20	20	21	24	20	19	20	20	21	30.4652	29.9976	30.3789	32.0445	31.64	29.3773	0.740023	0.362096
44	Solyc01g009180.2.1	genomic_reference:SL2.50ch01 gene_region:32291073234908 transcript_region:SL2.50ch01:3229107..3234908+ go_terms:GO:0008705 functional_description:5methyltetrahydropteroyltriglutamatehomocysteine methyltransferase (AHRD V1 *** B6UF55_MAIZE); contains Interpro domain(s) IPR006276 5methyltetrahydropteroyltriglutamatehomocysteine Smethyltransferase ""	30	23	21	20	20	18	17	12	10	8	7	6	31.0224	30.9131	31.4575	31.6724	31.4787	31.3494	0.369188	0.440689
45	Solyc02g084440.2.1	genomic_reference:SL2.50ch02 gene_region:4211104242113547 transcript_region:SL2.50ch02:42111042..42113547 go_terms:GO:0005507 functional_description:Fructosebisphosphate aldolase (AHRD V1 *** Q9SXX4_NICPA); contains Interpro domain(s) IPR000741 Fructosebisphosphate aldolase. classI ""	19	20	19	19	21	21	7	9	8	8	10	10	33.3139	33.7509	34.3909	32.4272	31.4989	33.4318	-1.36594	0.0697249
46	Solyc10g005560.2.1	genomic_reference:SL2.50ch10 gene_region:461779466337 transcript_region:SL2.50ch10:461779..466337 go_terms:GO:0043008 functional_description:Biubiquitin (AHRD V1 *** A8IZZ4_CHLRE); contains Interpro domain(s) IPR019956 Ubiquitin subgroup ""	15	9	8	12	12	11	6	4	3	5	4	5	28.6214	28.731	27.7647	28.1026	30.8059	29.0611	0.950828	0.252405
47	Solyc12g006470.1.1	evidence_code:10F1H1E1IEG genomic_reference:SL2.50ch12 gene_region:956774962587 transcript_region:SL2.50ch12:956774..962587+ go_terms:GO:0030170 functional_description:Aminotransferaselike protein (AHRD V1 *** Q9LIE2_ARATH); contains Interpro domain(s) IPR005814 Aminotransferase classIII ""	26	24	26	26	25	25	26	20	26	26	21	21	27.1101	27.3809	27.4268	28.5204	28.5352	27.3298	0.822578	0.161822
48	Solyc12g094620.1.1	evidence_code:10F0H1E1IEG genomic_reference:SL2.50ch12 gene_region:6314284663144894 transcript_region:SL2.50ch12:63142846..63144894+ go_terms:GO:0055114 functional_description:Catalase (AHRD V1 *** Q2PYW5_SOLTU); contains Interpro domain(s) IPR018028 Catalase related subgroup ""	26	24	23	21	25	20	24	22	23	19	21	16	26.913	26.5732	26.5368	26.3889	27.3398	25.3928	-0.300499	0.635073
49	Solyc06g071000.2.1	genomic_reference:SL2.50ch06 gene_region:4000324540009711 transcript_region:SL2.50ch06:40003245..40009711+ go_terms:GO:0050897.GO:0008270 functional_description:Nsuccinylglutamate 5semialdehyde dehydrogenase (AHRD V1 ** ASTD_VIBCH); contains Interpro domain(s) IPR015590 Aldehyde dehydrogenase ""	32	24	29	27	28	27	32	24	29	27	28	27	26.487	26.4173	26.3432	26.5047	27.165	25.9034	0.108523	0.8371
50	Solyc01g102310.2.1	genomic_reference:SL2.50ch01 gene_region:8288938782892936 transcript_region:SL2.50ch01:82889387..82892936 functional_description:Unknown Protein (AHRD V1)""	42	43	45	46	41	43	42	43	45	46	41	43	28.6993	29.3259	30.0482	28.6974	27.712	29.4414	-0.740873	0.283187
51	Solyc03g044150.2.1	genomic_reference:SL2.50ch03 gene_region:1219043612193226 transcript_region:SL2.50ch03:12190436..12193226 go_terms:GO:0004252 functional_description:Subtilisinlike protease (AHRD V1 *** A9XG40_TOBAC); contains Interpro domain(s) IPR015500 Peptidase S8. subtilisinrelated ""	27	25	18	23	25	25	21	23	14	18	19	20	27.819	28.3241	27.386	28.4987	29.8345	27.8944	0.899508	0.200621
52	Solyc08g079840.1.1	evidence_code:10F1H1E1IEG genomic_reference:SL2.50ch08 gene_region:6044945760451700 transcript_region:SL2.50ch08:60449457..60451700 go_terms:GO:0004252 functional_description:Subtilisinlike protease (AHRD V1 ** Q9LWA3_SOLLC); contains Interpro domain(s) IPR015500 Peptidase S8. subtilisinrelated ""	21	18	19	17	21	20	8	6	7	7	9	8	30.6324	29.5906	30.3584	30.4007	30.8189	28.4335	-0.30946	0.685638
53	Solyc04g082010.1.1	evidence_code:10F1H1E1IEG genomic_reference:SL2.50ch04 gene_region:6341875763419269 transcript_region:SL2.50ch04:63418757..63419269 go_terms:GO:0009055 functional_description:Plastocyanin (AHRD V1 *** Q0W9E5_SOLCO); contains Interpro domain(s) IPR000923 Blue (type 1) copper domain ""	3	3	4	4	3	3	3	3	4	4	3	3	34.3705	34.7132	35.4031	34.3067	33.0599	34.935	-0.728403	0.288618
54	Solyc08g065220.2.1	genomic_reference:SL2.50ch08 gene_region:5029333150300381 transcript_region:SL2.50ch08:50293331..50300381+ go_terms:GO:0004375 functional_description:Glycine dehydrogenase P protein (AHRD V1 **** Q6V9T1_ORYSJ); contains Interpro domain(s) IPR003437 Glycine cleavage system Pprotein ""	38	34	36	32	35	33	38	34	36	32	35	33	27.7804	27.7512	28.1111	28.203	27.7019	27.9445	0.0689478	0.882722
55	Solyc01g103450.2.1	genomic_reference:SL2.50ch01 gene_region:8382152883826037 transcript_region:SL2.50ch01:83821528..83826037+ go_terms:GO:0005524.GO:0006457 functional_description:Chaperone DnaK (AHRD V1 *** Q1SKX2_MEDTR); contains Interpro domain(s) IPR012725 Chaperone DnaK ""	31	29	27	31	30	31	31	29	27	31	22	31	29.4277	29.8768	30.6914	29.9579	28.944	29.9481	-0.381949	0.522695
56	Solyc09g065270.2.1	genomic_reference:SL2.50ch09 gene_region:5893705158943716 transcript_region:SL2.50ch09:58937051..58943716+ go_terms:GO:0008135.GO:0005507 functional_description:Ribosome recycling factor (AHRD V1 **** B6TQ52_MAIZE); contains Interpro domain(s) IPR015998 Ribosome recycling factor. bacteriallike ""	18	17	17	14	17	17	18	17	17	14	17	17	30.6455	28.8321	28.9508	31.5648	31.1336	29.663	1.31102	0.121776
57	Solyc07g065900.2.1	genomic_reference:SL2.50ch07 gene_region:6471619864718891 transcript_region:SL2.50ch07:64716198..64718891+ go_terms:GO:0005507 functional_description:Fructosebisphosphate aldolase (AHRD V1 *** A9PEE1_POPTR); contains Interpro domain(s) IPR000741 Fructosebisphosphate aldolase. classI ""	19	18	17	18	16	16	16	16	15	16	14	14	31.2258	30.9588	31.4924	30.118	29.9005	30.6354	-1.00771	0.069682
58	Solyc01g111120.2.1	genomic_reference:SL2.50ch01 gene_region:8925397989260194 transcript_region:SL2.50ch01:89253979..89260194 go_terms:GO:0005515.GO:0004807 functional_description:Triosephosphate isomerase (AHRD V1 **** D6N3G7_GOSHI); contains Interpro domain(s) IPR000652 Triosephosphate isomerase ""	18	18	17	17	16	16	9	9	8	8	8	8	30.8941	29.2601	29.5161	30.443	30.0511	29.6864	0.170079	0.783035
59	Solyc01g106210.2.1	genomic_reference:SL2.50ch01 gene_region:8591828585922197 transcript_region:SL2.50ch01:85918285..85922197+ go_terms:GO:0005524.GO:0006457 functional_description:Chaperone DnaK (AHRD V1 *** A2Q199_MEDTR); contains Interpro domain(s) IPR012725 Chaperone DnaK ""	32	31	29	27	26	26	14	13	11	13	12	10	27.2584	27.2826	27.3813	27.3885	26.5779	27.1986	-0.25243	0.60551
60	Solyc07g056540.2.1	genomic_reference:SL2.50ch07 gene_region:6165528761658877 transcript_region:SL2.50ch07:61655287..61658877+ go_terms:GO:0008891 functional_description:Llactate dehydrogenase (AHRD V1 *** C0S8Q7_PARBP); contains Interpro domain(s) IPR012133 Alphahydroxy acid dehydrogenase. FMNdependent ""	11	14	7	18	20	18	11	10	4	12	13	12	25.937	27.177	26.5026	27.399	28.7701	27.9329	1.49514	0.0373117
61	Solyc12g005860.1.1	evidence_code:10F0H1E1IEG genomic_reference:SL2.50ch12 gene_region:490745498964 transcript_region:SL2.50ch12:490745..498964 go_terms:GO:0008152 functional_description:3isopropylmalate dehydratase large subunit (AHRD V1 * LEUC_BACWK); contains Interpro domain(s) IPR006249 Aconitase/iron regulatory protein 2 ""	33	30	35	30	25	25	15	13	18	15	11	10	27.9205	27.7393	28.1178	27.1867	27.4673	27.4962	-0.542487	0.259593
62	Solyc02g083810.2.1	genomic_reference:SL2.50ch02 gene_region:4164671941650004 transcript_region:SL2.50ch02:41646719..41650004 go_terms:GO:0003959 functional_description:FerredoxinNADP reductase (AHRD V1 *** D7MN04_ARALY); contains Interpro domain(s) IPR012146 FerredoxinNADP reductase ""	21	20	18	16	17	17	13	13	13	12	13	12	31.9966	30.535	31.3001	30.2505	30.1677	30.4466	-0.98895	0.106329
63	Solyc08g041870.2.1	genomic_reference:SL2.50ch08 gene_region:2749473427500528 transcript_region:SL2.50ch08:27494734..27500528 go_terms:GO:0004069 functional_description:Aspartate aminotransferase (AHRD V1 **** Q2XTE6_SOLTU); contains Interpro domain(s) IPR000796 Aspartate/other aminotransferase ""	30	30	26	31	26	30	30	30	26	31	26	30	28.1475	30.9531	30.4822	27.7184	27.562	26.8998	-2.46753	0.01693
64	Solyc10g086580.1.1	evidence_code:10F0H1E1IEG genomic_reference:SL2.50ch10 gene_region:6468848364690961 transcript_region:SL2.50ch10:64688483..64690961 go_terms:GO:0005524 functional_description:Ribulose1 5bisphosphate carboxylase/oxygenase activase 1 (AHRD V1 *** Q9AXG1_GOSHI); contains Interpro domain(s) IPR003959 ATPase. AAAtype. core ""	17	15	7	20	20	20	17	15	7	6	7	20	26.9121	27.2605	26.1254	28.5054	29.6261	28.1677	2.00044	0.0116244
65	Solyc02g062340.2.1	genomic_reference:SL2.50ch02 gene_region:2853006228532470 transcript_region:SL2.50ch02:28530062..28532470 go_terms:GO:0005507 functional_description:Fructosebisphosphate aldolase (AHRD V1 *** Q9SXX4_NICPA); contains Interpro domain(s) IPR000741 Fructosebisphosphate aldolase. classI ""	18	19	19	18	18	19	8	8	9	8	8	10	33.3139	33.7509	34.3909	32.4272	31.4989	33.4318	-1.36594	0.0697249
66	Solyc01g007330.2.1	genomic_reference:SL2.50ch01 gene_region:18519381853783 transcript_region:SL2.50ch01:1851938..1853783+ go_terms:GO:0015977.GO:0009536 functional_description:Ribulose bisphosphate carboxylase large chain (AHRD V1 *** RBL_SOLLC); contains Interpro domain(s) IPR000685 Ribulose bisphosphate carboxylase. large subunit. Cterminal ""	24	26	25	26	25	25	24	26	25	26	25	25	31.0246	31.7816	32.1518	31.6515	30.3401	32.1631	-0.267782	0.687728
67	Solyc05g052600.2.1	genomic_reference:SL2.50ch05 gene_region:6195418961957576 transcript_region:SL2.50ch05:61954189..61957576+ go_terms:GO:0042132 functional_description:Fructose1 6bisphosphatase class 1 (AHRD V1 **** B9M1N3_GEOSF); contains Interpro domain(s) IPR000146 Fructose1.6bisphosphatase IPR000719 Protein kinase. core ""	16	17	16	17	16	15	16	17	16	17	16	15	31.9089	32.3707	32.6726	31.5	30.5021	32.4138	-0.845484	0.212012
68	Solyc08g079110.2.1	genomic_reference:SL2.50ch08 gene_region:5991880359923661 transcript_region:SL2.50ch08:59918803..59923661+ functional_description:Pentapeptide repeat (AHRD V1 ** Q4C7L8_CROWT); contains Interpro domain(s) IPR001646 Pentapeptide repeat ""	12	12	10	13	13	14	12	12	10	13	13	14	29.2485	29.8157	26.2838	28.7279	30.364	25.6526	-0.201184	0.888243
69	Solyc07g041720.1.1	evidence_code:10F1H1E1IEG genomic_reference:SL2.50ch07 gene_region:5136729651367931 transcript_region:SL2.50ch07:51367296..51367931+ go_terms:GO:0050162 functional_description:Oxalate oxidaselike germin 171 (AHRD V1 **** Q9FPQ0_BETVU); contains Interpro domain(s) IPR014710 RmlClike jelly roll fold ""	7	6	5	5	6	5	5	5	4	4	5	4	31.1392	31.3616	31.8045	29.7859	30.4744	30.2036	-1.28046	0.0306426
70	Solyc12g096760.1.1	evidence_code:10F1H1E1IEG genomic_reference:SL2.50ch12 gene_region:6388012963883680 transcript_region:SL2.50ch12:63880129..63883680+ go_terms:GO:0008152.GO:0055114 functional_description:Alcohol dehydrogenase zinccontaining (AHRD V1 ** Q5HE18_STAAC); contains Interpro domain(s) IPR002085 Alcohol dehydrogenase superfamily. zinccontaining ""	23	25	27	21	22	20	22	24	26	20	21	19	27.886	27.757	28.1125	28.256	28.2673	27.5791	0.115648	0.811811
71	Solyc08g076220.2.1	genomic_reference:SL2.50ch08 gene_region:5740572657410850 transcript_region:SL2.50ch08:57405726..57410850+ go_terms:GO:0005515 functional_description:Phosphoribulokinase/uridine kinase (AHRD V1 *** B7KI62_CYAP7); contains Interpro domain(s) IPR006083 Phosphoribulokinase/uridine kinase ""	22	22	21	21	23	22	22	22	21	21	23	22	30.7687	31.704	31.9641	30.7541	29.5948	31.5975	-0.830142	0.252229
72	Solyc12g009250.1.1	evidence_code:10F0H1E1IEG genomic_reference:SL2.50ch12 gene_region:25298422532163 transcript_region:SL2.50ch12:2529842..2532163+ go_terms:GO:0051087 functional_description:chaperonin (AHRD V1 ** D1U6H2_9DELT); contains Interpro domain(s) IPR001476 Chaperonin Cpn10 ""	18	15	16	11	14	13	17	14	15	10	13	12	30.4727	29.2647	29.6898	30.3582	30.5285	29.5236	0.327664	0.572687
73	Solyc06g083040.2.1	genomic_reference:SL2.50ch06 gene_region:4488342944887221 transcript_region:SL2.50ch06:44883429..44887221 go_terms:GO:0005515 functional_description:Serine carboxypeptidase 1 (AHRD V1 *** B6TDA5_MAIZE); contains Interpro domain(s) IPR001563 Peptidase S10. serine carboxypeptidase ""	17	18	16	18	17	18	15	16	14	16	15	16	30.3594	31.3016	31.497	31.8927	29.9372	32.1364	0.269444	0.719939
74	Solyc09g092380.2.1	genomic_reference:SL2.50ch09 gene_region:6684354166848047 transcript_region:SL2.50ch09:66843541..66848047+ go_terms:GO:0004013 functional_description:Adenosylhomocysteinase (AHRD V1 **** Q2XTD0_SOLTU); contains Interpro domain(s) IPR000043 SadenosylLhomocysteine hydrolase ""	27	24	28	23	21	23	4	24	4	1	21	1	29.386	28.7206	29.1542	29.4905	29.6711	29.1375	0.346079	0.48323
75	Solyc06g048410.2.1	genomic_reference:SL2.50ch06 gene_region:2749775227500186 transcript_region:SL2.50ch06:27497752..27500186+ go_terms:GO:0008965.GO:0004784 functional_description:Superoxide dismutase (AHRD V1 **** Q7YK44_SOLLC); contains Interpro domain(s) IPR019833 Manganese/iron superoxide dismutase. binding site IPR001189 Manganese/iron superoxide dismutase ""	11	12	15	11	11	11	9	10	13	9	9	9	31.9807	31.1667	31.6932	32.4114	32.2087	31.9715	0.583684	0.25719
76	Solyc03g098710.1.1	evidence_code:10F0H1E1IEG genomic_reference:SL2.50ch03 gene_region:5443594554436619 transcript_region:SL2.50ch03:54435945..54436619 go_terms:GO:0004867.GO:0015066 functional_description:Kunitztype proteinase inhibitor A4 (Fragment) (AHRD V1 **** C5IWR3_SOLBR); contains Interpro domain(s) IPR011065 Kunitz inhibitor ST1like ""	7	7	5	6	9	6	7	7	5	6	9	6	29.7502	30.8185	28.3046	28.8695	32.5237	29.6546	0.724834	0.522687
77	Solyc10g081120.1.1	evidence_code:10F1H1E1IEG genomic_reference:SL2.50ch10 gene_region:6158406961591793 transcript_region:SL2.50ch10:61584069..61591793 go_terms:GO:0009044.GO:0046556 functional_description:AlphaLarabinofuranosidase (AHRD V1 **** Q76LU4_SOLLC); contains Interpro domain(s) IPR017853 Glycoside hydrolase. catalytic core ""	29	23	26	28	25	25	29	23	26	28	25	25	28.2023	26.7108	27.1986	28.0462	28.4003	27.6057	0.646795	0.290071
78	Solyc02g080630.2.1	genomic_reference:SL2.50ch02 gene_region:3939253939397791 transcript_region:SL2.50ch02:39392539..39397791 go_terms:GO:0046872 functional_description:Lactoylglutathione lyase (AHRD V1 *** D2D330_GOSHI); contains Interpro domain(s) IPR004361 Glyoxalase I ""	20	17	17	15	16	17	19	16	15	14	15	16	28.2205	27.5181	27.5773	28.9535	29.4975	27.7799	0.97169	0.145861
80	Solyc06g009020.2.1	genomic_reference:SL2.50ch06 gene_region:29656682967884 transcript_region:SL2.50ch06:2965668..2967884+ go_terms:GO:0004364 functional_description:Glutathione Stransferase (AHRD V1 **** A5YWI8_SOLCO); contains Interpro domain(s) IPR004046 Glutathione Stransferase. Cterminal ""	17	14	16	15	16	17	17	14	16	15	16	17	29.7776	29.2829	29.3829	30.2517	31.0602	29.8442	0.904219	0.123033
81	Solyc09g007010.1.1	evidence_code:10F1H1E1IEG genomic_reference:SL2.50ch09 gene_region:687752688231 transcript_region:SL2.50ch09:687752..688231+ go_terms:GO:0005515 functional_description:Pathogenesis related protein PR1 (AHRD V1 ** Q9SC15_SOLTU); contains Interpro domain(s) IPR002413 Ves allergen ""	8	7	6	5	6	5	2	2	2	2	3	2	33.3322	33.4221	31.7119	30.3238	31.1979	28.906	-2.67948	0.0102446
82	Solyc01g007320.2.1	genomic_reference:SL2.50ch01 gene_region:18492521851757 transcript_region:SL2.50ch01:1849252..1851757 go_terms:GO:0045261.GO:0005524.GO:0017111.GO:0033178.GO:0016469 functional_description:ATP synthase subunit beta chloroplastic (AHRD V1 *** Q8MBF8_9SOLA); contains Interpro domain(s) IPR005722 ATPase. F1 complex. beta subunit ""	22	22	21	24	26	25	21	20	19	22	25	23	28.7721	28.9292	29.6792	28.9573	28.6282	29.7039	-0.0303656	0.956128
83	Solyc12g099930.1.1	evidence_code:10F1H1E1IEG genomic_reference:SL2.50ch12 gene_region:6522445165227305 transcript_region:SL2.50ch12:65224451..65227305+ go_terms:GO:0008152.GO:0030170 functional_description:Serineglyoxylate aminotransferase (AHRD V1 *** Q3S2I1_SPIPO); contains Interpro domain(s) IPR000192 Aminotransferase. class V/Cysteine desulfurase ""	17	19	12	17	18	16	17	19	12	17	18	16	27.0491	27.2725	26.0549	26.6342	28.2135	26.4118	0.294329	0.670585
84	Solyc07g055060.2.1	genomic_reference:SL2.50ch07 gene_region:6051075660518074 transcript_region:SL2.50ch07:60510756..60518074 go_terms:GO:0005515 functional_description:Phosphoenolpyruvate carboxylase 1 (AHRD V1 *** O23946_GOSHI); contains Interpro domain(s) IPR015813 Pyruvate/Phosphoenolpyruvate kinase. catalytic core IPR001449 Phosphoenolpyruvate carboxylase ""	44	51	47	51	46	47	21	32	24	28	24	25	27.6329	27.9011	28.4022	27.7847	26.9212	27.9255	-0.434966	0.427353
85	Solyc02g082920.2.1	genomic_reference:SL2.50ch02 gene_region:4112883241129990 transcript_region:SL2.50ch02:41128832..41129990+ go_terms:GO:0008843 functional_description:Endochitinase (Chitinase) (AHRD V1 **** Q43184_SOLTU); contains Interpro domain(s) IPR000726 Glycoside hydrolase. family 19. catalytic ""	11	15	10	10	9	10	11	15	10	10	9	10	29.6986	31.5975	26.2006	25.7397	27.4046	29.9481	-1.46811	0.374338
86	Solyc08g006540.2.1	genomic_reference:SL2.50ch08 gene_region:11495171154147 transcript_region:SL2.50ch08:1149517..1154147 go_terms:GO:0005528.GO:0003755 functional_description:Peptidylprolyl cistrans isomerase (AHRD V1 *** B1XHQ5_SYNP2); contains Interpro domain(s) IPR001179 Peptidylprolyl cistrans isomerase. FKBPtype ""	12	11	9	11	9	10	12	11	9	11	9	10	30.6316	31.4891	29.2897	30.4635	32.0654	28.1092	-0.25748	0.816559
87	Solyc07g005390.2.1	genomic_reference:SL2.50ch07 gene_region:296474302315 transcript_region:SL2.50ch07:296474..302315+ go_terms:GO:0004028 functional_description:Aldehyde dehydrogenase (AHRD V1 **** A7GLM2_BACCN); contains Interpro domain(s) IPR015590 Aldehyde dehydrogenase ""	27	24	27	22	22	21	27	24	27	22	22	21	29.6336	29.4641	30.0075	29.8255	28.866	29.4186	-0.331703	0.520966
88	Solyc12g007310.1.1	evidence_code:10F1H1E1IEG genomic_reference:SL2.50ch12 gene_region:17013391705392 transcript_region:SL2.50ch12:1701339..1705392 go_terms:GO:0004462 functional_description:Lactoylglutathione lyase (AHRD V1 **** B6SSK1_MAIZE); contains Interpro domain(s) IPR004361 Glyoxalase I ""	13	13	13	11	10	11	11	11	11	9	8	9	30.3114	29.1275	29.2222	29.4399	29.8149	28.9954	-0.136961	0.808204
89	Solyc09g092390.2.1	genomic_reference:SL2.50ch09 gene_region:6684945866851791 transcript_region:SL2.50ch09:66849458..66851791+ go_terms:GO:0004013 functional_description:Adenosylhomocysteinase (AHRD V1 **** Q2XTD0_SOLTU); contains Interpro domain(s) IPR000043 SadenosylLhomocysteine hydrolase ""	24		25	23		23	1		1	1		1	29.3811		29.1598	29.4903		29.1468	0.0480706	0.942192
90	Solyc06g083790.2.1	genomic_reference:SL2.50ch06 gene_region:4539874145407021 transcript_region:SL2.50ch06:45398741..45407021+ go_terms:GO:0004775 functional_description:SuccinylCoA ligase (AHRD V1 **** B4D5D9_9BACT); contains Interpro domain(s) IPR005809 SuccinylCoA synthetase. beta subunit ""	25	22	23	24	26	22	25	22	23	24	26	22	26.818	26.5785	25.7288	26.5567	26.6603	26.1912	0.0943004	0.857396
91	Solyc01g079820.2.1	genomic_reference:SL2.50ch01 gene_region:7145909171462906 transcript_region:SL2.50ch01:71459091..71462906 go_terms:GO:0016491.GO:0045454 functional_description:Redoxin domain protein (AHRD V1 ** A1WHD5_VEREI); contains Interpro domain(s) IPR013740 Redoxin ""	11	10	9	9	10	10	11	10	9	9	10	10	26.4977	27.2444	26.872	29.1317	29.8192	25.8526	1.39646	0.212478
92	Solyc10g054870.1.1	evidence_code:10F0H1E1IEG genomic_reference:SL2.50ch10 gene_region:5150707451512787 transcript_region:SL2.50ch10:51507074..51512787 go_terms:GO:0008152 functional_description:Triosephosphate isomerase (AHRD V1 *** A9PH17_POPTR); contains Interpro domain(s) IPR000652 Triosephosphate isomerase ""	19	18	19	18	16	17	10	8	10	9	8	9	30.7201	28.7487	28.8368	30.4221	29.8526	29.3758	0.448295	0.531303
93	Solyc08g079880.1.1	evidence_code:10F0H1E1IEG genomic_reference:SL2.50ch08 gene_region:6048075960483023 transcript_region:SL2.50ch08:60480759..60483023+ go_terms:GO:0004252 functional_description:Subtilisinlike protease (AHRD V1 ** Q9LWA3_SOLLC); contains Interpro domain(s) IPR015500 Peptidase S8. subtilisinrelated IPR000209 Peptidase S8 and S53. subtilisin. kexin. sedolisin ""	17	14	18	18	21	20	3	2	5	8	9	8	29.8548	29.1585	29.6497	30.5347	30.8213	27.6387	0.110539	0.903942
94	Solyc01g108600.2.1	genomic_reference:SL2.50ch01 gene_region:8761355587626715 transcript_region:SL2.50ch01:87613555..87626715+ go_terms:GO:0004222 functional_description:Presequence protease. mitochondrial (AHRD V1 ** PREP_DANRE); contains Interpro domain(s) IPR013578 Peptidase M16C associated ""	52	54	54	52	51	54	52	54	54	52	51	54	27.0345	27.5587	27.8767	26.9347	26.0209	27.4581	-0.685387	0.261121
95	Solyc01g110360.2.1	genomic_reference:SL2.50ch01 gene_region:8884459788847246 transcript_region:SL2.50ch01:88844597..88847246+ go_terms:GO:0005507 functional_description:Fructosebisphosphate aldolase (AHRD V1 *** B0FPD8_SOLTU); contains Interpro domain(s) IPR000741 Fructosebisphosphate aldolase. classI ""	20	18	17	18	16	14	11	9	9	10	8	7	33.314	33.7511	34.3909	32.4271	31.4985	33.4188	-1.37054	0.0683713
96	Solyc09g084470.2.1	genomic_reference:SL2.50ch09 gene_region:6453029764531705 transcript_region:SL2.50ch09:64530297..64531705+ go_terms:GO:0009611 functional_description:Proteinase inhibitor I (AHRD V1 *** Q43648_SOLTU); contains Interpro domain(s) IPR000864 Proteinase inhibitor I13. potato inhibitor I ""	9	9	6	10	10	9	9	9	6	10	9	9	31.0829	30.9407	30.4908	31.5448	32.5023	31.7532	1.09532	0.0631764
97	Solyc01g005560.2.1	genomic_reference:SL2.50ch01 gene_region:394402399248 transcript_region:SL2.50ch01:394402..399248+ go_terms:GO:0055114 functional_description:Isocitrate dehydrogenase (AHRD V1 *** D2D324_GOSHI); contains Interpro domain(s) IPR004790 Isocitrate dehydrogenase NADPdependent. eukaryotic ""	26	23	24	20	19	20	21	18	18	14	15	15	27.6506	27.0092	27.5133	28.8585	29.1819	27.639	1.16878	0.0795505
98	Solyc09g090140.2.1	genomic_reference:SL2.50ch09 gene_region:6503128865034684 transcript_region:SL2.50ch09:65031288..65034684 go_terms:GO:0005515.GO:0030060 functional_description:Malate dehydrogenase (AHRD V1 **** Q2PYY8_SOLTU); contains Interpro domain(s) IPR011274 Malate dehydrogenase. NADdependent. cytosolic ""	19	16	17	14	15	14	19	16	17	14	15	14	29.6193	29.427	30.0534	29.0111	28.5455	29.0368	-0.83544	0.115293
99	Solyc07g066610.2.1	genomic_reference:SL2.50ch07 gene_region:6520979265212260 transcript_region:SL2.50ch07:65209792..65212260 go_terms:GO:0005524 functional_description:Phosphoglycerate kinase (AHRD V1 *** O81394_SOLTU); contains Interpro domain(s) IPR001576 Phosphoglycerate kinase ""	17	18	18	18	18	17	13	14	14	15	15	14	26.0391	26.4197	26.0943	27.4645	28.2008	27.1732	1.4285	0.0225875
100	Solyc08g082820.2.1	genomic_reference:SL2.50ch08 gene_region:6265531162659585 transcript_region:SL2.50ch08:62655311..62659585+ go_terms:GO:0042623.GO:0051787 functional_description:Heat shock protein (AHRD V1 *** Q84KP8_CYAME); contains Interpro domain(s) IPR013126 Heat shock protein 70 ""	36	33	32	30	28	31	11	9	10	11	7	8	28.2815	27.8307	29.2404	27.5588	26.9843	28.3111	-0.832806	0.207906
101	Solyc02g079950.2.1	genomic_reference:SL2.50ch02 gene_region:3890761638909519 transcript_region:SL2.50ch02:38907616..38909519 go_terms:GO:0019898 functional_description:Oxygenevolving enhancer protein 3 (AHRD V1 *** Q7Y1T5_PEA); contains Interpro domain(s) IPR008797 Photosystem II oxygen evolving complex protein PsbQ ""	9	9	11	11	11	9	9	9	11	11	11	9	32.603	32.5307	33.8529	33.3195	32.495	33.1638	-0.00276519	0.996246
102	Solyc03g082920.2.1	genomic_reference:SL2.50ch03 gene_region:4634137246345339 transcript_region:SL2.50ch03:46341372..46345339 go_terms:GO:0042623.GO:0051787 functional_description:Heat shock protein (AHRD V1 *** Q84KP8_CYAME); contains Interpro domain(s) IPR013126 Heat shock protein 70 ""	34	35	32	27	31	34	9	11	10	8	10	11	28.2815	27.8307	29.2404	27.5588	26.9843	28.3111	-0.832806	0.207906
103	Solyc01g008620.2.1	genomic_reference:SL2.50ch01 gene_region:27007282702463 transcript_region:SL2.50ch01:2700728..2702463+ go_terms:GO:0005515.GO:0008810 functional_description:Beta1 3glucanase (AHRD V1 *** Q9SYX6_TOBAC); contains Interpro domain(s) IPR000490 Glycoside hydrolase. family 17 ""	17	18	13	5	5	13	17	18	13	5	5	13	27.2467	29.9044	23.9078	19.7688	23.2138	25.7172	-4.1197	0.0626812
104	Solyc07g066600.2.1	genomic_reference:SL2.50ch07 gene_region:6520570465208684 transcript_region:SL2.50ch07:65205704..65208684 go_terms:GO:0005524 functional_description:Phosphoglycerate kinase (AHRD V1 *** Q2VCK2_SOLTU); contains Interpro domain(s) IPR001576 Phosphoglycerate kinase ""	17	21	19	18	19	21	13	17	15	15	16	18	25.9157	26.6034	25.8191	27.7744	28.5308	27.0793	1.68209	0.0194874
105	Solyc10g018300.1.1	evidence_code:10F0H1E1IEG genomic_reference:SL2.50ch10 gene_region:72641747267205 transcript_region:SL2.50ch10:7264174..7267205 go_terms:GO:0004802.GO:0005515 functional_description:Transketolase 1 (AHRD V1 **** O78327_CAPAN); contains Interpro domain(s) IPR005478 Bacterial transketolase ""	24	19	22	24	25	24	16	11	14	16	17	16	28.015	27.4087	28.1611	28.3277	27.7443	28.0872	0.191493	0.701181
106	Solyc00g174340.1.1	evidence_code:10F1H1E1IEG genomic_reference:SL2.50ch00 gene_region:1812121318121692 transcript_region:SL2.50ch00:18121213..18121692 go_terms:GO:0005515 functional_description:Pathogenesisrelated protein 1b (AHRD V1 *** Q941G6_SOLTU); contains Interpro domain(s) IPR018244 Allergen V5/Tpx1 related. conserved site ""	8	9	9	5	5	5	3	4	5	2	2	2	33.3632	33.3129	31.9724	31.7316	31.6615	30.0377	-1.73923	0.0378996
107	Solyc08g075690.2.1	genomic_reference:SL2.50ch08 gene_region:5698635156988984 transcript_region:SL2.50ch08:56986351..56988984 go_terms:GO:0004860 functional_description:AcylCoAbinding protein (AHRD V1 *** Q8RVT5_PANGI); contains Interpro domain(s) IPR000582 AcylCoAbinding protein. ACBP ""	10	7	7	7	8	9	10	7	7	7	8	9	29.7227	28.5384	28.8941	32.3089	32.4053	29.7236	2.42751	0.020993
108	Solyc02g091560.2.1	genomic_reference:SL2.50ch02 gene_region:4740029647406791 transcript_region:SL2.50ch02:47400296..47406791+ go_terms:GO:0004372 functional_description:Serine hydroxymethyltransferase (AHRD V1 **** C6ZJZ0_SOYBN); contains Interpro domain(s) IPR001085 Serine hydroxymethyltransferase ""	21	13	19	22	26	22	21	13	19	22	26	22	27.3503	26.2074	26.2862	27.7959	27.4427	27.3993	0.931352	0.11423
109	Solyc06g073280.2.1	genomic_reference:SL2.50ch06 gene_region:4153995041545003 transcript_region:SL2.50ch06:41539950..41545003+ go_terms:GO:0010285.GO:0005507 functional_description:LLdiaminopimelate aminotransferase (AHRD V1 **** A8IW39_CHLRE); contains Interpro domain(s) IPR019942 LLdiaminopimelate aminotransferase. plantrelated ""	18	18	19	18	16	17	18	18	19	18	16	17	28.6221	28.3032	28.2278	27.8996	28.0411	27.9929	-0.406494	0.385423
110	Solyc12g014250.1.1	evidence_code:10F1H1E1IEG genomic_reference:SL2.50ch12 gene_region:50694795074778 transcript_region:SL2.50ch12:5069479..5074778 go_terms:GO:0006099.GO:0003824 functional_description:Phosphoenolpyruvate carboxylase 1 (AHRD V1 *** Q9SCB3_SOLLC); contains Interpro domain(s) IPR015813 Pyruvate/Phosphoenolpyruvate kinase. catalytic core IPR001449 Phosphoenolpyruvate carboxylase ""	33	35	41	35	31	32	9	16	14	9	11	12	27.4274	27.8588	28.3735	27.6215	26.4572	27.7864	-0.598216	0.326709
111	Solyc08g081250.2.1	genomic_reference:SL2.50ch08 gene_region:6146937561478079 transcript_region:SL2.50ch08:61469375..61478079 go_terms:GO:0004222 functional_description:Aminopeptidase N (AHRD V1 *** D5C0C8_NITHN); contains Interpro domain(s) IPR012779 Peptidase M1. alanyl aminopeptidase ""	36	34	39	34	34	33	36	34	39	34	34	33	25.4043	25.6766	25.9062	25.7352	25.7583	25.6403	0.0489097	0.915241
112	Solyc01g106260.2.1	genomic_reference:SL2.50ch01 gene_region:8597676885981140 transcript_region:SL2.50ch01:85976768..85981140+ go_terms:GO:0005524.GO:0006457 functional_description:Chaperone DnaK (AHRD V1 *** A2Q199_MEDTR); contains Interpro domain(s) IPR012725 Chaperone DnaK ""	25	25	22	18	20	21	7	7	4	4	6	4	26.9704	26.9531	27.2927	27.3111	26.3756	27.1153	-0.138069	0.784394
113	Solyc11g051160.1.1	evidence_code:10F0H1E1IEG genomic_reference:SL2.50ch11 gene_region:4274293342744970 transcript_region:SL2.50ch11:42742933..42744970+ functional_description:Phosphatidylinositol transfer protein SFH5 (AHRD V1 * C5JFB2_AJEDS); contains Interpro domain(s) IPR001251 Cellular retinaldehydebinding/triple function. Cterminal ""	33	33	39	39	37	31	30	30	37	37	34	28	28.1398	28.2299	29.4216	28.0377	26.6466	28.0901	-1.00564	0.156138
114	Solyc08g079170.2.1	genomic_reference:SL2.50ch08 gene_region:5997033959976456 transcript_region:SL2.50ch08:59970339..59976456+ go_terms:GO:0004860 functional_description:Stressinduced protein sti1like protein (AHRD V1 ** Q9STH1_ARATH); contains Interpro domain(s) IPR011990 Tetratricopeptidelike helical ""	32	26	26	23	22	23	32	26	26	23	22	22	26.1704	26.4606	26.2939	26.0138	25.5929	26.2941	-0.341416	0.481342
115	Solyc01g110450.2.1	genomic_reference:SL2.50ch01 gene_region:8891058588913966 transcript_region:SL2.50ch01:88910585..88913966+ go_terms:GO:0032866.GO:0032867 functional_description:NADP dependent sorbitol 6phosphate dehydrogenase (Fragment) (AHRD V1 ** Q8S4S2_VAUCA); contains Interpro domain(s) IPR020471 Aldo/keto reductase subgroup ""	16	16	11	12	12	13	16	16	11	12	12	13	27.2655	28.4598	26.5582	26.7354	27.0732	25.6958	-0.926372	0.209031
116	Solyc09g075460.2.1	genomic_reference:SL2.50ch09 gene_region:6266467562668645 transcript_region:SL2.50ch09:62664675..62668645+ go_terms:GO:0005975 functional_description:Polygalacturonaselike proteinlike (AHRD V1 *** Q2XTD7_SOLTU); contains Interpro domain(s) IPR012334 Pectin lyase fold ""	10	7	8	10	10	11	10	7	8	10	10	11	27.1886	25.2712	25.188	27.3914	28.4766	26.7337	1.6513	0.0629629
117	Solyc12g014180.1.1	evidence_code:10F1H1E1IEG genomic_reference:SL2.50ch12 gene_region:50278175032069 transcript_region:SL2.50ch12:5027817..5032069 go_terms:GO:0008152.GO:0005975.GO:0055114 functional_description:Malate dehydrogenase (AHRD V1 *** Q8L5C9_SOLTU); contains Interpro domain(s) IPR010097 Malate dehydrogenase. NADdependent. eukaryotes and gamma proteobacteria ""	14	13	11	14	12	9	7	7	5	8	6	5	30.8014	29.9665	29.976	30.8126	30.471	29.3141	-0.0486896	0.935839
118	Solyc10g006290.2.1	genomic_reference:SL2.50ch10 gene_region:946916950083 transcript_region:SL2.50ch10:946916..950083+ go_terms:GO:0005515.GO:0004521 functional_description:Endoribonuclease LPSP family protein (AHRD V1 *** D7LAZ0_ARALY); contains Interpro domain(s) IPR019897 YjgFlike protein. conserved site ""	12	11	11	11	11	11	12	11	11	11	11	11	29.1366	28.9065	28.9682	29.019	29.2518	28.4536	-0.0956187	0.843512
119	Solyc09g009020.2.1	genomic_reference:SL2.50ch09 gene_region:23700612375045 transcript_region:SL2.50ch09:2370061..2375045+ go_terms:GO:0004634 functional_description:Enolase (AHRD V1 *** C5J0G6_TOBAC); contains Interpro domain(s) IPR000941 Enolase ""	27	23	25	19	21	23	13	10	12	8	9	10	28.092	27.84	27.8862	26.8815	26.7362	28.4347	-0.588577	0.353279
120	Solyc01g097240.2.1	genomic_reference:SL2.50ch01 gene_region:7992295279924628 transcript_region:SL2.50ch01:79922952..79924628 go_terms:GO:0016998.GO:0050832 functional_description:Pathogenesisrelated protein 4B (Fragment) (AHRD V1 ** Q6LBM4_TOBAC); contains Interpro domain(s) IPR018226 Barwin. conserved site IPR001153 Barwin ""	10	10	8	8	10	9	10	10	8	8	10	9	32.1951	32.1279	27.9496	24.4718	30.7908	26.8893	-3.37357	0.0984137
121	Solyc11g066060.1.1	evidence_code:10F0H1E1IEG genomic_reference:SL2.50ch11 gene_region:4882405848826931 transcript_region:SL2.50ch11:48824058..48826931+ go_terms:GO:0005524 functional_description:heat shock protein (AHRD V1 *** B2D2G5_CAPSN); contains Interpro domain(s) IPR013126 Heat shock protein 70 ""	33	30	31	29	30	28	6	6	5	7	8	7	28.8982	29.2036	29.991	27.8884	27.2607	28.708	-1.41191	0.0452449
122	Solyc09g010630.2.1	genomic_reference:SL2.50ch09 gene_region:39652533968837 transcript_region:SL2.50ch09:3965253..3968837+ go_terms:GO:0051082 functional_description:heat shock protein (AHRD V1 *** B2D2G5_CAPSN); contains Interpro domain(s) IPR013126 Heat shock protein 70 ""	31	32	30	26	27	27	7	8	7	6	6	6	28.8982	29.2036	29.991	27.8884	27.2607	28.708	-1.41191	0.0452449
123	Solyc01g106430.2.1	genomic_reference:SL2.50ch01 gene_region:8608831086092110 transcript_region:SL2.50ch01:86088310..86092110 go_terms:GO:0004427 functional_description:Inorganic pyrophosphatase family protein (AHRD V1 **** D7M262_ARALY); contains Interpro domain(s) IPR008162 Inorganic pyrophosphatase ""	14	12	13	13	12	14	14	12	13	13	12	14	29.9175	29.9655	30.4454	30.0933	29.4109	30.8872	0.021052	0.970449
124	Solyc07g064130.1.1	evidence_code:10F1H1E1IEG genomic_reference:SL2.50ch07 gene_region:6362971763631090 transcript_region:SL2.50ch07:63629717..63631090+ go_terms:GO:0031386.GO:0043008 functional_description:Ubiquitin (AHRD V1 *** Q39257_PEA); contains Interpro domain(s) IPR019956 Ubiquitin subgroup ""	12	9	7	9	10	8	3	3	2	2	2	2	28.6225	28.7849	27.7625	27.8007	30.7492	29.0584	0.812783	0.344536
125	Solyc05g013380.2.1	genomic_reference:SL2.50ch05 gene_region:64517826457884 transcript_region:SL2.50ch05:6451782..6457884+ go_terms:GO:0004021 functional_description:Alanine aminotransferase 2 (AHRD V1 **** A8IKE5_SOYBN); contains Interpro domain(s) IPR004839 Aminotransferase. class I and II ""	27	21	20	27	21	23	27	21	20	27	21	23	26.1291	25.432	25.4208	26.971	27.6822	25.4016	1.02435	0.176397
126	Solyc10g055800.1.1	evidence_code:10F1H1E1IEG genomic_reference:SL2.50ch10 gene_region:5288530552886445 transcript_region:SL2.50ch10:52885305..52886445 go_terms:GO:0005975.GO:0008061.GO:0016998 functional_description:Chitinase (AHRD V1 *** B9VRK7_CAPAN); contains Interpro domain(s) IPR016283 Glycoside hydrolase. family 19 ""	12	14	12	9	7	7	6	7	7	3	2	3	31.5796	31.9871	29.992	29.2395	31.5385	28.6251	-1.38517	0.170293
127	Solyc00g071180.2.1	genomic_reference:SL2.50ch00 gene_region:1460200714605548 transcript_region:SL2.50ch00:14602007..14605548 go_terms:GO:0004869.GO:0050897 functional_description:Cysteine proteinase inhibitor (AHRD V1 *** Q2VY67_9ERIC); contains Interpro domain(s) IPR000010 Proteinase inhibitor I25. cystatin ""	15	14	12	15	16	15	15	14	12	15	16	15	27.3907	27.3928	27.4142	29.6771	30.3571	29.4664	2.43429	0.00123185
128	Solyc07g064600.2.1	genomic_reference:SL2.50ch07 gene_region:6389565663897681 transcript_region:SL2.50ch07:63895656..63897681 go_terms:GO:0005515.GO:0004521 functional_description:Endoribonuclease LPSP family protein (AHRD V1 *** D7LAZ0_ARALY); contains Interpro domain(s) IPR019897 YjgFlike protein. conserved site ""	11	10	9	9	9	9	11	10	9	9	9	9	31.8991	31.2654	30.7604	30.7928	31.0544	33.2366	0.386277	0.626609
129	Solyc03g117740.2.1	genomic_reference:SL2.50ch03 gene_region:6083979360842602 transcript_region:SL2.50ch03:60839793..60842602+ functional_description:Chloroplast At1g16080 protein (Fragment) (AHRD V1 ** Q1HRY1_SOLLC)""	17	16	17	16	15	16	17	16	17	16	15	16	28.6363	29.1369	29.6741	28.7744	27.6789	28.7155	-0.75953	0.210059
130	Solyc01g059980.2.1	genomic_reference:SL2.50ch01 gene_region:6220181562226187 transcript_region:SL2.50ch01:62201815..62226187+ go_terms:GO:0005975 functional_description:Betaglucanase (AHRD V1 *** Q53X08_NICPL); contains Interpro domain(s) IPR000490 Glycoside hydrolase. family 17 ""	14	15	14	12	12	12	14	15	14	12	12	12	28.0078	28.1199	27.5373	27.7699	28.2855	26.5298	-0.359967	0.56317
131	Solyc09g011080.2.1	genomic_reference:SL2.50ch09 gene_region:44133274416467 transcript_region:SL2.50ch09:4413327..4416467 go_terms:GO:0046863 functional_description:Ribulose1 5bisphosphate carboxylase/oxygenase activase 1 (AHRD V1 **** Q9AXG1_GOSHI); contains Interpro domain(s) IPR003959 ATPase. AAAtype. core ""				15	14					1	1					27.2245	29.265			0.5
132	Solyc07g007870.2.1	genomic_reference:SL2.50ch07 gene_region:25493652554937 transcript_region:SL2.50ch07:2549365..2554937+ go_terms:GO:0016629 functional_description:NADH flavin oxidoreductase/12oxophytodienoate reductase (AHRD V1 *** Q2U7C4_ASPOR); contains Interpro domain(s) IPR001155 NADH:flavin oxidoreductase/NADH oxidase. Nterminal ""	21	21	21	20	18	18	21	21	21	20	18	18	25.9856	25.6088	24.8023	26.8661	27.0636	24.5288	0.687251	0.410972
133	Solyc11g069790.1.1	evidence_code:10F1H1E1IEG genomic_reference:SL2.50ch11 gene_region:5150245151507359 transcript_region:SL2.50ch11:51502451..51507359 go_terms:GO:0044267.GO:0005737 functional_description:chaperonin (AHRD V1 *** B2IXD2_NOSP7); contains Interpro domain(s) IPR001844 Chaperonin Cpn60 ""	15	15	12	17	21	17	13	13	11	16	20	15	26.4529	26.0591	26.3629	27.4758	26.8474	26.9037	0.784022	0.133307
134	Solyc09g084490.2.1	genomic_reference:SL2.50ch09 gene_region:6453826264539947 transcript_region:SL2.50ch09:64538262..64539947+ go_terms:GO:0009611 functional_description:Proteinase inhibitor I (AHRD V1 *** Q53X28_SOLTU); contains Interpro domain(s) IPR000864 Proteinase inhibitor I13. potato inhibitor I ""	7	6	5	6	7	7	7	6	5	6	7	7	31.1759	30.5961	30.3906	30.6405	32.3226	31.6445	0.814972	0.208331
135	Solyc03g122310.2.1	genomic_reference:SL2.50ch03 gene_region:6422712764232821 transcript_region:SL2.50ch03:64227127..64232821 go_terms:GO:0004029 functional_description:Aldehyde dehydrogenase 7b (AHRD V1 **** D9IFB7_WHEAT); contains Interpro domain(s) IPR015590 Aldehyde dehydrogenase ""	22	20	22	21	20	20	22	20	22	21	20	20	27.7003	26.9829	27.0329	27.786	28.3977	27.4275	0.631713	0.253198
136	Solyc10g074440.1.1	evidence_code:10F0H1E1IEG genomic_reference:SL2.50ch10 gene_region:5723345357234581 transcript_region:SL2.50ch10:57233453..57234581 go_terms:GO:0008843 functional_description:Endochitinase (Chitinase) (AHRD V1 **** Q43184_SOLTU); contains Interpro domain(s) IPR016283 Glycoside hydrolase. family 19 ""	16	12	12	14	11	13	13	8	9	10	8	10	30.8295	31.7598	29.9522	29.5599	30.9283	28.0954	-1.31927	0.159525
137	Solyc08g076980.2.1	genomic_reference:SL2.50ch08 gene_region:5808751258090632 transcript_region:SL2.50ch08:58087512..58090632 go_terms:GO:0016787.GO:0008152 functional_description:Acetylornithine deacetylase or succinyldiaminopimelate desuccinylase (AHRD V1 ** D4MFM7_9ENTE); contains Interpro domain(s) IPR002933 Peptidase M20 ""	12	12	12	15	12	12	1	2	1	3	2	2	32.4496	32.6836	33.9678	33.2158	31.9578	33.4487	-0.159556	0.813964
138	Solyc01g108630.2.1	genomic_reference:SL2.50ch01 gene_region:8764063387643378 transcript_region:SL2.50ch01:87640633..87643378+ go_terms:GO:0005515 functional_description:Nitrite reductase (AHRD V1 *** Q76KB0_TOBAC); contains Interpro domain(s) IPR006067 Nitrite and sulphite reductase 4Fe4S region ""	29	29	31	30	31	26	29	29	31	30	31	26	26.901	27.4421	27.5661	26.823	26.2144	27.1873	-0.561517	0.299565
139	Solyc11g011250.1.1	evidence_code:10F1H1E1IEG genomic_reference:SL2.50ch11 gene_region:42913414296684 transcript_region:SL2.50ch11:4291341..4296684 functional_description:Chloride intracellular channel 6 (AHRD V1 *** B6UCX2_MAIZE); contains Interpro domain(s) IPR017933 Glutathione Stransferase/chloride channel. Cterminal ""	16	12	14	15	15	15	15	11	13	14	14	14	30.3981	30.2845	29.7476	30.1958	30.7657	29.7629	0.0980371	0.851043
140	Solyc07g062060.2.1	genomic_reference:SL2.50ch07 gene_region:6211449662117377 transcript_region:SL2.50ch07:62114496..62117377 go_terms:GO:0055114 functional_description:Peptide methionine sulfoxide reductase msrB (AHRD V1 *** B6T2N3_MAIZE); contains Interpro domain(s) IPR002579 Methionine sulphoxide reductase B ""	11	13	8	10	11	12	11	13	8	10	11	12	26.3642	30.2843	22.2337	25.6696	26.2484	28.7991	0.611624	0.759469
141	Solyc12g014380.1.1	evidence_code:10F1H1E1IEG genomic_reference:SL2.50ch12 gene_region:52605735274052 transcript_region:SL2.50ch12:5260573..5274052+ go_terms:GO:0004347 functional_description:Glucose6phosphate isomerase 1""	21	22	22	24	22	16	21	22	22	24	22	16	25.0189	25.7725	25.594	26.1064	26.2725	24.9999	0.331142	0.565147
142	Solyc06g005490.2.1	genomic_reference:SL2.50ch06 gene_region:504176510469 transcript_region:SL2.50ch06:504176..510469+ go_terms:GO:0004807 functional_description:Triosephosphate isomerase (AHRD V1 **** Q3HRV9_SOLTU); contains Interpro domain(s) IPR000652 Triosephosphate isomerase ""	13	14	8	10	13	10	10	11	5	7	10	7	31.8989	32.1973	30.5308	30.5557	32.8423	29.8064	-0.474206	0.610553
143	Solyc02g082930.2.1	Solyc02g082930.2.1	9	8	8	12	9	12	9	8	8	12	9	12	25.6283	26.5161	26.3648	30.269	31.2173	23.0213	1.99949	0.346835
144	Solyc10g055820.1.1	evidence_code:10F1H1E1IEG genomic_reference:SL2.50ch10 gene_region:5291059952911755 transcript_region:SL2.50ch10:52910599..52911755 go_terms:GO:0005975.GO:0008061.GO:0016998 functional_description:Chitinase (AHRD V1 *** B9VRK7_CAPAN); contains Interpro domain(s) IPR000726 Glycoside hydrolase. family 19. catalytic ""	13	15	11	6	12	6	9	10	8	3	9	4	31.414	31.9941	29.8523	29.1405	31.3805	28.1725	-1.52231	0.153928
145	Solyc02g086820.2.1	genomic_reference:SL2.50ch02 gene_region:4401247544015926 transcript_region:SL2.50ch02:44012475..44015926+ go_terms:GO:0005515 functional_description:Carbonic anhydrase (AHRD V1 *** Q5NE20_SOLLC); contains Interpro domain(s) IPR015892 Carbonic anhydrase. prokaryoticlike. conserved site ""	16	14	15	14	15	15	16	14	15	14	15	15	27.9685	28.3261	28.744	27.5556	27.0813	28.0025	-0.799722	0.153739
146	Solyc02g090030.2.1	genomic_reference:SL2.50ch02 gene_region:4627652146278207 transcript_region:SL2.50ch02:46276521..46278207 go_terms:GO:0008266 functional_description:Oxygenevolving enhancer protein 1 of photosystem II (AHRD V1 *** A8J0E4_CHLRE); contains Interpro domain(s) IPR002628 Photosystem II manganesestabilizing protein PsbO ""	14	12	12	16	18	18	4	3	2	5	6	6	27.0182	26.6419	26.4586	27.9762	28.3006	27.7729	1.31031	0.0242591
147	Solyc10g086410.2.1	genomic_reference:SL2.50ch10 gene_region:6456139564564764 transcript_region:SL2.50ch10:64561395..64564764+ go_terms:GO:0051082 functional_description:Heat shock protein 703 (AHRD V1 *** Q67BD0_TOBAC); contains Interpro domain(s) IPR013126 Heat shock protein 70 ""	29		27	22			3		2	1			28.8741		30.0276	27.8913			-1.55955	0.181217
148	Solyc03g098730.1.1	evidence_code:10F1H1E1IEG genomic_reference:SL2.50ch03 gene_region:5445402354454763 transcript_region:SL2.50ch03:54454023..54454763 go_terms:GO:0004866 functional_description:Kunitz trypsin inhibitor (AHRD V1 *** B8Y888_TOBAC); contains Interpro domain(s) IPR011065 Kunitz inhibitor ST1like ""	12	14	10	12	11	13	12	14	10	12	11	13	28.4111	30.4938	24.4212	24.1831	28.1859	29.5328	-0.474815	0.803447
149	Solyc05g054060.2.1	genomic_reference:SL2.50ch05 gene_region:6318202463189388 transcript_region:SL2.50ch05:63182024..63189388 go_terms:GO:0003983.GO:0042802 functional_description:UTPglucose 1 phosphate uridylyltransferase (AHRD V1 **** B3VDY8_EUCGR); contains Interpro domain(s) IPR016267 UTPglucose1phosphate uridylyltransferase. subgroup ""	11	11	10	11	12	10	2	2	1	2	2	1	27.5835	28.0321	27.848	27.8011	27.6687	27.0005	-0.33111	0.509779
150	Solyc02g094120.2.1	genomic_reference:SL2.50ch02 gene_region:4932923849336140 transcript_region:SL2.50ch02:49329238..49336140 go_terms:GO:0008482 functional_description:Sulfite oxidase (AHRD V1 **** A5H1Q7_SOLLC); contains Interpro domain(s) IPR000572 Oxidoreductase. molybdopterin binding ""	19	20	14	21	18	19	19	20	14	21	18	19	25.8991	26.124	25.7378	26.5726	26.4596	25.382	0.217782	0.688108
151	Solyc07g042250.2.1	genomic_reference:SL2.50ch07 gene_region:5268461752687267 transcript_region:SL2.50ch07:52684617..52687267+ go_terms:GO:0051087 functional_description:chaperonin (AHRD V1 ** B4WMS9_9SYNE); contains Interpro domain(s) IPR017416 Chaperonin 21. chloroplast IPR018369 Chaperonin Cpn10. conserved site ""	16	13	16	13	13	14	15	12	15	12	12	13	30.0814	29.028	29.3599	30.4362	30.4572	29.4657	0.629916	0.285078
152	Solyc06g073190.2.1	genomic_reference:SL2.50ch06 gene_region:4148321941485991 transcript_region:SL2.50ch06:41483219..41485991 go_terms:GO:0008865.GO:0008959 functional_description:Fructokinaselike (AHRD V1 *** Q307Z3_SOLTU); contains Interpro domain(s) IPR002173 Carbohydrate/puine kinase. PfkB. conserved site ""	18	12	15	20	21	18	18	12	15	18	19	16	26.0569	25.1407	25.41	26.4989	26.8169	25.0739	0.594027	0.369435
154	Solyc01g091170.2.1	genomic_reference:SL2.50ch01 gene_region:7662389876626116 transcript_region:SL2.50ch01:76623898..76626116+ go_terms:GO:0046872.GO:0055114 functional_description:Agmatinase (AHRD V1 *** Q1IPT1_ACIBL); contains Interpro domain(s) IPR016160 Aldehyde dehydrogenase. conserved site IPR006035 Ureohydrolase ""	14	14	12	18	18	16	14	14	12	18	18	16	26.9117	26.8449	27.3593	28.5729	28.2109	28.2082	1.29207	0.0243398
155	Solyc02g076720.2.1	genomic_reference:SL2.50ch02 gene_region:3642262136428170 transcript_region:SL2.50ch02:36422621..36428170 go_terms:GO:0004642 functional_description:Phosphoribosylformylglycinamidine synthase (AHRD V1 **** A9Y5J1_ARATH); contains Interpro domain(s) IPR010073 Phosphoribosylformylglycinamidine synthase. eukaryotes and proteobacteria ""	37	36	34	31	33	26	37	36	34	31	33	26	25.4632	25.7771	26.5538	25.6594	25.0436	25.4022	-0.562909	0.305603
156	Solyc04g007150.2.1	genomic_reference:SL2.50ch04 gene_region:866279870950 transcript_region:SL2.50ch04:866279..870950+ go_terms:GO:0004558 functional_description:Alphaglucosidase (AHRD V1 **** Q9LEC9_SOLTU); contains Interpro domain(s) IPR000322 Glycoside hydrolase. family 31 ""	21	20	10	18	21	15	14	13	6	12	14	9	26.3391	26.2783	24.3179	27.5629	29.0306	23.8481	1.16873	0.405527
157	Solyc05g009980.2.1	genomic_reference:SL2.50ch05 gene_region:41761744183453 transcript_region:SL2.50ch05:4176174..4183453 functional_description:Protein LSM14 homolog B (AHRD V1 * LS14B_MOUSE); contains Interpro domain(s) IPR019053 FFD and TFG box motifs ""	10	10	5	9	11	11	10	10	5	9	11	11	27.2908	29.8601	21.8979	27.5696	26.8672	29.1043	1.49742	0.448069
158	Solyc10g085550.1.1	evidence_code:10F1H1E1IEG genomic_reference:SL2.50ch10 gene_region:6399601564000623 transcript_region:SL2.50ch10:63996015..64000623+ go_terms:GO:0000015 functional_description:Enolase (AHRD V1 *** C5J0G6_TOBAC); contains Interpro domain(s) IPR000941 Enolase ""	20	18	21	16	17	19	6	5	8	5	5	6	28.0777	27.8397	27.8474	26.874	26.7378	28.4335	-0.573196	0.365432
159	Solyc11g013170.1.1	evidence_code:10F0H1E1IEG genomic_reference:SL2.50ch11 gene_region:60350076043373 transcript_region:SL2.50ch11:6035007..6043373+ go_terms:GO:0009058.GO:0030170 functional_description:Aminotransferase (AHRD V1 *** Q67UZ0_ORYSJ); contains Interpro domain(s) IPR004839 Aminotransferase. class I and II ""	16	12	14	19	16	16	16	12	14	19	16	16	24.9844	24.8538	25.5194	26.5765	26.5104	24.9599	0.896372	0.178953
160	Solyc07g066470.2.1	genomic_reference:SL2.50ch07 gene_region:6511277765116118 transcript_region:SL2.50ch07:65112777..65116118 go_terms:GO:0004418 functional_description:Porphobilinogen deaminase (AHRD V1 *** B6TVP0_MAIZE); contains Interpro domain(s) IPR000860 Tetrapyrrole biosynthesis. hydroxymethylbilane synthase ""	19	19	19	18	20	19	19	19	19	18	20	19	29.5224	29.8434	30.5937	29.478	28.1808	29.9505	-0.783424	0.252066
161	Solyc05g051850.2.1	genomic_reference:SL2.50ch05 gene_region:6140923661413326 transcript_region:SL2.50ch05:61409236..61413326+ go_terms:GO:0042802 functional_description:Inositol3phosphate synthase (AHRD V1 *** C4PW06_ARATH); contains Interpro domain(s) IPR002587 Myoinositol1phosphate synthase ""	22	20	22	19	20	19	12	10	12	11	10	9	27.3051	27.2747	27.6967	27.0859	26.9322	27.8305	-0.142635	0.778012
162	Solyc08g079090.2.1	genomic_reference:SL2.50ch08 gene_region:5990177959905784 transcript_region:SL2.50ch08:59901779..59905784+ go_terms:GO:0055114 functional_description:Laccase22 (AHRD V1 ** LAC22_ORYSJ); contains Interpro domain(s) IPR001117 Multicopper oxidase. type 1 ""	19	19	15	21	20	20	19	19	15	21	20	20	25.2978	25.6499	25.2701	27.529	28.0139	23.1305	0.818509	0.529107
163	Solyc08g074630.1.1	evidence_code:10F1H1E1IEG genomic_reference:SL2.50ch08 gene_region:5592167355923436 transcript_region:SL2.50ch08:55921673..55923436+ go_terms:GO:0008152.GO:0055114 functional_description:Polyphenol oxidase (AHRD V1 *** Q41428_SOLTU); contains Interpro domain(s) IPR016213 Polyphenol oxidase. plant ""	22	22	23	19	20	18	9	8	9	9	8	6	28.2293	28.5638	29.1113	28.6288	27.1104	28.3018	-0.621176	0.32076
164	Solyc12g100120.1.1	evidence_code:10F0H1E1IEG genomic_reference:SL2.50ch12 gene_region:6530850365313592 transcript_region:SL2.50ch12:65308503..65313592+ functional_description:AcetylCoA carboxylaselike protein (AHRD V1 ** Q8ABH3_BACTN); contains Interpro domain(s) IPR012878 Protein of unknown function DUF1680 ""	23	15	23	23	26	24	23	15	23	23	26	24	27.1227	25.8487	26.2088	27.9024	27.8808	26.5209	1.04129	0.133957
165	Solyc01g091530.2.1	genomic_reference:SL2.50ch01 gene_region:7690957876911211 transcript_region:SL2.50ch01:76909578..76911211 go_terms:GO:0005516 functional_description:Fasciclinlike arabinogalactan protein 13 (AHRD V1 *** A9XTL8_GOSHI); contains Interpro domain(s) IPR000782 FAS1 domain ""	14	14	14	14	13	14	14	14	14	14	13	14	28.8656	29.2294	29.7109	28.6177	27.6888	29.2035	-0.765289	0.220734
166	Solyc11g005640.1.1	evidence_code:10F0H1E0IEG genomic_reference:SL2.50ch11 gene_region:486068487283 transcript_region:SL2.50ch11:486068..487283 go_terms:GO:0043008 functional_description:Ubiquitin (AHRD V1 *** D0EUY5_9POAL); contains Interpro domain(s) IPR019956 Ubiquitin subgroup ""	5	6	5	6	5	5	1	1	1	1	1	1	28.1958	28.1664	27.369	26.9773	30.6115	28.7967	0.884753	0.364716
167	Solyc07g053280.2.1	genomic_reference:SL2.50ch07 gene_region:5907271559077834 transcript_region:SL2.50ch07:59072715..59077834 go_terms:GO:0000287.GO:0070402 functional_description:Ketolacid reductoisomerase (AHRD V1 *** D6QSY0_CATRO); contains Interpro domain(s) IPR016206 Ketolacid reductoisomerase. plant ""	15	15	20	16	17	16	9	9	13	11	11	12	26.3322	25.8531	26.0907	26.0002	26.5843	26.0334	0.113978	0.812707
168	Solyc08g079860.1.1	evidence_code:10F0H1E1IEG genomic_reference:SL2.50ch08 gene_region:6046026760462504 transcript_region:SL2.50ch08:60460267..60462504+ go_terms:GO:0004252 functional_description:Subtilisinlike protease (AHRD V1 ** Q9LWA3_SOLLC); contains Interpro domain(s) IPR015500 Peptidase S8. subtilisinrelated ""	14	10		15	16	13	4	2		7	6	6	29.3136	28.464		30.6507	30.7339	26.6892	0.469119	0.734779
169	Solyc09g065180.2.1	genomic_reference:SL2.50ch09 gene_region:5870586058708565 transcript_region:SL2.50ch09:58705860..58708565+ go_terms:GO:0008266.GO:0003729 functional_description:NADdependent epimerase/dehydratase (AHRD V1 ** B7K7X4_CYAP7); contains Interpro domain(s) IPR016040 NAD(P)binding domain ""	20	18	19	21	23	19	20	18	19	21	23	19	28.8455	29.0978	29.7997	30.1457	28.4751	30.4999	0.45922	0.513314
170	Solyc01g028810.2.1	genomic_reference:SL2.50ch01 gene_region:3332724233332361 transcript_region:SL2.50ch01:33327242..33332361 go_terms:GO:0044267.GO:0005737 functional_description:chaperonin (AHRD V1 *** B4VMY1_9CYAN); contains Interpro domain(s) IPR001844 Chaperonin Cpn60 ""	23	15	17	21	23	20	18	13	13	19	19	17	25.7768	26.1203	25.8754	25.8255	26.2744	26.4176	0.248328	0.602498
171	Solyc10g083570.1.1	evidence_code:10F1H1E1IEG genomic_reference:SL2.50ch10 gene_region:6268513862687861 transcript_region:SL2.50ch10:62685138..62687861 go_terms:GO:0005507 functional_description:Fructosebisphosphate aldolase (AHRD V1 *** Q308A5_SOLTU); contains Interpro domain(s) IPR000741 Fructosebisphosphate aldolase. classI ""	18	12	16	12	12	10	9	5	8	4	5	3	30.769	30.4965	31.0431	29.3038	29.619	30.155	-1.07698	0.0596436
172	Solyc02g071890.2.1	genomic_reference:SL2.50ch02 gene_region:3584303235848958 transcript_region:SL2.50ch02:35843032..35848958+ go_terms:GO:0004399 functional_description:Histidinol dehydrogenase (AHRD V1 **** B9GH07_POPTR); contains Interpro domain(s) IPR012131 Histidinol dehydrogenase. prokaryotictype ""	21	17	17	17	18	15	21	17	17	17	18	15	27.4183	26.8856	27.413	29.5644	29.5876	28.3755	1.93686	0.00842206
173	Solyc12g005630.1.1	evidence_code:10F1H1E1IEG genomic_reference:SL2.50ch12 gene_region:334079336443 transcript_region:SL2.50ch12:334079..336443 go_terms:GO:0016020.GO:0042651.GO:0031177.GO:0055114 functional_description:Cytochrome b6f complex ironsulfur subunit (AHRD V1 *** A9PEX3_POPTR); contains Interpro domain(s) IPR005805 Rieske ironsulphur protein. Cterminal ""	7	6	6	8	7	7	7	6	6	8	7	7	26.9636	27.7453	27.2022	30.1181	31.4141	26.2692	1.96342	0.156406
174	Solyc06g076020.2.1	genomic_reference:SL2.50ch06 gene_region:4358238943585486 transcript_region:SL2.50ch06:43582389..43585486 go_terms:GO:0051082.GO:0005524 functional_description:heat shock protein (AHRD V1 *** B2D2G5_CAPSN); contains Interpro domain(s) IPR013126 Heat shock protein 70 ""	23		20		20		2		1		2		28.4472		29.379		27.0301		-1.883	0.109725
175	Solyc06g071290.2.1	genomic_reference:SL2.50ch06 gene_region:4024644440251568 transcript_region:SL2.50ch06:40246444..40251568 go_terms:GO:0004028 functional_description:Betaine aldehyde dehydrogenase (AHRD V1 **** D2DEK8_LYCBA); contains Interpro domain(s) IPR015590 Aldehyde dehydrogenase ""	22	16	19	13	13	12	19	13	16	11	11	10	26.9129	26.5821	26.6612	26.6664	26.341	25.893	-0.418608	0.398863
176	Solyc10g084320.1.1	evidence_code:10F1H1E1IEG genomic_reference:SL2.50ch10 gene_region:6324059363242908 transcript_region:SL2.50ch10:63240593..63242908+ go_terms:GO:0006508.GO:0043086 functional_description:Subtilisinlike protease (AHRD V1 ** O82777_SOLLC); contains Interpro domain(s) IPR015500 Peptidase S8. subtilisinrelated ""	18	17	18	21	19	19	16	15	16	19	17	17	30.0093	29.9877	31.1579	30.4034	29.6284	31.4592	0.112061	0.868067
177	Solyc09g082990.2.1	Decode Error	19	13	18	19	17	20	8	5	8	8	7	11	28.6103	26.7886	27.2737	27.9298	27.3162	27.2732	-0.0511354	0.93566
178	Solyc06g005940.2.1	genomic_reference:SL2.50ch06 gene_region:921114925482 transcript_region:SL2.50ch06:921114..925482 go_terms:GO:0003756.GO:0005515 functional_description:Protein disulfide isomerase (AHRD V1 **** Q6IV17_IPOBA); contains Interpro domain(s) IPR005792 Protein disulphide isomerase ""	23	23	22	24	23	23	22	23	21	23	23	23	28.3037	29.2342	30.755	28.3793	27.6131	29.4405	-0.953293	0.265606
179	Solyc03g034220.2.1	genomic_reference:SL2.50ch03 gene_region:1020237310205106 transcript_region:SL2.50ch03:10202373..10205106+ go_terms:GO:0005515.GO:0005507 functional_description:Ribulose bisphosphate carboxylase small chain (AHRD V1 *** A9YTZ7_SOLTU); contains Interpro domain(s) IPR000894 Ribulose bisphosphate carboxylase. small chain ""	11	10	9	9	10	10	4	3	3	2	3	3	30.9137	30.9685	31.0341	29.8621	30.0884	31.4158	-0.516657	0.387507
180	Solyc01g068130.2.1	genomic_reference:SL2.50ch01 gene_region:6962783569631398 transcript_region:SL2.50ch01:69627835..69631398 functional_description:Os05g0272200 protein (Fragment) (AHRD V1 ** Q0DJJ5_ORYSJ)""	16	14	8	14	17	12	16	14	8	14	17	12	26.8651	27.2594	23.6185	25.0022	28.55	22.3433	-0.615836	0.719526
181	Solyc03g112150.1.1	evidence_code:10F1H1E1IEG genomic_reference:SL2.50ch03 gene_region:5669857556700008 transcript_region:SL2.50ch03:56698575..56700008+ go_terms:GO:0003746 functional_description:Elongation factor Tu (AHRD V1 **** D7MFK2_ARALY); contains Interpro domain(s) IPR004541 Translation elongation factor EFTu/EF1A. bacterial and organelle ""	8	9	9	12	9	13	3	4	4	7	4	8	25.8083	24.759	24.115	26.4285	27.1487	25.2196	1.37152	0.0912582
182	Solyc02g065400.2.1	genomic_reference:SL2.50ch02 gene_region:3115178431154764 transcript_region:SL2.50ch02:31151784..31154764+ go_terms:GO:0008266.GO:0005515 functional_description:Oxygenevolving enhancer protein 1 of photosystem II (AHRD V1 *** A8J0E4_CHLRE); contains Interpro domain(s) IPR002628 Photosystem II manganesestabilizing protein PsbO ""	13	11	12	16	16	16	3	2	2	5	4	4	27.1239	26.5462	26.497	27.8694	27.8988	27.7647	1.12192	0.0424945
184	Solyc02g086730.1.1	evidence_code:10F1H1E1IEG genomic_reference:SL2.50ch02 gene_region:4393753143938103 transcript_region:SL2.50ch02:43937531..43938103+ go_terms:GO:0005515.GO:0003682 functional_description:50S ribosomal protein L12C (AHRD V1 *** Q8LBJ7_ARATH); contains Interpro domain(s) IPR015608 Ribosomal protein L12. chloroplast ""	8	9	8	9	9	8	1	1	1	1	1	1	28.06	27.7795	27.8616	28.6822	29.1671	29.0303	1.05947	0.0486505
185	Solyc10g080710.1.1	evidence_code:10F1H1E1IEG genomic_reference:SL2.50ch10 gene_region:6124784661251817 transcript_region:SL2.50ch10:61247846..61251817 go_terms:GO:0005515.GO:0004816 functional_description:AsparaginyltRNA synthetase 2 (AHRD V1 **** D7L6K3_ARALY); contains Interpro domain(s) IPR004522 AsparaginyltRNA synthetase. class IIb ""	16	15	15	21	15	15	16	15	15	21	15	15	25.2643	25.3295	24.6072	25.6691	25.4078	24.9124	0.262757	0.608897
186	Solyc05g053300.2.1	genomic_reference:SL2.50ch05 gene_region:6257254762577624 transcript_region:SL2.50ch05:62572547..62577624+ go_terms:GO:0005515 functional_description:Dihydrolipoyl dehydrogenase (AHRD V1 *** Q8GT30_SOLLC); contains Interpro domain(s) IPR012999 Pyridine nucleotidedisulphide oxidoreductase. class I. active site IPR006258 Dihydrolipoamide dehydrogenase ""	18	16	20	18	21	22	18	8	11	9	11	12	27.4806	27.4804	27.9414	27.9926	27.2036	28.0799	0.124582	0.806661
187	Solyc07g041900.2.1	genomic_reference:SL2.50ch07 gene_region:5182873951831068 transcript_region:SL2.50ch07:51828739..51831068 go_terms:GO:0030984.GO:0004197 functional_description:Cathepsin Llike cysteine proteinase (AHRD V1 **** A7LJ78_DERVA); contains Interpro domain(s) IPR013128 Peptidase C1A. papain IPR000169 Peptidase. cysteine peptidase active site ""	7	8	7	8	8	8	7	8	7	8	8	8	28.1444	27.9069	27.6363	27.9909	28.1712	26.3154	-0.403418	0.538492
188	Solyc02g086740.1.1	evidence_code:10F1H1E1IEG genomic_reference:SL2.50ch02 gene_region:4394164043942200 transcript_region:SL2.50ch02:43941640..43942200+ go_terms:GO:0005515.GO:0003682 functional_description:50S ribosomal protein L12C (AHRD V1 *** Q8LBJ7_ARATH); contains Interpro domain(s) IPR015608 Ribosomal protein L12. chloroplast ""	8	9	8	9	9	8	1	1	1	1	1	1	28.06	27.7795	27.8616	28.6822	29.1671	29.0303	1.05947	0.0486505
189	Solyc10g074980.1.1	evidence_code:10F0H1E1IEG genomic_reference:SL2.50ch10 gene_region:5801218558017901 transcript_region:SL2.50ch10:58012185..58017901+ go_terms:GO:0005515.GO:0009940 functional_description:Vacuolar sorting receptor (AHRD V1 **** Q93X09_VIGMU); contains Interpro domain(s) IPR003137 Proteaseassociated PA ""	10	12	8	12	13	10	10	12	8	12	13	10	27.2783	27.8616	23.2121	26.1762	28.6088	24.0485	0.160524	0.919221
190	Solyc01g006450.2.1	genomic_reference:SL2.50ch01 gene_region:10581191063305 transcript_region:SL2.50ch01:1058119..1063305+ go_terms:GO:0008152.GO:0055114 functional_description:Enoyl reductase (AHRD V1 *** P93062_BRANA); contains Interpro domain(s) IPR014358 Enoyl[acylcarrierprotein] reductase (NADH) ""	10	12	11	12	11	10	5	7	6	7	6	5	28.7976	29.1937	29.6919	28.9545	28.2136	29.3279	-0.395758	0.479136
191	Solyc11g066250.1.1	evidence_code:10F0H1E0IEG genomic_reference:SL2.50ch11 gene_region:4904590749049862 transcript_region:SL2.50ch11:49045907..49049862 go_terms:GO:0042802.GO:0004185 functional_description:Serine carboxypeptidase (AHRD V1 **** Q9XH61_9ASTR); contains Interpro domain(s) IPR001563 Peptidase S10. serine carboxypeptidase ""	17	13	15	15	9	13	13	10	11	11	7	10	27.5255	26.9889	27.3194	26.6309	26.0541	26.5152	-0.877871	0.0992084
192	Solyc01g107520.2.1	genomic_reference:SL2.50ch01 gene_region:8680912286810084 transcript_region:SL2.50ch01:86809122..86810084+ functional_description:PBSP domaincontaining protein (AHRD V1 ** C9S7G7_VERA1); contains Interpro domain(s) IPR007541 Plant Basic Secretory Protein ""	9	8	8	9	9	9	7	6	6	7	7	7	27.9356	28.8049	25.4972	23.1066	28.7995	26.8366	-1.165	0.464651
193	Solyc02g083590.2.1	genomic_reference:SL2.50ch02 gene_region:4151571541520837 transcript_region:SL2.50ch02:41515715..41520837 go_terms:GO:0008797 functional_description:Dehydroquinate synthase (AHRD V1 *** Q8RU74_SOLLC); contains Interpro domain(s) IPR016037 3dehydroquinate synthase AroB. subgroup ""	18	16	19	15	13	14	18	16	19	15	13	14	26.8578	26.5292	26.7071	26.9203	27.0663	26.8222	0.238214	0.603372
194	Solyc12g056800.1.1	evidence_code:10F0H1E1IEG genomic_reference:SL2.50ch12 gene_region:4823626948238946 transcript_region:SL2.50ch12:48236269..48238946+ go_terms:GO:0008152.GO:0016491.GO:0055114 functional_description:Oxidoreductase family protein (AHRD V1 *** D7LXC3_ARALY); contains Interpro domain(s) IPR016040 NAD(P)binding domain ""	16	13	14	13	14	14	14	12	13	12	13	13	27.2535	26.3819	26.3917	27.5379	28.0595	27.2712	0.947143	0.104751
195	Solyc01g007910.2.1	genomic_reference:SL2.50ch01 gene_region:21049672112735 transcript_region:SL2.50ch01:2104967..2112735+ go_terms:GO:0008152 functional_description:SuccinylCoA ligase (AHRD V1 *** B9RL91_RICCO); contains Interpro domain(s) IPR005810 SuccinylCoA ligase. alpha subunit ""	12	9	10	9	10	11	2	1	2	2	1	2	26.4796	26.7255	26.1709	26.4952	26.8907	25.7433	-0.0822676	0.876651
196	Solyc10g007290.2.1	genomic_reference:SL2.50ch10 gene_region:16860621694134 transcript_region:SL2.50ch10:1686062..1694134 go_terms:GO:0005515 functional_description:Phosphoenolpyruvate carboxylase (AHRD V1 *** A6YM32_RICCO); contains Interpro domain(s) IPR015813 Pyruvate/Phosphoenolpyruvate kinase. catalytic core IPR001449 Phosphoenolpyruvate carboxylase ""	23		27	25			2		3	5			27.666		28.4766	27.6659			-0.405448	0.678032
197	Solyc01g087040.2.1	genomic_reference:SL2.50ch01 gene_region:7372574873726716 transcript_region:SL2.50ch01:73725748..73726716+ functional_description:Thylakoid lumenal 19 kDa protein. chloroplastic (AHRD V1 *** TL19_ARATH); contains Interpro domain(s) IPR016123 Mog1/PsbP. alpha/beta/alpha sandwich ""	12	12	8	13	12	13	12	12	8	13	12	13	28.1662	27.1504	27.1592	28.517	28.8636	26.9019	0.602175	0.398646
198	Solyc08g066850.2.1	genomic_reference:SL2.50ch08 gene_region:5294133352946188 transcript_region:SL2.50ch08:52941333..52946188+ go_terms:GO:0046872 functional_description:Lactoylglutathione lyase (AHRD V1 *** B6SSK1_MAIZE); contains Interpro domain(s) IPR004361 Glyoxalase I ""	14	13	17	14	14	12	13	12	16	13	13	11	28.4158	27.5798	28.2057	28.7133	28.3233	28.0996	0.311614	0.542228
199	Solyc10g078550.1.1	evidence_code:10F1H1E1IEG genomic_reference:SL2.50ch10 gene_region:5966535159668393 transcript_region:SL2.50ch10:59665351..59668393 go_terms:GO:0004353 functional_description:Glutamate dehydrogenase (AHRD V1 **** Q8L6A0_TOBAC); contains Interpro domain(s) IPR014362 Glutamate dehydrogenase ""	14	15	15	13	11	11	11	11	13	11	11	8	26.8461	26.6868	26.3934	26.3068	26.61	26.0699	-0.313181	0.513593
200	Solyc03g006700.2.1	genomic_reference:SL2.50ch03 gene_region:12597661262506 transcript_region:SL2.50ch03:1259766..1262506 go_terms:GO:0004601.GO:0005515 functional_description:Peroxidase (AHRD V1 **** Q50LG4_TOBAC); contains Interpro domain(s) IPR002016 Haem peroxidase. plant/fungal/bacterial ""	16	14	13	6	12	9	14	13	12	5	11	8	28.4259	27.6139	25.0572	26.6762	27.7349	25.2431	-0.480971	0.652097
201	Solyc06g009400.2.1	genomic_reference:SL2.50ch06 gene_region:33290173332826 transcript_region:SL2.50ch06:3329017..3332826+ go_terms:GO:0005515.GO:0010307 functional_description:Nitrogen regulatory protein PII (AHRD V1 ** Q8DLA5_THEEB); contains Interpro domain(s) IPR017918 Nitrogen regulatory protein PII. conserved site IPR002187 Nitrogen regulatory protein PII ""	12	9	10	10	11	11	11	5	10	10	5	5	27.1587	27.7682	27.4636	26.9885	27.6959	26.6885	-0.339175	0.519733
202	Solyc06g073260.2.1	genomic_reference:SL2.50ch06 gene_region:4153010741533923 transcript_region:SL2.50ch06:41530107..41533923 go_terms:GO:0008266.GO:0003729 functional_description:NADdependent epimerase/dehydratase (AHRD V1 ** C7QWY4_CYAP0); contains Interpro domain(s) IPR016040 NAD(P)binding domain ""	21	20	20	21	21	20	21	20	20	21	21	20	28.4728	29.4352	29.4085	29.2462	28.2528	30.2858	0.156099	0.818772
203	Solyc06g048730.2.1	genomic_reference:SL2.50ch06 gene_region:2810522828112767 transcript_region:SL2.50ch06:28105228..28112767 go_terms:GO:0004853.GO:0042803 functional_description:Uroporphyrinogen decarboxylase (AHRD V1 **** C6TEE8_SOYBN); contains Interpro domain(s) IPR000257 Uroporphyrinogen decarboxylase (UROD) ""	17	15	17	14	11	11	17	15	17	14	11	11	27.0436	27.1265	27.0545	26.689	26.8962	26.7312	-0.302714	0.505986
204	Solyc01g097340.2.1	genomic_reference:SL2.50ch01 gene_region:7999942980002633 transcript_region:SL2.50ch01:79999429..80002633+ go_terms:GO:0044237.GO:0008152 functional_description:NADdependent epimerase/dehydratase family proteinlike protein (AHRD V1 *** Q2XPW6_SOLTU); contains Interpro domain(s) IPR016040 NAD(P)binding domain ""	15	10	16	19	19	17	4	2	6	8	9	8	28.5987	26.6745	27.0756	27.885	27.2233	27.2637	0.00775552	0.990558
205	Solyc04g074640.2.1	genomic_reference:SL2.50ch04 gene_region:5816301158168188 transcript_region:SL2.50ch04:58163011..58168188 go_terms:GO:0005031 functional_description:Lascorbate peroxidase (AHRD V1 *** A8JG56_CHLRE); contains Interpro domain(s) IPR002207 Plant ascorbate peroxidase ""	13	13	13	14	14	13	13	13	13	14	14	13	28.3737	27.7121	28.3795	28.0864	28.4985	27.9964	0.0386818	0.937228
206	Solyc01g087780.2.1	genomic_reference:SL2.50ch01 gene_region:7444450174447330 transcript_region:SL2.50ch01:74444501..74447330+ go_terms:GO:0006508.GO:0043086 functional_description:Subtilisinlike protease (AHRD V1 ** O82006_SOLLC); contains Interpro domain(s) IPR015500 Peptidase S8. subtilisinrelated IPR000209 Peptidase S8 and S53. subtilisin. kexin. sedolisin ""	14		19	17	16	18	4		8	7	8	8	27.3724		28.0581	27.8006	26.9806	28.3692	0.00157957	0.998154
207	Solyc01g107870.2.1	genomic_reference:SL2.50ch01 gene_region:8702143887028206 transcript_region:SL2.50ch01:87021438..87028206+ go_terms:GO:0008143 functional_description:Poly(A) RNA binding protein (AHRD V1 **** B2CJ74_9HYPO); contains Interpro domain(s) IPR006515 Polyadenylate binding protein. human types 1. 2. 3. 4 ""	19	16	13	11	13	11	17	14	12	10	12	10	26.2387	26.0843	24.4203	26.1773	25.8361	25.2818	0.183976	0.782091
208	Solyc09g089530.2.1	Solyc09g089530.2.1	3	3	3	4	3	3	3	3	3	4	3	3	29.1292	29.4296	28.6203	29.359	31.3036	29.7573	1.08026	0.134572
209	Solyc01g106480.2.1	genomic_reference:SL2.50ch01 gene_region:8612162186124841 transcript_region:SL2.50ch01:86121621..86124841 go_terms:GO:0008152.GO:0005975.GO:0055114 functional_description:Malate dehydrogenase (AHRD V1 *** A5BEJ8_VITVI); contains Interpro domain(s) IPR010097 Malate dehydrogenase. NADdependent. eukaryotes and gamma proteobacteria ""	16	14	14	15	13	12	13	11	11	12	10	9	27.901	27.4199	27.3581	27.8234	28.1733	27.4779	0.265219	0.591592
210	Solyc01g109660.2.1	genomic_reference:SL2.50ch01 gene_region:8832151388322795 transcript_region:SL2.50ch01:88321513..88322795+ go_terms:GO:0008266 functional_description:Glycinerich RNAbinding protein (AHRD V1 *** B2YKT9_TOBAC); contains Interpro domain(s) IPR015465 RNA recognition motif. glycine rich protein ""	10	10	9	7	10	10	7	7	8	5	7	8	30.1686	30.3289	31.5545	31.3788	30.1568	31.322	0.268543	0.675449
211	Solyc09g009260.2.1	genomic_reference:SL2.50ch09 gene_region:26436002645801 transcript_region:SL2.50ch09:2643600..2645801 go_terms:GO:0005507 functional_description:Fructosebisphosphate aldolase (AHRD V1 *** Q2PYX3_SOLTU); contains Interpro domain(s) IPR000741 Fructosebisphosphate aldolase. classI ""	15	9	10	10	8	9	6	2	2	2	1	2	30.769	30.4965	31.0431	29.3038	29.619	30.155	-1.07698	0.0596436
212	Solyc10g085220.1.1	evidence_code:10F0H1E1IEG genomic_reference:SL2.50ch10 gene_region:6381341063821534 transcript_region:SL2.50ch10:63813410..63821534+ go_terms:GO:0016020.GO:0005743 functional_description:Mitochondrial carrier protein expressed (AHRD V1 ** Q10MX0_ORYSJ); contains Interpro domain(s) IPR005199 Glycoside hydrolase family 79. Nterminal ""	17	13	13	19	16	14	15	11	12	18	14	12	25.0452	25.1916	25.2352	26.733	26.3736	23.5949	0.409841	0.64621
213	Solyc11g069040.2.1	genomic_reference:SL2.50ch11 gene_region:5069505850703526 transcript_region:SL2.50ch11:50695058..50703526 go_terms:GO:0004462 functional_description:Lactoylglutathione lyase (AHRD V1 **** B5XCC9_SALSA); contains Interpro domain(s) IPR004361 Glyoxalase I ""	13	11	11	12	12	12	13	11	11	12	12	12	28.2495	27.1314	26.6641	27.3636	28.4182	27.2279	0.32157	0.620244
214	Solyc02g005350.2.1	genomic_reference:SL2.50ch02 gene_region:22855662310956 transcript_region:SL2.50ch02:2285566..2310956 go_terms:GO:0005507 functional_description:SuccinylCoA ligase (AHRD V1 *** B9RL91_RICCO); contains Interpro domain(s) IPR005810 SuccinylCoA ligase. alpha subunit ""	11	9	9	9	11	10	1	1	1	2	2	1	26.4796	26.7255	26.1709	26.4952	26.8907	25.7433	-0.0822676	0.876651
215	Solyc03g033620.2.1	genomic_reference:SL2.50ch03 gene_region:94804129491781 transcript_region:SL2.50ch03:9480412..9491781+ go_terms:GO:0004185 functional_description:Serine carboxypeptidase S28 family protein (AHRD V1 *** D7MBN8_ARALY); contains Interpro domain(s) IPR008758 Peptidase S28 ""	16	14	15	18	19	16	16	14	15	18	19	16	25.1879	24.0112	23.8054	25.9623	26.7302	24.7674	1.48512	0.0655873
216	Solyc12g088670.1.1	evidence_code:10F1H1E1IEG genomic_reference:SL2.50ch12 gene_region:6239054062394311 transcript_region:SL2.50ch12:62390540..62394311 go_terms:GO:0006508.GO:0008234 functional_description:Cathepsin Blike cysteine proteinase (AHRD V1 ** CYSP_SCHMA); contains Interpro domain(s) IPR013128 Peptidase C1A. papain IPR000169 Peptidase. cysteine peptidase active site IPR000668 Peptidase C1A. papain Ctermina…	12	8	8	9	9	8	12	8	8	9	9	8	27.4267	26.8962	27.3905	26.7707	26.9059	26.7169	-0.439961	0.359925
217	Solyc01g097000.2.1	genomic_reference:SL2.50ch01 gene_region:7974043879746490 transcript_region:SL2.50ch01:79740438..79746490+ go_terms:GO:0005975 functional_description:BetaDglucosidase (AHRD V1 *** Q7XAS3_GOSHI); contains Interpro domain(s) IPR001764 Glycoside hydrolase. family 3. Nterminal ""	17	20	6	5	12	10	15	18	5	4	11	9	24.1635	25.4806	22.8288	19.3336	23.9302	24.6306	-1.52613	0.320088
218	Solyc02g087250.2.1	genomic_reference:SL2.50ch02 gene_region:4427372544285278 transcript_region:SL2.50ch02:44273725..44285278 go_terms:GO:0010181.GO:0003723 functional_description:Group II intron splicing factor CRS1like (AHRD V1 * Q5JK63_ORYSJ); contains Interpro domain(s) IPR001890 RNAbinding. CRM domain ""	8	10	7	10	10	9	8	10	7	10	10	9	28.003	27.9553	26.7824	28.2264	29.3393	26.2236	0.349549	0.695224
219	Solyc11g066390.1.1	evidence_code:10F1H1E1IEG genomic_reference:SL2.50ch11 gene_region:4924613249251451 transcript_region:SL2.50ch11:49246132..49251451+ go_terms:GO:0055114 functional_description:Superoxide dismutase (AHRD V1 *** Q7XAV2_SOLLC); contains Interpro domain(s) IPR018152 Superoxide dismutase. copper/zinc. binding site ""	7	7	7	7	7	7	7	7	7	7	7	7	30.746	27.875	27.625	30.4489	30.6244	28.9213	1.24952	0.229029
221	Solyc05g025500.2.1	genomic_reference:SL2.50ch05 gene_region:3286754432874865 transcript_region:SL2.50ch05:32867544..32874865+ go_terms:GO:0005975 functional_description:Glucan endo1 3betaglucosidase 6 (AHRD V1 *** B6TW83_MAIZE); contains Interpro domain(s) IPR013781 Glycoside hydrolase. subgroup. catalytic core ""	18	17	12	10	18	11	17	16	12	9	17	10	27.52	28.2613	24.6282	22.5839	28.5277	25.024	-1.42462	0.39843
222	Solyc04g054740.2.1	genomic_reference:SL2.50ch04 gene_region:5232939052332579 transcript_region:SL2.50ch04:52329390..52332579+ go_terms:GO:0042802 functional_description:Inositol3phosphate synthase (AHRD V1 *** C4PW06_ARATH); contains Interpro domain(s) IPR002587 Myoinositol1phosphate synthase ""	16	12	14	16	17	20	6	2	4	8	7	10	27.3051	27.2747	27.6967	27.0859	26.9322	27.8305	-0.142635	0.778012
223	Solyc07g005100.2.1	genomic_reference:SL2.50ch07 gene_region:123941126335 transcript_region:SL2.50ch07:123941..126335+ go_terms:GO:0008084.GO:0008843 functional_description:Chitinaselike protein (AHRD V1 *** O81861_ARATH); contains Interpro domain(s) IPR011583 Chitinase II ""	14	12	13	13	14	14	14	12	13	13	14	14	27.5855	27.3521	25.9925	27.8775	29.2358	28.4284	1.53719	0.0460245
224	Solyc11g007990.1.1	evidence_code:10F1H1E1IEG genomic_reference:SL2.50ch11 gene_region:21985052203902 transcript_region:SL2.50ch11:2198505..2203902+ go_terms:GO:0030060 functional_description:Malate dehydrogenase (AHRD V1 **** Q5NE17_SOLLC); contains Interpro domain(s) IPR011273 Malate dehydrogenase. NADPdependent. plants ""	21	22	22	18	21	19	11	11	11	10	10	10	27.3879	27.8449	28.1557	27.572	26.4937	27.9032	-0.473278	0.424553
225	Solyc02g063150.2.1	genomic_reference:SL2.50ch02 gene_region:2980271729803963 transcript_region:SL2.50ch02:29802717..29803963+ go_terms:GO:0005515.GO:0005507 functional_description:Ribulose bisphosphate carboxylase small chain (AHRD V1 *** Q84QE5_TOBAC); contains Interpro domain(s) IPR000894 Ribulose bisphosphate carboxylase. small chain ""	9	10	9	10	9	9	2	3	3	3	2	2	30.2042	30.6839	30.6875	29.8472	29.3545	31.0258	-0.449399	0.462435
226	Solyc02g086610.2.1	genomic_reference:SL2.50ch02 gene_region:4384692943852398 transcript_region:SL2.50ch02:43846929..43852398+ go_terms:GO:0004450.GO:0005507 functional_description:Isocitrate dehydrogenaselike protein (AHRD V1 **** Q8LPJ5_ARATH); contains Interpro domain(s) IPR004790 Isocitrate dehydrogenase NADPdependent. eukaryotic ""	21	10	18	15	15	11	16	5	12	9	11	6	27.4612	26.5355	27.3574	28.7709	28.8324	27.4543	1.23447	0.072344
227	Solyc08g063080.2.1	genomic_reference:SL2.50ch08 gene_region:4984168949846002 transcript_region:SL2.50ch08:49841689..49846002 go_terms:GO:0008146.GO:0008270 functional_description:UDPsulfoquinovose synthase (AHRD V1 *** C0LIR3_SOLLC); contains Interpro domain(s) IPR016040 NAD(P)binding domain ""	24	20	21	18	19	20	24	20	21	18	19	20	26.9574	26.216	26.0363	27.429	27.4018	26.3161	0.645748	0.278249
229	Solyc06g053600.2.1	genomic_reference:SL2.50ch06 gene_region:3289741032909873 transcript_region:SL2.50ch06:32897410..32909873 go_terms:GO:0050236 functional_description:Oxidoreductase aldo/keto reductase family protein expressed (AHRD V1 *** Q10GW4_ORYSJ); contains Interpro domain(s) IPR020471 Aldo/keto reductase subgroup ""	23	22	22	20	21	20	23	22	22	20	21	20	27.6374	27.9987	28.5359	27.1077	26.2897	27.6929	-1.02722	0.108384
230	Solyc03g111610.2.1	genomic_reference:SL2.50ch03 gene_region:5630038256304521 transcript_region:SL2.50ch03:56300382..56304521 go_terms:GO:0005515.GO:0016787 functional_description:HADsuperfamily hydrolase subfamily IA variant 3 containing protein expressed (AHRD V1 **** Q10I42_ORYSJ); contains Interpro domain(s) IPR005834 Haloacid dehalogenaselike hydrolase ""	16	16	15	15	16	16	16	16	15	15	16	16	27.747	27.9089	28.4092	27.4731	26.3707	27.931	-0.763431	0.221649
231	Solyc08g008590.2.1	genomic_reference:SL2.50ch08 gene_region:29621922966912 transcript_region:SL2.50ch08:2962192..2966912+ go_terms:GO:0043008 functional_description:Ubiquitin (AHRD V1 *** C0SFI2_PARBP); contains Interpro domain(s) IPR019956 Ubiquitin subgroup ""	7	5			5		1	1			1		27.6518	27.8371			29.2597		1.51527	0.144704
232	Solyc02g080220.2.1	genomic_reference:SL2.50ch02 gene_region:3907473339077300 transcript_region:SL2.50ch02:39074733..39077300+ go_terms:GO:0005618.GO:0030599 functional_description:Pectinesterase (AHRD V1 *** B9RXQ4_RICCO); contains Interpro domain(s) IPR000070 Pectinesterase. catalytic ""	15	15	15	12	10	13	6	14	4	12	2	12	27.0813	26.4672	26.5905	27.856	27.7509	26.911	0.792948	0.158214
233	Solyc02g024050.2.1	genomic_reference:SL2.50ch02 gene_region:1556832215574101 transcript_region:SL2.50ch02:15568322..15574101+ go_terms:GO:0003959 functional_description:FerredoxinNADP reductase (AHRD V1 *** B9SB31_RICCO); contains Interpro domain(s) IPR012146 FerredoxinNADP reductase ""	17	14	15	13	15	15	17	14	15	13	15	15	27.9617	26.8657	26.4041	28.1084	28.7249	27.0152	0.87235	0.229638
234	Solyc10g007600.2.1	genomic_reference:SL2.50ch10 gene_region:18969391901455 transcript_region:SL2.50ch10:1896939..1901455 go_terms:GO:0008891 functional_description:Llactate dehydrogenase (AHRD V1 *** LLDD_VIBPA); contains Interpro domain(s) IPR012133 Alphahydroxy acid dehydrogenase. FMNdependent ""		5	4	10	12	9		1	1	4	5	3		26.9965	25.7113	26.9119	28.7327	27.5901	1.39101	0.122655
235	Solyc02g072160.2.1	genomic_reference:SL2.50ch02 gene_region:3605035536058273 transcript_region:SL2.50ch02:36050355..36058273+ go_terms:GO:0008152 functional_description:NADH ubiquinone oxidoreductase complex I intermediateassociated protein 30 (AHRD V1 ** B2IZH1_NOSP7); contains Interpro domain(s) IPR013857 NADH:ubiquinone oxidoreductase intermediateassociated protein 30 ""	18	18	18	16	9	14	18	18	18	16	9	14	25.5422	25.4708	25.3544	25.0889	25.2827	24.6189	-0.458993	0.346527
236	Solyc02g014150.2.1	genomic_reference:SL2.50ch02 gene_region:65190936531932 transcript_region:SL2.50ch02:6519093..6531932+ go_terms:GO:0005515 functional_description:Photosystem II stability/assembly factor Ycf48like protein (AHRD V1 ** B0C6T3_ACAM1); contains Interpro domain(s) IPR016705 Photosystem II stability/assembly factor. HCF136 ""	12	8	6	13	14	13	12	8	6	13	14	13	27.355	27.7806	28.273	28.4532	28.2902	27.8415	0.392068	0.451049
237	Solyc04g055170.2.1	genomic_reference:SL2.50ch04 gene_region:5293331152937146 transcript_region:SL2.50ch04:52933311..52937146 go_terms:GO:0005544.GO:0019834 functional_description:Annexin 2 (AHRD V1 *** A9X4R2_BRAJU); contains Interpro domain(s) IPR009118 Annexin. type plant ""	21	15	23	20	21	17	21	15	23	20	21	17	26.9484	27.2285	27.7146	26.8044	26.0746	27.2839	-0.576183	0.312063
238	Solyc03g093690.2.1	Solyc03g093690.2.1	8	10	9	9	8	9	8	10	9	6	8	9	27.8452	27.7203	27.5739	26.9644	28.0541	26.7448	-0.458739	0.413072
239	Solyc08g066800.2.1	genomic_reference:SL2.50ch08 gene_region:5286573652872224 transcript_region:SL2.50ch08:52865736..52872224+ go_terms:GO:0005515.GO:0004630 functional_description:Phospholipase D (AHRD V1 **** Q9FR61_SOLLC); contains Interpro domain(s) IPR011402 Phospholipase D. plant ""	25	15	19	18	16	16	24	14	17	17	15	15	25.9617	25.7674	25.5074	26.2523	26.2646	26.0934	0.457976	0.334171
240	Solyc04g008730.2.1	genomic_reference:SL2.50ch04 gene_region:23937472398009 transcript_region:SL2.50ch04:2393747..2398009 go_terms:GO:0004557.GO:0008456 functional_description:Alphagalactosidase 1 (AHRD V1 **** Q5ZP79_PEA); contains Interpro domain(s) IPR013785 Aldolasetype TIM barrel ""	12	10	12	17	17	15	12	10	12	17	17	15	25.4308	24.4108	25.6423	26.5489	27.733	24.655	1.15102	0.213352
241	Solyc08g074620.1.1	evidence_code:10F1H1E1IEG genomic_reference:SL2.50ch08 gene_region:5591124855913011 transcript_region:SL2.50ch08:55911248..55913011+ go_terms:GO:0008152.GO:0055114 functional_description:Polyphenol oxidase (AHRD V1 *** Q41428_SOLTU); contains Interpro domain(s) IPR016213 Polyphenol oxidase. plant ""	16	17	17	11	14	14	3	3	3	1	2	2	28.2317	28.5647	29.1022	28.6272	26.6427	28.2731	-0.785166	0.26786
242	Solyc04g082140.2.1	genomic_reference:SL2.50ch04 gene_region:6351109163515964 transcript_region:SL2.50ch04:63511091..63515964 go_terms:GO:0055114 functional_description:Laccase22 (AHRD V1 ** LAC22_ORYSJ); contains Interpro domain(s) IPR001117 Multicopper oxidase. type 1 ""	16	16	16	17	15	14	16	16	16	17	15	14	27.6463	27.3275	26.8937	28.6814	28.7614	26.8482	0.807811	0.255538
243	Solyc07g056490.2.1	genomic_reference:SL2.50ch07 gene_region:6162423561625888 transcript_region:SL2.50ch07:61624235..61625888 go_terms:GO:0004364 functional_description:Glutathione transferase (AHRD V1 **** O49821_CARPA); contains Interpro domain(s) IPR004046 Glutathione Stransferase. Cterminal ""	13	15	13	11	13	12	12	14	12	10	12	11	28.0849	28.6016	28.909	27.6759	27.303	27.9795	-0.878998	0.113302
244	Solyc04g072860.2.1	genomic_reference:SL2.50ch04 gene_region:5741008757414435 transcript_region:SL2.50ch04:57410087..57414435 go_terms:GO:0009044 functional_description:BetaDxylosidase (AHRD V1 **** Q8W011_HORVU); contains Interpro domain(s) IPR001764 Glycoside hydrolase. family 3. Nterminal ""	23	17	3	5	8	4	23	17	3	5	8	4	24.0944	23.8583	19.6143	20.9728	22.81	21.7957	-0.66281	0.606817
245	Solyc02g014310.2.1	genomic_reference:SL2.50ch02 gene_region:69370976941898 transcript_region:SL2.50ch02:6937097..6941898 go_terms:GO:0003676.GO:0000166 functional_description:Polyadenylatebinding protein (AHRD V1 * PABP_DROME); contains Interpro domain(s) IPR012677 Nucleotidebinding. alphabeta plait ""	11	11	10	13	12	15	11	11	10	13	12	15	25.8776	25.3195	26.3612	25.9749	24.4773	25.4925	-0.537861	0.388126
246	Solyc09g084480.2.1	Solyc09g084480.2.1	6	6	5	5	7	7	6	6	5	5	7	7	28.7851	29.2394	28.8258	28.6072	30.2274	29.8566	0.613652	0.319627
247	Solyc10g078740.1.1	evidence_code:10F1H1E1IEG genomic_reference:SL2.50ch10 gene_region:5979227659795246 transcript_region:SL2.50ch10:59792276..59795246 go_terms:GO:0008152.GO:0055114 functional_description:Enoyl reductase (AHRD V1 *** P93062_BRANA); contains Interpro domain(s) IPR014358 Enoyl[acylcarrierprotein] reductase (NADH) ""	10	9	11	9	9	9	5	4	6	4	4	4	28.7268	29.0987	29.6018	28.9519	28.1356	29.2185	-0.373757	0.501541
248	Solyc04g077970.2.1	genomic_reference:SL2.50ch04 gene_region:6043050560435397 transcript_region:SL2.50ch04:60430505..60435397 go_terms:GO:0016208.GO:0003999 functional_description:Adenine phosphoribosyltransferaselike (AHRD V1 **** Q2V997_SOLTU); contains Interpro domain(s) IPR005764 Adenine phosphoribosyl transferase ""	12	10	12	11	11	10	12	10	12	11	11	10	28.5386	28.1908	28.0874	29.1688	29.2659	28.3953	0.671056	0.209342
249	Solyc01g087800.2.1	genomic_reference:SL2.50ch01 gene_region:7445278574455148 transcript_region:SL2.50ch01:74452785..74455148+ go_terms:GO:0006508.GO:0043086 functional_description:Subtilisinlike protease (AHRD V1 ** O82777_SOLLC); contains Interpro domain(s) IPR015500 Peptidase S8. subtilisinrelated ""	15	17	19	17	14	18	8	8	10	8	7	9	27.4102	27.8211	28.2067	27.9514	26.8616	28.4265	-0.0661795	0.911834
250	Solyc07g052240.2.1	genomic_reference:SL2.50ch07 gene_region:5805041058054055 transcript_region:SL2.50ch07:58050410..58054055 go_terms:GO:0055114 functional_description:Laccase22 (AHRD V1 ** LAC22_ORYSJ); contains Interpro domain(s) IPR001117 Multicopper oxidase. type 1 ""	14	9	11	14	14	13	14	9	11	14	14	13	25.3841	23.6697	23.8304	26.0276	26.4968	24.8516	1.49731	0.0671713
251	Solyc10g079860.1.1	evidence_code:10F1H1E1IEG genomic_reference:SL2.50ch10 gene_region:6065454860655705 transcript_region:SL2.50ch10:60654548..60655705 go_terms:GO:0005515.GO:0008810 functional_description:Beta1 3glucanase (AHRD V1 *** Q68V46_OLEEU); contains Interpro domain(s) IPR000490 Glycoside hydrolase. family 17 ""	13	13	14	9	10	10	13	13	14	9	10	10	27.9944	29.137	28.1152	28.238	29.4882	27.2878	-0.0775699	0.914168
252	Solyc02g062130.2.1	genomic_reference:SL2.50ch02 gene_region:2828317028286369 transcript_region:SL2.50ch02:28283170..28286369 go_terms:GO:0008266.GO:0003959 functional_description:FerredoxinNADP reductase (AHRD V1 *** D7MN04_ARALY); contains Interpro domain(s) IPR012146 FerredoxinNADP reductase ""	11	11	9	6	7	8	3	4	4	2	3	3	31.5083	30.4235	31.023	29.6324	30.0419	30.383	-0.965823	0.101728
253	Solyc12g094430.1.1	evidence_code:10F1H1E1IEG genomic_reference:SL2.50ch12 gene_region:6298238962984544 transcript_region:SL2.50ch12:62982389..62984544+ functional_description:Glutathione Stransferase (AHRD V1 *** C7F8A3_ARAHY); contains Interpro domain(s) IPR004046 Glutathione Stransferase. Cterminal ""	13	14	14	13	12	13	13	14	14	13	12	13	29.0113	28.6771	29.2093	28.6407	27.941	28.6928	-0.541104	0.29588
254	Solyc03g114930.2.1	genomic_reference:SL2.50ch03 gene_region:5883812858843252 transcript_region:SL2.50ch03:58838128..58843252+ go_terms:GO:0019898 functional_description:Photosystem II oxygen evolving complex protein PsbP (AHRD V1 *** A0ZMM6_NODSP); contains Interpro domain(s) IPR016123 Mog1/PsbP. alpha/beta/alpha sandwich ""	14	16	17	13	12	11	14	16	17	13	12	11	28.3031	26.8883	26.8849	29.8097	28.8049	27.4659	1.33472	0.117645
255	Solyc07g009380.2.1	genomic_reference:SL2.50ch07 gene_region:44354294437750 transcript_region:SL2.50ch07:4435429..4437750+ go_terms:GO:0016798 functional_description:Xyloglucan endotransglucosylase/hydrolase 2 (AHRD V1 **** Q8GTJ0_MALDO); contains Interpro domain(s) IPR016455 Xyloglucan endotransglucosylase/hydrolase IPR008263 Glycoside hydrolase. family 16. active site ""	15	12	12	13	12	10	15	12	12	13	12	10	27.4289	27.1096	26.6369	27.0097	27.6928	26.3992	-0.0245752	0.964926
256	Solyc10g075100.1.1	evidence_code:10F1H1E1IEG genomic_reference:SL2.50ch10 gene_region:5813511458135744 transcript_region:SL2.50ch10:58135114..58135744 go_terms:GO:0005516.GO:0005319 functional_description:Nonspecific lipidtransfer protein (AHRD V1 **** Q4A1N1_SOLLC); contains Interpro domain(s) IPR000528 Plant lipid transfer protein/Par allergen ""	7	5	5	5	4	4	6	4	4	4	4	3	30.3651	29.3317	28.7461	29.031	29.7166	28.4786	-0.405601	0.531068
257	Solyc05g050970.2.1	genomic_reference:SL2.50ch05 gene_region:6032875360332879 transcript_region:SL2.50ch05:60328753..60332879+ go_terms:GO:0004802.GO:0005515 functional_description:Transketolase 1 (AHRD V1 **** O78327_CAPAN); contains Interpro domain(s) IPR005478 Bacterial transketolase ""	12	9	10	13	10	11	4	1	2	5	2	3	27.3276	26.708	27.0705	27.5291	27.1758	27.2751	0.291289	0.543336
258	Solyc09g072660.2.1	genomic_reference:SL2.50ch09 gene_region:6076953260771866 transcript_region:SL2.50ch09:60769532..60771866 go_terms:GO:0009055 functional_description:FADbinding domaincontaining protein (AHRD V1 ** D7KFP2_ARALY); contains Interpro domain(s) IPR006094 FAD linked oxidase. Nterminal ""	17	18	10	11	17	12	17	18	10	11	17	12	25.1818	25.7448	22.3577	22.4528	26.2124	24.9232	0.101381	0.935639
259	Solyc04g015040.2.1	genomic_reference:SL2.50ch04 gene_region:52424365247624 transcript_region:SL2.50ch04:5242436..5247624 go_terms:GO:0005528 functional_description:Peptidylprolyl cistrans isomerase (AHRD V1 *** C1FEU4_9CHLO); contains Interpro domain(s) IPR001179 Peptidylprolyl cistrans isomerase. FKBPtype ""	8	8	9	7	8	7	8	8	9	7	8	7	29.4051	29.4933	28.1754	27.8517	28.4742	28.5247	-0.741086	0.224438
260	Solyc09g011810.2.1	genomic_reference:SL2.50ch09 gene_region:50900385092652 transcript_region:SL2.50ch09:5090038..5092652+ go_terms:GO:0042132 functional_description:Fructose1 6bisphosphatase class 1 (AHRD V1 **** D0MHZ8_RHOM4); contains Interpro domain(s) IPR000146 Fructose1.6bisphosphatase ""	18	19	18	18	18	18	18	19	18	18	18	18	31.0459	31.3464	31.7469	30.6258	29.4902	31.3654	-0.885927	0.188784
261	Solyc09g065900.2.1	genomic_reference:SL2.50ch09 gene_region:5979276859797957 transcript_region:SL2.50ch09:59792768..59797957 go_terms:GO:0005524.GO:0005507 functional_description:Glutathione reductase (AHRD V1 *** B9IED0_POPTR); contains Interpro domain(s) IPR006324 Glutathione reductase. plant ""	20	19	20	20	17	18	20	19	20	20	17	18	27.5721	27.9291	28.3152	26.9333	26.034	27.3247	-1.17478	0.0648323
262	Solyc04g080260.2.1	genomic_reference:SL2.50ch04 gene_region:6209100862094221 transcript_region:SL2.50ch04:62091008..62094221 go_terms:GO:0005975 functional_description:Glucan endo1 3betaglucosidase 7 (AHRD V1 *** B6T289_MAIZE); contains Interpro domain(s) IPR013781 Glycoside hydrolase. subgroup. catalytic core ""	13	16	4	13	14	11	12	15	4	12	13	10	25.7982	25.7473	22.7826	24.5335	27.0235	22.8324	0.0204637	0.987368
263	Solyc01g097270.2.1	genomic_reference:SL2.50ch01 gene_region:7994065179942014 transcript_region:SL2.50ch01:79940651..79942014 go_terms:GO:0005515 functional_description:Chitinase (Fragment) (AHRD V1 * Q38777_ALLSA); contains Interpro domain(s) IPR000726 Glycoside hydrolase. family 19. catalytic IPR001153 Barwin ""	7	7	7	7	8	8	5	5	5	5	6	6	27.6006	28.2947	27.8348	28.7336	30.1965	24.1824	-0.20587	0.889038
264	Solyc10g005960.1.1	evidence_code:10F0H1E1IEG genomic_reference:SL2.50ch10 gene_region:742631743878 transcript_region:SL2.50ch10:742631..743878 functional_description:Fasciclinlike arabinogalactan protein 10 (AHRD V1 *** A9XTL5_GOSHI); contains Interpro domain(s) IPR000782 FAS1 domain ""	12	12	12	12	12	12	12	12	12	12	12	12	29.0218	29.2708	29.5404	28.2915	27.5104	29.152	-0.959673	0.133312
265	Solyc03g062890.2.1	genomic_reference:SL2.50ch03 gene_region:2978463929789346 transcript_region:SL2.50ch03:29784639..29789346 go_terms:GO:0004784 functional_description:Superoxide dismutase (AHRD V1 **** B6ZBR0_POPTN); contains Interpro domain(s) IPR001424 Superoxide dismutase. copper/zinc binding ""	9	7	2	6	7	5	8	7	2	5	6	5	27.9029	27.7906	25.6538	26.721	28.2738	24.1943	-0.719398	0.542482
267	Solyc08g079890.1.1	evidence_code:10F0H1E1IEG genomic_reference:SL2.50ch08 gene_region:6048586760488107 transcript_region:SL2.50ch08:60485867..60488107+ go_terms:GO:0004252 functional_description:Subtilisinlike protease (AHRD V1 ** Q9LWA3_SOLLC); contains Interpro domain(s) IPR015500 Peptidase S8. subtilisinrelated ""	8		6	10	8		2		1	3	1		29.447		29.1453	30.5482	30.657		1.30645	0.0894276
268	Solyc05g054710.2.1	genomic_reference:SL2.50ch05 gene_region:6371143663721172 transcript_region:SL2.50ch05:63711436..63721172 go_terms:GO:0016231 functional_description:Betahexosaminidase b (AHRD V1 **** Q17BL1_AEDAE); contains Interpro domain(s) IPR001540 Glycoside hydrolase. family 20 ""	16	14	13	14	17	17	15	13	13	14	16	16	26.8222	25.8428	25.8005	27.362	28.5094	26.7529	1.38624	0.0617786
269	Solyc09g083410.2.1	genomic_reference:SL2.50ch09 gene_region:6446614464472295 transcript_region:SL2.50ch09:64466144..64472295 go_terms:GO:0004848.GO:0047652 functional_description:Amidase hydantoinase/carbamoylase family protein expressed (AHRD V1 ** Q2QMN7_ORYSJ); contains Interpro domain(s) IPR010158 Amidase. hydantoinase/carbamoylase ""	17	4	10	14	10	9	17	4	10	14	10	9	24.5271	23.2529	24.2126	25.5222	25.3316	25.1124	1.32455	0.0382651
270	Solyc09g090520.2.1	genomic_reference:SL2.50ch09 gene_region:6537053665373745 transcript_region:SL2.50ch09:65370536..65373745 go_terms:GO:0003676.GO:0000166 functional_description:Heterogeneous nuclear ribonucleoprotein A3 (AHRD V1 * B6TGB9_MAIZE); contains Interpro domain(s) IPR012677 Nucleotidebinding. alphabeta plait ""	9	10	6	7	9	7	9	10	6	6	9	7	26.9584	27.5723	25.9107	25.8315	28.2795	25.5933	-0.245673	0.780995
271	Solyc07g018360.2.1	genomic_reference:SL2.50ch07 gene_region:1040667310413230 transcript_region:SL2.50ch07:10406673..10413230 go_terms:GO:0006508.GO:0003723.GO:0005622 functional_description:Elongation factor Ts (AHRD V1 *** Q9SZD6_ARATH); contains Interpro domain(s) IPR014039 Translation elongation factor EFTs/EF1B. dimerisation ""	18	14	15	15	20	14	18	14	15	15	20	14	26.2509	26.4981	26.9247	28.5606	27.3415	26.774	1.00081	0.138177
272	Solyc08g079930.1.1	evidence_code:10F0H1E1IEG genomic_reference:SL2.50ch08 gene_region:6050961460511851 transcript_region:SL2.50ch08:60509614..60511851+ go_terms:GO:0004252 functional_description:Subtilisinlike protease (AHRD V1 ** Q9LWA4_SOLLC); contains Interpro domain(s) IPR015500 Peptidase S8. subtilisinrelated ""	8	8	9		7	6	1	1	1		1	1	29.0032	28.6371	28.8076		30.6324	26.6509	-0.174306	0.885161
273	Solyc01g008250.2.1	genomic_reference:SL2.50ch01 gene_region:23750772377870 transcript_region:SL2.50ch01:2375077..2377870 go_terms:GO:0045454 functional_description:Thioredoxin X (AHRD V1 *** B6T9S0_MAIZE); contains Interpro domain(s) IPR015467 Thioredoxin. core ""	7	6	5	10	7	5	7	6	5	10	7	5	24.963	26.1576	25.8771	29.0646	28.4597	25.4377	1.98808	0.0803332
274	Solyc02g078940.2.1	genomic_reference:SL2.50ch02 gene_region:3813127838135602 transcript_region:SL2.50ch02:38131278..38135602+ go_terms:GO:0070402 functional_description:Zincbinding dehydrogenase superfamily (Quinone oxidoreductase NADPH dependent) (AHRD V1 *** Q1LPW6_RALME); contains Interpro domain(s) IPR014189 Quinone oxidoreductase putative. PIG3 ""	14	13	14	14	12	12	14	13	14	14	12	12	26.4033	26.3282	26.3239	25.9821	25.9619	25.4498	-0.553871	0.256215
275	Solyc05g009470.2.1	genomic_reference:SL2.50ch05 gene_region:36360103643963 transcript_region:SL2.50ch05:3636010..3643963 go_terms:GO:0004558 functional_description:Alphaglucosidase (AHRD V1 **** Q9LEC9_SOLTU); contains Interpro domain(s) IPR000322 Glycoside hydrolase. family 31 ""	14	12	10	15	12	11	6	4	6	8	4	5	25.3259	25.5022	24.4575	24.2153	26.4334	24.5698	-0.022353	0.975766
276	Solyc04g007550.2.1	genomic_reference:SL2.50ch04 gene_region:12375041241655 transcript_region:SL2.50ch04:1237504..1241655+ go_terms:GO:0005507 functional_description:ATP synthase subunit beta (AHRD V1 *** O82722_NICSY); contains Interpro domain(s) IPR005722 ATPase. F1 complex. beta subunit ""	9	8	8	12	12	13	2	2	2	3	2	2	26.5062	26.2043	26.3491	26.9727	27.3917	27.0044	0.76973	0.126715
277	Solyc04g015830.2.1	genomic_reference:SL2.50ch04 gene_region:61748756186468 transcript_region:SL2.50ch04:6174875..6186468+ go_terms:GO:0051015 functional_description:Actinbinding protein gelsolin (AHRD V1 *** D8UJD7_VOLCA); contains Interpro domain(s) IPR007122 Gelsolin ""	25	18	23	15	16	13	25	18	23	15	16	13	25.5986	25.6263	26.0792	25.2679	24.3097	25.3619	-0.788167	0.165408
278	Solyc05g008460.2.1	genomic_reference:SL2.50ch05 gene_region:28057412809779 transcript_region:SL2.50ch05:2805741..2809779 go_terms:GO:0005507 functional_description:ATP synthase subunit beta (AHRD V1 *** O82722_NICSY); contains Interpro domain(s) IPR005722 ATPase. F1 complex. beta subunit ""	9	9	9	12	13	14	2	3	3	3	3	3	26.5103	26.4524	26.9903	27.6454	27.6434	27.0137	0.783135	0.141652
279	Solyc04g080850.2.1	genomic_reference:SL2.50ch04 gene_region:6251411462516376 transcript_region:SL2.50ch04:62514114..62516376 go_terms:GO:0045454 functional_description:Thioredoxin (AHRD V1 *** Q201Z4_9SOLN); contains Interpro domain(s) IPR015467 Thioredoxin. core ""	9	9	4	6	10	4	8	9	4	5	9	4	26.3097	26.7854	23.271	22.8465	26.9799	24.2379	-0.767237	0.57159
280	Solyc06g007340.2.1	genomic_reference:SL2.50ch06 gene_region:13576801363111 transcript_region:SL2.50ch06:1357680..1363111 go_terms:GO:0015036 functional_description:Gammainterferoninducible lysosomal thiol reductase (AHRD V1 *** B6U3P7_MAIZE); contains Interpro domain(s) IPR004911 Gamma interferon inducible lysosomal thiol reductase GILT ""	7	6	6	7	9	8	7	6	6	7	9	8	26.6563	26.6028	26.6848	26.5745	28.2058	26.0309	0.289099	0.669363
281	Solyc12g095960.1.1	evidence_code:10F0H1E1IEG genomic_reference:SL2.50ch12 gene_region:6340151463405993 transcript_region:SL2.50ch12:63401514..63405993 go_terms:GO:0051010 functional_description:Insulinlike growth factor 2 mRNAbinding protein 2 (AHRD V1 *** IF2B2_PONAB); contains Interpro domain(s) IPR018111 K Homology. type 1. subgroup ""	9	10	8	11	11	10	9	10	8	11	11	10	27.8369	28.0464	23.9208	27.3952	28.5773	22.768	-0.354527	0.841632
282	Solyc05g009030.2.1	genomic_reference:SL2.50ch05 gene_region:31940683201893 transcript_region:SL2.50ch05:3194068..3201893 go_terms:GO:0003862 functional_description:3isopropylmalate dehydrogenase (AHRD V1 **** B5LAV1_CAPAN); contains Interpro domain(s) IPR004429 Isopropylmalate dehydrogenase ""	15	12	13	14	12	12	15	12	13	14	12	12	27.0859	26.7653	27.0115	26.1972	26.4457	26.6375	-0.527463	0.274311
283	Solyc08g006720.2.1	genomic_reference:SL2.50ch08 gene_region:12749231279455 transcript_region:SL2.50ch08:1274923..1279455 go_terms:GO:0055114 functional_description:Glutathione peroxidase (AHRD V1 *** D6BR59_9ROSI); contains Interpro domain(s) IPR000889 Glutathione peroxidase ""	13	11	5	10	12	7	13	11	5	10	12	7	25.7162	27.268	24.7193	25.2959	26.2501	25.8019	-0.118533	0.875377
284	Solyc09g007850.2.1	genomic_reference:SL2.50ch09 gene_region:13777221380930 transcript_region:SL2.50ch09:1377722..1380930 go_terms:GO:0008266 functional_description:RNAbinding protein (AHRD V1 *** C6F119_SOYBN); contains Interpro domain(s) IPR000504 RNA recognition motif. RNP1 ""	8	8	9	8	9	9	7	7	8	7	8	8	27.8778	27.8504	27.7909	28.3918	27.3628	29.7151	0.650206	0.35992
285	Solyc08g062920.2.1	genomic_reference:SL2.50ch08 gene_region:4954679349552256 transcript_region:SL2.50ch08:49546793..49552256 go_terms:GO:0005515.GO:0003746 functional_description:Elongation factor EF2 (AHRD V1 **** Q9SGT4_ARATH); contains Interpro domain(s) IPR000795 Protein synthesis factor. GTPbinding ""	20	20	22	14	17	14	20	20	22	14	17	14	25.1591	25.5895	25.5164	24.7405	23.8824	25.1247	-0.839127	0.148641
286	Solyc01g087610.2.1	genomic_reference:SL2.50ch01 gene_region:7431914974336096 transcript_region:SL2.50ch01:74319149..74336096 go_terms:GO:0004561 functional_description:AlphaNacetylglucosaminidase (AHRD V1 **** Q9ZR45_TOBAC); contains Interpro domain(s) IPR007781 AlphaNacetylglucosaminidase ""	7	8	9	13	17	12	7	8	9	13	17	12	23.1631	22.2583	23.1731	24.8225	25.608	23.6413	1.82574	0.0247602
288	Solyc01g079790.2.1	genomic_reference:SL2.50ch01 gene_region:7143335371437595 transcript_region:SL2.50ch01:71433353..71437595+ go_terms:GO:0008878 functional_description:Glucose1phosphate adenylyltransferase (AHRD V1 **** P93230_SOLLC); contains Interpro domain(s) IPR011831 Glucose1phosphate adenylyltransferase ""	20	15	20	18	24	21	20	15	20	18	24	21	26.7894	26.9023	27.4391	26.4586	25.5829	26.7134	-0.791997	0.171405
289	Solyc12g042060.1.1	evidence_code:10F0H1E1IEG genomic_reference:SL2.50ch12 gene_region:4253314942537576 transcript_region:SL2.50ch12:42533149..42537576+ go_terms:GO:0019538.GO:0005524.GO:0017111.GO:0006289 functional_description:ATPdependent clp protease ATPbinding subunit (AHRD V1 ** Q85G08_CYAME); contains Interpro domain(s) IPR013093 ATPase associated with various cellular activities. AAA2 ""	4	6	7	12	15	10	4	6	7	6	15	10	23.6058	24.2604	24.4159	26.437	27.2659	25.7304	2.38373	0.00397563
290	Solyc07g062030.2.1	genomic_reference:SL2.50ch07 gene_region:6209817062101182 transcript_region:SL2.50ch07:62098170..62101182+ go_terms:GO:0042398.GO:0009813 functional_description:Chalconeflavonone isomerase (AHRD V1 *** B6SK22_MAIZE); contains Interpro domain(s) IPR003466 Chalcone isomerase. subgroup ""	9	8	9	9	9	9	9	8	9	9	9	9	25.4833	25.7598	26.111	26.1666	26.7438	25.5472	0.367805	0.500617
291	Solyc10g075110.1.1	evidence_code:10F1H0E1IEG genomic_reference:SL2.50ch10 gene_region:5815702058157628 transcript_region:SL2.50ch10:58157020..58157628 go_terms:GO:0006869 functional_description:Nonspecific lipidtransfer protein (AHRD V1 *** A7UGG9_SOLTU); contains Interpro domain(s) IPR000528 Plant lipid transfer protein/Par allergen ""	5	5	5	6	5	5	2	2	2	2	2	2	30.2823	30.1924	27.9999	29.8851	31.5047	28.4717	0.4623	0.644155
292	Solyc12g010380.1.1	evidence_code:10F0H1E1IEG genomic_reference:SL2.50ch12 gene_region:34297213438938 transcript_region:SL2.50ch12:3429721..3438938 go_terms:GO:0004017.GO:0006139 functional_description:Adenylate kinaselike protein (AHRD V1 *** Q8VYL1_ARATH); contains Interpro domain(s) IPR018962 Domain of unknown function DUF1995 ""	12	11	13	11	9	9	10	11	11	10	8	9	26.0218	25.1256	25.9621	26.1409	25.5189	25.1353	-0.104766	0.848165
293	Solyc10g081190.1.1	evidence_code:10F1H1E1IEG genomic_reference:SL2.50ch10 gene_region:6163926161643658 transcript_region:SL2.50ch10:61639261..61643658+ go_terms:GO:0004675 functional_description:Lrr. resistance protein fragment""	8	9	4	7	7	7	7	8	4	6	6	6	26.8303	26.9621	23.2956	24.3594	27.2744	25.2751	-0.0596796	0.961097
294	Solyc02g085520.2.1	genomic_reference:SL2.50ch02 gene_region:4294951942961417 transcript_region:SL2.50ch02:42949519..42961417 go_terms:GO:0004019 functional_description:Adenylosuccinate synthetase. chloroplastic (AHRD V1 **** PURA_SOLBU); contains Interpro domain(s) IPR001114 Adenylosuccinate synthetase ""	20	16	20	16	20	18	12	10	12	9	11	11	26.2011	26.7321	26.8719	26.1706	25.4862	26.652	-0.498791	0.369221
295	Solyc02g069010.2.1	genomic_reference:SL2.50ch02 gene_region:3353817833545772 transcript_region:SL2.50ch02:33538178..33545772+ go_terms:GO:0008934 functional_description:Inositol monophosphatase family protein (AHRD V1 **** D7KK98_ARALY); contains Interpro domain(s) IPR000760 Inositol monophosphatase ""	14	13	11	14	11	12	14	13	11	14	11	12	27.4971	26.8733	27.2298	27.1586	26.8569	26.6461	-0.312874	0.5208
296	Solyc01g008550.2.1	genomic_reference:SL2.50ch01 gene_region:26466122650332 transcript_region:SL2.50ch01:2646612..2650332 go_terms:GO:0044237.GO:0008152 functional_description:Cinnamoyl CoA reductaselike protein (AHRD V1 *** B9HNY0_POPTR); contains Interpro domain(s) IPR016040 NAD(P)binding domain ""	7	11	8	5	10	7	7	11	8	5	10	7	24.2166	25.158	24.809	24.7319	25.0787	24.2863	-0.0288637	0.956027
297	Solyc09g090980.2.1	genomic_reference:SL2.50ch09 gene_region:6569800265700023 transcript_region:SL2.50ch09:65698002..65700023 go_terms:GO:0009607 functional_description:Major allergen Mal d 1 (AHRD V1 *** Q84LA7_MALDO); contains Interpro domain(s) IPR000916 Bet v I allergen ""	9	8	8	6	9	8	6	6	6	4	7	8	28.2567	26.3975	26.4208	27.1536	26.9813	25.0715	-0.622874	0.461829
298	Solyc08g081530.2.1	genomic_reference:SL2.50ch08 gene_region:6172276961729291 transcript_region:SL2.50ch08:61722769..61729291+ go_terms:GO:0005524 functional_description:Reductase (AHRD V1 *** B5HVX9_9ACTO); contains Interpro domain(s) IPR013027 FADdependent pyridine nucleotidedisulphide oxidoreductase ""	15	13	12	9	13	8	15	13	12	9	13	8	25.8533	25.0395	25.1701	24.9379	25.5859	25.1898	-0.116473	0.818554
299	Solyc09g089500.2.1	genomic_reference:SL2.50ch09 gene_region:6455903464560088 transcript_region:SL2.50ch09:64559034..64560088+ go_terms:GO:0009611 functional_description:Proteinase inhibitor I (AHRD V1 *** Q3S492_SOLTU); contains Interpro domain(s) IPR000864 Proteinase inhibitor I13. potato inhibitor I ""	4	5	4	5	6	5	3	4	3	4	5	4	27.8747	31.1564	28.7406	27.9191	30.0509	28.8834	-0.306098	0.760057
300	Solyc02g086910.2.1	genomic_reference:SL2.50ch02 gene_region:4407823244082017 transcript_region:SL2.50ch02:44078232..44082017 go_terms:GO:0006457 functional_description:Peptidylprolyl cistrans isomerase cyclophilintype (AHRD V1 *** A8IRU6_CHLRE); contains Interpro domain(s) IPR002130 Peptidylprolyl cistrans isomerase. cyclophilintype ""	17	17	19	19	18	18	17	17	19	19	18	18	29.2974	30.0966	30.2166	28.7719	28.1202	29.963	-0.918486	0.18482
301	Solyc09g008670.2.1	genomic_reference:SL2.50ch09 gene_region:21238402127943 transcript_region:SL2.50ch09:2123840..2127943+ go_terms:GO:0004794 functional_description:Threonine ammonialyase biosynthetic (AHRD V1 **** B1XNT1_SYNP2); contains Interpro domain(s) IPR000634 Serine/threonine dehydratase. pyridoxalphosphatebinding site IPR005787 Threonine dehydratase I ""	18	19	18	21	22	22	18	19	18	21	22	22	26.7172	27.2772	27.5243	27.9849	27.1751	28.7802	0.807198	0.204872
302	Solyc05g014470.2.1	genomic_reference:SL2.50ch05 gene_region:83223818324881 transcript_region:SL2.50ch05:8322381..8324881+ go_terms:GO:0004365 functional_description:Glyceraldehyde 3phosphate dehydrogenase (AHRD V1 **** Q8LK04_SOLTU); contains Interpro domain(s) IPR000173 Glyceraldehyde 3phosphate dehydrogenase ""	13	12	12	13	10	9	5	6	8	9	6	5	26.3269	26.4097	26.6912	26.1711	25.1535	26.0769	-0.675449	0.217442
303	Solyc02g063130.2.1	genomic_reference:SL2.50ch02 gene_region:2975071129757113 transcript_region:SL2.50ch02:29750711..29757113 go_terms:GO:0031593.GO:0070628 functional_description:UV excision repair protein RAD23 (AHRD V1 *** B6JX15_SCHJY); contains Interpro domain(s) IPR004806 UV excision repair protein Rad23 ""	11	13	10	10	12	10	8	9	7	7	9	6	27.6317	28.5232	27.5723	26.5741	28.7925	27.1335	-0.409021	0.574328
304	Solyc04g079890.2.1	genomic_reference:SL2.50ch04 gene_region:6179832861799451 transcript_region:SL2.50ch04:61798328..61799451+ go_terms:GO:0005515 functional_description:Thaumatinlike protein (AHRD V1 *** O24468_ARATH); contains Interpro domain(s) IPR001938 Thaumatin. pathogenesisrelated ""	7	7	4	7	7	7	7	7	4	7	7	7	27.7227	29.1289	22.2734	25.0523	28.5474	28.2034	0.892688	0.637697
305	Solyc07g056420.2.1	genomic_reference:SL2.50ch07 gene_region:6160217961603983 transcript_region:SL2.50ch07:61602179..61603983+ go_terms:GO:0004364.GO:0043295 functional_description:Glutathione Stransferaselike protein (AHRD V1 **** Q8GVD1_SOLLC); contains Interpro domain(s) IPR004046 Glutathione Stransferase. Cterminal ""	12	16	13	12	11	13	6	7	6	6	6	6	29.1269	29.6582	30.1011	28.4686	27.5169	29.1012	-1.2665	0.0672976
306	Solyc10g047930.1.1	evidence_code:10F0H1E1IEG genomic_reference:SL2.50ch10 gene_region:3858962438594602 transcript_region:SL2.50ch10:38589624..38594602+ go_terms:GO:0033743.GO:0000318 functional_description:Peptide methionine sulfoxide reductase msrB (AHRD V1 **** B6T2C6_MAIZE); contains Interpro domain(s) IPR002579 Methionine sulphoxide reductase B ""	9	10	3	7	10	8	9	10	3	7	10	8	26.1241	26.1116	24.1812	25.9666	27.5005	23.7588	0.269685	0.801689
307	Solyc12g017570.1.1	evidence_code:10F1H1E1IEG genomic_reference:SL2.50ch12 gene_region:68635786870564 transcript_region:SL2.50ch12:6863578..6870564+ go_terms:GO:0005093.GO:0031267 functional_description:Rab GDP dissociation inhibitor (AHRD V1 **** C0LSK7_NICBE); contains Interpro domain(s) IPR000806 Rab GDI protein ""	16	16	17	18	16	14	13	16	14	7	13	12	26.1322	26.5183	26.9168	26.1687	25.3484	26.3084	-0.580612	0.293663
308	Solyc12g009180.1.1	evidence_code:10F1H1E1IEG genomic_reference:SL2.50ch12 gene_region:24777662480583 transcript_region:SL2.50ch12:2477766..2480583 functional_description:Cupin superfamily (DUF985) (AHRD V1 *** D9YHB2_9DELT); contains Interpro domain(s) IPR009327 Protein of unknown function DUF985 ""	9	9	9	7	8	7	9	9	9	7	8	7	25.8018	25.3324	23.8934	26.2193	29.752	24.8652	1.93632	0.162166
309	Solyc03g006980.2.1	genomic_reference:SL2.50ch03 gene_region:15413061544689 transcript_region:SL2.50ch03:1541306..1544689+ go_terms:GO:0004560.GO:0005515 functional_description:AlphaLfucosidase 1 (AHRD V1 **** B6U1Y8_MAIZE); contains Interpro domain(s) IPR000933 Glycoside hydrolase. family 29 ""	16	15	11	11	12	6	16	15	11	11	12	6	26.2694	25.8332	22.7585	22.0631	26.0742	22.2815	-1.48078	0.305737
310	Solyc05g009920.2.1	genomic_reference:SL2.50ch05 gene_region:41462474150261 transcript_region:SL2.50ch05:4146247..4150261+ functional_description:Aniontransporting ATPase (AHRD V1 *** B0JG18_MICAN)""	14	12	14	11	8	7	14	12	14	11	8	7	25.5573	25.4602	25.3533	24.3287	25.3842	25.1028	-0.518364	0.325807
311	Solyc02g065240.2.1	genomic_reference:SL2.50ch02 gene_region:3099419930996053 transcript_region:SL2.50ch02:30994199..30996053+ go_terms:GO:0080030.GO:0080032 functional_description:Hydrolase alpha/beta fold family protein (AHRD V1 ** D7LG04_ARALY); contains Interpro domain(s) IPR000073 Alpha/beta hydrolase fold1 ""	12	7	8	11	9	7	11	6	8	10	8	6	28.1165	27.2282	26.4824	27.9447	27.9927	27.0336	0.381327	0.546054
312	Solyc05g043430.2.1	genomic_reference:SL2.50ch05 gene_region:5551880655524126 transcript_region:SL2.50ch05:55518806..55524126 go_terms:GO:0016787 functional_description:Carboxymethylenebutenolidaselike protein (AHRD V1 *** Q8LQS5_ORYSJ); contains Interpro domain(s) IPR002925 Dienelactone hydrolase ""	5	5	5	8	6	8	5	5	5	8	6	8	27.6933	26.2415	25.9541	27.9916	29.0639	27.5009	1.55585	0.0552078
313	Solyc01g087820.2.1	genomic_reference:SL2.50ch01 gene_region:7446359874466208 transcript_region:SL2.50ch01:74463598..74466208+ go_terms:GO:0006508.GO:0043086 functional_description:Subtilisinlike protease (AHRD V1 ** O82777_SOLLC); contains Interpro domain(s) IPR015500 Peptidase S8. subtilisinrelated IPR000209 Peptidase S8 and S53. subtilisin. kexin. sedolisin ""	15	16	15	13	10	14	7	6	5	4	3	4	27.4117	27.7911	28.114	27.821	26.9452	28.3646	-0.0619969	0.913302
314	Solyc12g009590.1.1	evidence_code:10F0H0E1IEG genomic_reference:SL2.50ch12 gene_region:28521722859869 transcript_region:SL2.50ch12:2852172..2859869+ go_terms:GO:0005634.GO:0003677.GO:0020037 functional_description:Methyl binding domain protein (Fragment) (AHRD V1 * B9HAA5_POPTR); contains Interpro domain(s) IPR001739 MethylCpG DNA binding ""	17	19	20	24	16	15	15	19	19	22	15	14	26.6243	25.2207	26.5532	25.7893	24.8461	26.2874	-0.491802	0.461261
315	Solyc07g062610.2.1	genomic_reference:SL2.50ch07 gene_region:6252830662532784 transcript_region:SL2.50ch07:62528306..62532784+ go_terms:GO:0003723.GO:0051920 functional_description:4methyl5(Bhydroxyethyl)thiazole monophosphate biosynthesis enzyme ThiJ (AHRD V1 * C8T4T4_KLEPR); contains Interpro domain(s) IPR006287 DJ1 ""	6	6	6	9	11	9	6	6	6	9	11	9	23.8691	24.3462	24.6321	25.1437	26.8733	24.0873	1.08565	0.195262
316	Solyc06g060260.2.1	genomic_reference:SL2.50ch06 gene_region:3461547434625952 transcript_region:SL2.50ch06:34615474..34625952+ go_terms:GO:0016688 functional_description:Stromal ascorbate peroxidase 7""	14	10	13	16	15	12	10	7	9	11	12	9	25.7691	25.0542	25.8512	26.6398	27.4086	25.7481	1.04065	0.119839
317	Solyc01g104170.2.1	genomic_reference:SL2.50ch01 gene_region:8439349684398307 transcript_region:SL2.50ch01:84393496..84398307 go_terms:GO:0008381 functional_description:Ankyrin repeat domaincontaining protein 2 (AHRD V1 *** B6TNC0_MAIZE); contains Interpro domain(s) IPR002110 Ankyrin ""	7	7	5	6	10	8	7	7	5	6	10	8	27.7899	25.8401	26.6989	29.0291	27.7927	28.211	1.56796	0.047994
318	Solyc06g005060.2.1	genomic_reference:SL2.50ch06 gene_region:3635238132 transcript_region:SL2.50ch06:36352..38132+ go_terms:GO:0051015 functional_description:Elongation factor 1alpha (AHRD V1 *** Q8H9C0_SOLTU); contains Interpro domain(s) IPR004539 Translation elongation factor EF1A. eukaryotic and archaeal IPR000795 Protein synthesis factor. GTPbinding ""	5	5	4	6	7	7	5	5	4	6	7	7	24.8614	25.1514	23.2236	25.1632	27.4806	25.3024	1.56995	0.100954
319	Solyc11g006070.1.1	evidence_code:10F1H1E1IEG genomic_reference:SL2.50ch11 gene_region:861867862328 transcript_region:SL2.50ch11:861867..862328 go_terms:GO:0006457 functional_description:Peptidylprolyl cistrans isomerase (AHRD V1 *** B5LWR0_ZIZJJ); contains Interpro domain(s) IPR002130 Peptidylprolyl cistrans isomerase. cyclophilintype ""	6	7	8	8	6	7	6	6	6	6	6	6	27.3172	26.8861	24.7876	24.3534	27.6169	23.9565	-1.02134	0.394154
320	Solyc02g088610.2.1	genomic_reference:SL2.50ch02 gene_region:4522219245229259 transcript_region:SL2.50ch02:45222192..45229259 go_terms:GO:0004176 functional_description:ATPdependent chaperone ClpB (AHRD V1 **** B5W0X8_SPIMA); contains Interpro domain(s) IPR017730 Chaperonin ClpB ""	12	10	8	17	16	15	12	10	8	17	16	15	25.1402	24.0298	23.966	26.6204	27.4357	25.3584	2.09281	0.0177136
321	Solyc01g005520.2.1	genomic_reference:SL2.50ch01 gene_region:349916352687 transcript_region:SL2.50ch01:349916..352687+ go_terms:GO:0005515.GO:0005488 functional_description:Tetratricopeptide TPR_2 repeat protein (AHRD V1 * A8ZVN6_DESOH); contains Interpro domain(s) IPR001478 PDZ/DHR/GLGF ""	14	13	13	14	14	14	14	13	13	14	14	14	27.8586	28.3672	28.7451	27.5868	26.4795	28.1151	-0.929821	0.158881
322	Solyc05g008600.2.1	genomic_reference:SL2.50ch05 gene_region:29169062920232 transcript_region:SL2.50ch05:2916906..2920232 go_terms:GO:0005507 functional_description:Fructosebisphosphate aldolase (AHRD V1 *** B9SJY9_RICCO); contains Interpro domain(s) IPR000741 Fructosebisphosphate aldolase. classI ""	15	13	13	12	13	12	12	11	11	10	11	10	31.6547	31.9172	32.7477	31.0669	29.8435	31.6392	-1.25664	0.0863038
323	Solyc03g019790.2.1	genomic_reference:SL2.50ch03 gene_region:67157476721534 transcript_region:SL2.50ch03:6715747..6721534 go_terms:GO:0004557.GO:0008456 functional_description:Alphagalactosidase (AHRD V1 **** Q9SP05_SOLLC); contains Interpro domain(s) IPR013785 Aldolasetype TIM barrel ""	16	10	14	13	15	12	16	10	14	13	15	12	27.1919	25.5806	25.7343	27.7509	27.9276	26.2888	1.15351	0.138899
324	Solyc02g081140.2.1	Solyc02g081140.2.1	15	10	3	12	13	8	15	10	3	12	13	8	26.3713	26.0848	22.7695	23.0561	27.5806	23.2272	-0.453895	0.765333
325	Solyc03g098780.1.1	evidence_code:10F1H1E1IEG genomic_reference:SL2.50ch03 gene_region:5450802254508687 transcript_region:SL2.50ch03:54508022..54508687 go_terms:GO:0004867.GO:0015066 functional_description:Kunitztype protease inhibitor (AHRD V1 **** Q3S488_SOLTU); contains Interpro domain(s) IPR002160 Proteinase inhibitor I3. Kunitz legume ""	9	9	8	8	8	8	9	9	8	8	8	8	27.568	28.2896	27.4844	28.9055	29.5092	27.5542	0.875618	0.210759
326	Solyc06g062950.1.1	evidence_code:10F0H1E1IEG genomic_reference:SL2.50ch06 gene_region:3611974836122078 transcript_region:SL2.50ch06:36119748..36122078 go_terms:GO:0004252 functional_description:Subtilisinlike protease (AHRD V1 ** A9XG40_TOBAC); contains Interpro domain(s) IPR015500 Peptidase S8. subtilisinrelated ""	16	15	15	14	15	16	15	15	15	13	14	15	27.4668	27.8789	28.3169	27.0735	29.1736	28.206	0.263454	0.697015
327	Solyc06g005710.2.1	genomic_reference:SL2.50ch06 gene_region:759915763838 transcript_region:SL2.50ch06:759915..763838+ go_terms:GO:0008152 functional_description:cDNA clone 002143C11 full insert sequence (AHRD V1 * B7F1B2_ORYSJ); contains Interpro domain(s) IPR016040 NAD(P)binding domain ""	6	3	3	7	8	7	6	3	3	7	8	7	26.6652	25.611	24.9722	26.7018	27.1377	24.9117	0.500899	0.530285
328	Solyc10g081170.1.1	evidence_code:10F1H1E1IEG genomic_reference:SL2.50ch10 gene_region:6162696461628347 transcript_region:SL2.50ch10:61626964..61628347 go_terms:GO:0005509 functional_description:Calmodulin2 (AHRD V1 *** D7LFI7_ARALY); contains Interpro domain(s) IPR011992 EFHand type ""	8	9	9	7	10	7	1	1	1	1	1	1	26.9637	28.1136	28.5193	27.1659	26.7864	28.6205	-0.341268	0.636475
329	Solyc02g082250.2.1	genomic_reference:SL2.50ch02 gene_region:4052125640525895 transcript_region:SL2.50ch02:40521256..40525895+ go_terms:GO:0004791 functional_description:Thioredoxin reductase (AHRD V1 **** B9SRA3_RICCO); contains Interpro domain(s) IPR005982 Thioredoxin reductase ""	12	10	11	12	10	8	9	6	8	9	7	6	27.4525	26.7738	27.1683	26.2653	26.3218	26.4351	-0.790805	0.124841
330	Solyc12g056960.1.1	evidence_code:10F0H0E1IEG genomic_reference:SL2.50ch12 gene_region:4839663548402298 transcript_region:SL2.50ch12:48396635..48402298 go_terms:GO:0005975 functional_description:Glucan 1 3betaglucosidase (AHRD V1 *** C1H4T0_PARBA); contains Interpro domain(s) IPR001547 Glycoside hydrolase. family 5 ""	23	16	19	17	16	17	23	16	19	17	16	17	26.0025	24.8832	24.7629	26.5691	26.8774	25.4144	1.07079	0.125212
331	Solyc11g011920.1.1	evidence_code:10F1H1E1IEG genomic_reference:SL2.50ch11 gene_region:48488304855228 transcript_region:SL2.50ch11:4848830..4855228 go_terms:GO:0006536.GO:0030170.GO:0019752 functional_description:Glutamate decarboxylase (AHRD V1 *** Q8LKR4_TOBAC); contains Interpro domain(s) IPR010107 Glutamate decarboxylase ""	17	17	20	18	17	14	11	17	20	15	14	14	26.379	26.4697	26.8568	26.0208	25.6023	26.3708	-0.570541	0.265946
332	Solyc02g065280.2.1	genomic_reference:SL2.50ch02 gene_region:3102092031026815 transcript_region:SL2.50ch02:31020920..31026815+ go_terms:GO:0080030.GO:0080032 functional_description:Methyl jasmonate esterase (AHRD V1 *** Q56SE1_SOLTU); contains Interpro domain(s) IPR000073 Alpha/beta hydrolase fold1 ""	10	7	11	10	8	9	9	6	11	9	7	8	28.0013	27.3746	26.8198	27.0041	27.6106	27.2617	-0.106403	0.84236
333	Solyc11g009020.1.1	evidence_code:10F1H1E1IEG genomic_reference:SL2.50ch11 gene_region:31603643163079 transcript_region:SL2.50ch11:3160364..3163079 go_terms:GO:0005515.GO:0016787 functional_description:HADsuperfamily hydrolase subfamily IA variant 3 containing protein expressed (AHRD V1 **** Q10I42_ORYSJ); contains Interpro domain(s) IPR005834 Haloacid dehalogenaselike hydrolase ""	11	12	12	11	12	12	11	12	12	11	12	12	28.661	29.3053	29.8242	28.2058	27.1139	28.7988	-1.22399	0.0871783
334	Solyc02g093310.2.1	genomic_reference:SL2.50ch02 gene_region:4879389248797052 transcript_region:SL2.50ch02:48793892..48797052 go_terms:GO:0023034.GO:0006629.GO:0005975 functional_description:MAPlike protein kinase (AHRD V1 ** O23190_ARATH); contains Interpro domain(s) IPR017946 PLClike phosphodiesterase. TIM beta/alphabarrel domain ""	9	12	3	7	10	8	9	12	3	6	9	7	25.1713	26.1734	17.6595	20.9801	25.1644	24.9844	0.708193	0.765557
335	Solyc09g083440.2.1	genomic_reference:SL2.50ch09 gene_region:6449147964492887 transcript_region:SL2.50ch09:64491479..64492887+ go_terms:GO:0009611 functional_description:Proteinase inhibitor I (AHRD V1 *** Q53X28_SOLTU); contains Interpro domain(s) IPR000864 Proteinase inhibitor I13. potato inhibitor I ""	5	5	5	5	5	5	5	5	5	5	5	5	29.5756	30.2961	30.1383	31.0135	31.3272	30.716	1.01556	0.0700632
336	Solyc08g080650.1.1	Solyc08g080650.1.1	6	5	6	5	6	5	2	2	2	2	2	2	27.3326	28.9551	27.332	30.0745	30.1719	24.0403	0.222331	0.894725
337	Solyc01g008950.2.1	genomic_reference:SL2.50ch01 gene_region:29600562963201 transcript_region:SL2.50ch01:2960056..2963201 go_terms:GO:0005509 functional_description:Calmodulin 5/6/7/8like protein (AHRD V1 *** Q3HVL6_SOLTU); contains Interpro domain(s) IPR011992 EFHand type ""	8	9	9	7	10	7	1	1	1	1	1	1	26.9636	28.1136	28.5198	27.1659	26.8014	28.6208	-0.33631	0.640652
338	Solyc12g088720.1.1	evidence_code:10F0H1E1IEG genomic_reference:SL2.50ch12 gene_region:6241802362421876 transcript_region:SL2.50ch12:62418023..62421876+ go_terms:GO:0003676.GO:0003723.GO:0000166 functional_description:Polyadenylatebinding protein 2 (AHRD V1 *** B6U4M0_MAIZE); contains Interpro domain(s) IPR006515 Polyadenylate binding protein. human types 1. 2. 3. 4 ""	18	8	7	14	13	12	16	6	6	13	12	11	26.4612	24.5903	24.6284	26.0181	26.4414	25.3111	0.69694	0.335718
339	Solyc01g005990.2.1	genomic_reference:SL2.50ch01 gene_region:653649655542 transcript_region:SL2.50ch01:653649..655542 functional_description:Nonspecific lipidtransfer protein (AHRD V1 ** B9REN2_RICCO); contains Interpro domain(s) IPR003612 Plant lipid transfer protein/seed storage/trypsinalpha amylase inhibitor ""	7	7	4	5	6	6	7	7	4	5	6	6	31.126	31.2721	26.4637	28.1541	31.6847	26.5593	-0.821191	0.640702
340	Solyc01g100650.2.1	genomic_reference:SL2.50ch01 gene_region:8237881682399452 transcript_region:SL2.50ch01:82378816..82399452+ go_terms:GO:0016787.GO:0008152.GO:0016491.GO:0045454 functional_description:NHL repeat containing 2 (AHRD V1 * B2RR26_MOUSE); contains Interpro domain(s) IPR011042 Sixbladed betapropeller. TolBlike ""	11	11	10	10	10	10	11	11	10	10	10	10	28.473	27.5908	27.9275	27.7036	26.7665	27.2878	-0.744442	0.187991
341	Solyc01g087850.2.1	genomic_reference:SL2.50ch01 gene_region:7448071774483824 transcript_region:SL2.50ch01:74480717..74483824+ go_terms:GO:0006508.GO:0043086 functional_description:Subtilisinlike protease (AHRD V1 ** O82777_SOLLC); contains Interpro domain(s) IPR015500 Peptidase S8. subtilisinrelated IPR000209 Peptidase S8 and S53. subtilisin. kexin. sedolisin ""	15	15	15	14	14	14	7	7	6	5	5	5	27.3693	27.7995	28.1037	27.9514	26.9824	28.4258	0.0290137	0.95985
342	Solyc12g044600.2.1	genomic_reference:SL2.50ch12 gene_region:4507993445087825 transcript_region:SL2.50ch12:45079934..45087825+ go_terms:GO:0004473 functional_description:NADPdependent malic enzyme. chloroplastic (AHRD V1 *** MAOC_FLAPR); contains Interpro domain(s) IPR012302 Malic enzyme. NADbinding ""	18	16	19	16	17	15	14	12	17	12	13	12	25.6005	25.9383	25.7616	25.2503	24.8634	25.5819	-0.534908	0.284171
343	Solyc05g050120.2.1	genomic_reference:SL2.50ch05 gene_region:5925093859255250 transcript_region:SL2.50ch05:59250938..59255250+ go_terms:GO:0004473 functional_description:Malic enzyme (AHRD V1 *** O04936_SOLLC); contains Interpro domain(s) IPR012302 Malic enzyme. NADbinding ""	18	13	20	17	12	8	15	10	18	14	9	5	25.5506	25.9895	26.052	24.6401	24.6753	25.1605	-1.03878	0.0585301
344	Solyc08g076470.2.1	genomic_reference:SL2.50ch08 gene_region:5763943657652592 transcript_region:SL2.50ch08:57639436..57652592+ go_terms:GO:0004366 functional_description:Glycerol3phosphate acyltransferase (AHRD V1 **** Q7XYH5_CAPAN); contains Interpro domain(s) IPR016222 Glycerol3phosphate Oacyltransferase ""	16	13	14	15	10	9	16	13	14	15	10	9	26.1098	26.2012	26.1465	25.2832	24.5713	26.151	-0.817316	0.178569
345	Solyc03g095180.2.1	genomic_reference:SL2.50ch03 gene_region:4959556649598384 transcript_region:SL2.50ch03:49595566..49598384+ go_terms:GO:0004784 functional_description:Superoxide dismutase (AHRD V1 **** Q7YK44_SOLLC); contains Interpro domain(s) IPR001189 Manganese/iron superoxide dismutase ""	11	11	10	11	11	11	9	9	8	9	9	9	31.1248	30.0873	29.7829	31.6277	31.6116	31.0059	1.08339	0.0870251
347	Solyc01g099020.2.1	genomic_reference:SL2.50ch01 gene_region:8112039181122109 transcript_region:SL2.50ch01:81120391..81122109 go_terms:GO:0004091 functional_description:GDSL esterase/lipase At5g03980 (AHRD V1 *** GDL74_ARATH); contains Interpro domain(s) IPR001087 Lipase. GDSL ""	12	12	14	9	11	11	12	12	14	9	11	11	27.5187	26.4048	26.6043	28.7373	28.8927	27.136	1.41277	0.0657946
348	Solyc02g064940.1.1	evidence_code:10F0H1E1IEG genomic_reference:SL2.50ch02 gene_region:3062438730625781 transcript_region:SL2.50ch02:30624387..30625781+ go_terms:GO:0004675 functional_description:LRR receptorlike serine/threonineprotein kinase. RLP""	14	12	12	12	13	12	14	12	12	12	13	12	25.6996	26.3997	26.1743	26.1284	26.104	26.2499	0.0695357	0.883355
349	Solyc07g008800.2.1	genomic_reference:SL2.50ch07 gene_region:37694503771210 transcript_region:SL2.50ch07:3769450..3771210 go_terms:GO:0051087 functional_description:chaperonin (AHRD V1 *** O24186_ORYSA); contains Interpro domain(s) IPR001476 Chaperonin Cpn10 ""	7	5	5	8	9	6	2	1	2	4	4	2	26.1352	24.7485	25.2024	26.7227	27.3137	25.2934	1.08122	0.160157
350	Solyc10g075070.1.1	evidence_code:10F1H1E1IEG genomic_reference:SL2.50ch10 gene_region:5810965758110129 transcript_region:SL2.50ch10:58109657..58110129 go_terms:GO:0006869 functional_description:Nonspecific lipidtransfer protein (AHRD V1 *** A7UGG9_SOLTU); contains Interpro domain(s) IPR013770 Plant lipid transfer protein and hydrophobic protein. helical ""	3	5	4	4	4	4	2	3	3	2	2	3	28.334	28.1793	28.7971	28.1151	27.8811	28.3166	-0.332518	0.493373
351	Solyc06g005260.2.1	genomic_reference:SL2.50ch06 gene_region:273131274442 transcript_region:SL2.50ch06:273131..274442+ go_terms:GO:0015038 functional_description:Cytoplasmic glutaredoxin thioltransferase glutathionedependent disulfide oxidoreductase (AHRD V1 **** C4R934_PICPG); contains Interpro domain(s) IPR011899 Glutaredoxin. eukaryotic and viruses ""	9	9	5	6	9	8	9	9	5	6	9	8	26.5715	27.5981	24.6817	23.4306	27.3118	25.648	-0.820291	0.493181
352	Solyc01g100320.2.1	genomic_reference:SL2.50ch01 gene_region:8214695482153414 transcript_region:SL2.50ch01:82146954..82153414 go_terms:GO:0003756 functional_description:Thioredoxin/protein disulfide isomerase (AHRD V1 **** Q2U681_ASPOR); contains Interpro domain(s) IPR005788 Disulphide isomerase ""	12	10	10	10	11	9	10	8	8	8	9	7	25.7243	26.1331	26.2641	25.7887	25.3206	26.2271	-0.261725	0.607203
353	Solyc01g108020.2.1	genomic_reference:SL2.50ch01 gene_region:8715718387161875 transcript_region:SL2.50ch01:87157183..87161875 go_terms:GO:0008047 functional_description:Thioredoxin m (AHRD V1 *** B9HS17_POPTR); contains Interpro domain(s) IPR015467 Thioredoxin. core ""	5	8	7	9	9	9	5	8	7	9	9	9	24.9381	24.2783	23.8184	27.0225	27.2937	23.5545	1.612	0.158117
354	Solyc07g041490.1.1	evidence_code:10F0H1E1IEG genomic_reference:SL2.50ch07 gene_region:5063273850633541 transcript_region:SL2.50ch07:50632738..50633541+ functional_description:Stress responsive alphabeta barrel domain protein (AHRD V1 ** C7QRA6_CYAP0); contains Interpro domain(s) IPR013097 Stress responsive alphabeta barrel ""	12	8	9	11	9	8	12	8	9	11	9	8	27.9677	26.5317	26.501	28.5037	29.5908	28.0462	1.71343	0.0340644
355	Solyc05g056400.2.1	genomic_reference:SL2.50ch05 gene_region:6486154764864585 transcript_region:SL2.50ch05:64861547..64864585+ go_terms:GO:0003756.GO:0005515 functional_description:Protein disulfide isomerase (AHRD V1 **** Q6IV17_IPOBA); contains Interpro domain(s) IPR005792 Protein disulphide isomerase ""	8	7	7	7	7	7	4	4	3	3	4	4	27.226	27.8728	28.7223	27.2772	27.1529	28.7998	-0.197065	0.775879
356	Solyc01g079450.2.1	genomic_reference:SL2.50ch01 gene_region:7101371871023830 transcript_region:SL2.50ch01:71013718..71023830 go_terms:GO:0006508 functional_description:Peptidase S9 prolyl oligopeptidase active site domain protein (AHRD V1 *** B4SK00_STRM5); contains Interpro domain(s) IPR001375 Peptidase S9. prolyl oligopeptidase active site region ""	15	18	17	15	13	10	15	18	17	15	13	10	24.8415	25.2472	25.8076	25.4477	23.9239	25.0093	-0.505138	0.415541
357	Solyc12g099430.1.1	evidence_code:10F1H1E1IEG genomic_reference:SL2.50ch12 gene_region:6492508564928377 transcript_region:SL2.50ch12:64925085..64928377+ go_terms:GO:0003824 functional_description:Epoxide hydrolase 1 (AHRD V1 *** D8L7V7_PRUPE); contains Interpro domain(s) IPR000639 Epoxide hydrolaselike ""	9	11	8	10	10	11	9	11	8	10	10	11	23.232	23.5503	21.6609	24.1253	24.3583	19.2845	-0.225022	0.874579
358	Solyc04g009630.2.1	genomic_reference:SL2.50ch04 gene_region:30091403012779 transcript_region:SL2.50ch04:3009140..3012779+ go_terms:GO:0004558 functional_description:Alphaglucosidase 1 (AHRD V1 **** O22444_ARATH); contains Interpro domain(s) IPR000322 Glycoside hydrolase. family 31 ""	15	8	17	11	12	13	14	7	16	10	11	12	25.553	24.1879	23.337	24.9206	25.86	23.1169	0.273181	0.765203
359	Solyc07g053540.1.1	Solyc07g053540.1.1	7	7	5	7	8	6	7	7	5	7	8	6	27.9293	27.3404	24.9997	29.0366	30.1117	29.1655	2.68144	0.0140664
360	Solyc06g068140.2.1	genomic_reference:SL2.50ch06 gene_region:3862465738627697 transcript_region:SL2.50ch06:38624657..38627697+ go_terms:GO:0005634.GO:0003677 functional_description:Methyl binding domain protein (Fragment) (AHRD V1 * B9HAA5_POPTR); contains Interpro domain(s) IPR001739 MethylCpG DNA binding ""	12	7	11	14	11	10	10	7	10	12	10	9	25.895	25.7354	26.6574	27.1308	26.9543	26.8045	0.867248	0.115152
361	Solyc06g060290.2.1	genomic_reference:SL2.50ch06 gene_region:3464992134655100 transcript_region:SL2.50ch06:34649921..34655100 go_terms:GO:0003756.GO:0005515 functional_description:Protein disulfide isomerase (AHRD V1 **** B1Q2X4_SOYBN); contains Interpro domain(s) IPR005792 Protein disulphide isomerase ""	17	19	19	17	17	18	16	18	18	16	16	17	27.8242	27.2824	28.3364	26.4189	26.4789	28.9834	-0.520613	0.533052
362	Solyc07g020860.2.1	genomic_reference:SL2.50ch07 gene_region:1429527214300912 transcript_region:SL2.50ch07:14295272..14300912+ go_terms:GO:0008379 functional_description:Peroxiredoxin (AHRD V1 ** D2D300_GOSHI); contains Interpro domain(s) IPR013740 Redoxin ""	7	5	5	5	6	5	7	5	5	5	6	5	28.0563	27.9115	28.213	28.0196	27.3942	27.8685	-0.299511	0.53217
363	Solyc10g084400.1.1	evidence_code:10F1H1E1IEG genomic_reference:SL2.50ch10 gene_region:6328188663284225 transcript_region:SL2.50ch10:63281886..63284225 functional_description:Glutathione Stransferase (AHRD V1 *** Q76KW1_PEA); contains Interpro domain(s) IPR017933 Glutathione Stransferase/chloride channel. Cterminal ""	13	12	13	11	12	10	13	12	13	11	12	10	26.9604	26.816	26.6672	25.8873	26.2066	26.6166	-0.577647	0.250041
364	Solyc01g089970.2.1	genomic_reference:SL2.50ch01 gene_region:7544892275450433 transcript_region:SL2.50ch01:75448922..75450433+ go_terms:GO:0006241 functional_description:Nucleoside diphosphate kinase (AHRD V1 *** Q3Y5A4_SOLCH); contains Interpro domain(s) IPR001564 Nucleoside diphosphate kinase. core ""	8	7	7	9	7	7	7	6	6	8	6	6	29.3635	29.8096	29.9458	29.9971	29.8093	29.9422	0.209887	0.655399
365	Solyc02g069800.1.1	evidence_code:10F0H1E0IEG genomic_reference:SL2.50ch02 gene_region:3420335434204361 transcript_region:SL2.50ch02:34203354..34204361 go_terms:GO:0008152 functional_description:CXE carboxylesterase (AHRD V1 ** Q0ZPU6_ACTCH); contains Interpro domain(s) IPR013094 Alpha/beta hydrolase fold3 ""	17	16	14	9	9	8	17	16	14	9	9	8	26.557	26.7066	27.149	24.5897	23.9036	25.1992	-2.24004	0.00362459
366	Solyc07g017900.2.1	genomic_reference:SL2.50ch07 gene_region:82836178294010 transcript_region:SL2.50ch07:8283617..8294010 go_terms:GO:0047938 functional_description:Aldose 1epimerase family protein (AHRD V1 **** D7MN90_ARALY); contains Interpro domain(s) IPR008183 Aldose 1epimerase ""	10	7	9	10	9	8	10	7	9	10	9	8	25.6949	25.0667	25.676	26.049	26.2547	25.5754	0.480512	0.349431
367	Solyc04g071900.2.1	genomic_reference:SL2.50ch04 gene_region:5651328056516291 transcript_region:SL2.50ch04:56513280..56516291+ go_terms:GO:0004601 functional_description:Peroxidase (AHRD V1 **** Q94IQ1_TOBAC); contains Interpro domain(s) IPR002016 Haem peroxidase. plant/fungal/bacterial ""	13	11	12	12	9	13	9	8	8	9	6	10	26.6715	25.7673	25.6229	26.9351	25.9789	25.8439	0.232085	0.688846
368	Solyc03g113800.2.1	genomic_reference:SL2.50ch03 gene_region:5789478757902443 transcript_region:SL2.50ch03:57894787..57902443 go_terms:GO:0004029 functional_description:Betaine aldehyde dehydrogenase (AHRD V1 **** D2DEK8_LYCBA); contains Interpro domain(s) IPR015590 Aldehyde dehydrogenase ""	17	15	14	18	15	14	14	12	11	16	13	12	27.1085	27.2675	27.5525	26.8605	26.2496	26.9925	-0.608604	0.237266
369	Solyc03g119080.2.1	genomic_reference:SL2.50ch03 gene_region:6183730061840225 transcript_region:SL2.50ch03:61837300..61840225 go_terms:GO:0080083 functional_description:Betaglucosidase (AHRD V1 **** D7L7Z3_ARALY); contains Interpro domain(s) IPR001360 Glycoside hydrolase. family 1 ""	11	14	15	14	14	13	10	14	15	13	13	13	25.7462	26.179	26.3467	25.3834	24.6624	25.9446	-0.760477	0.191775
370	Solyc06g051960.2.1	genomic_reference:SL2.50ch06 gene_region:3212832832131813 transcript_region:SL2.50ch06:32128328..32131813+ go_terms:GO:0005618.GO:0030599 functional_description:Pectinesterase (AHRD V1 *** B9IDR8_POPTR); contains Interpro domain(s) IPR000070 Pectinesterase. catalytic ""	11	12	13	13	12	13	11	11	12	13	12	12	25.2616	25.679	26.2387	26.2081	25.322	25.7235	0.0247274	0.963024
371	Solyc09g090700.1.1	evidence_code:10F1H1E1IEG genomic_reference:SL2.50ch09 gene_region:6549114165492709 transcript_region:SL2.50ch09:65491141..65492709 go_terms:GO:0004777 functional_description:Succinate semialdehyde dehydrogenase (AHRD V1 **** B6TPI6_MAIZE); contains Interpro domain(s) IPR015590 Aldehyde dehydrogenase ""	15	9	12	10	13	9	15	9	12	10	13	9	25.0682	24.5922	25.2499	25.0417	25.4525	24.349	-0.0223562	0.96644
372	Solyc11g012110.1.1	evidence_code:10F1H1E1IEG genomic_reference:SL2.50ch11 gene_region:50373705038787 transcript_region:SL2.50ch11:5037370..5038787+ go_terms:GO:0005840 functional_description:60S ribosomal protein L6 (AHRD V1 *** B9RHH3_RICCO); contains Interpro domain(s) IPR000915 Ribosomal protein L6E ""	6	9	7	8	10	14	4	6	5	5	6	8	25.303	29.5152	26.0546	25.7401	26.4686	27.7346	-0.309828	0.794022
373	Solyc08g083250.2.1	genomic_reference:SL2.50ch08 gene_region:6292931562934754 transcript_region:SL2.50ch08:62929315..62934754+ go_terms:GO:0004722.GO:0005515 functional_description:Purple acid phosphatase (AHRD V1 *** B0WRM8_CULQU); contains Interpro domain(s) IPR008963 Purple acid phosphataselike. Nterminal ""	10	7	6	11	7	8	10	7	6	11	7	8	24.9158	23.8895	24.2474	25.3892	25.048	23.4822	0.288896	0.671089
374	Solyc11g066720.1.1	evidence_code:10F1H1E1IEG genomic_reference:SL2.50ch11 gene_region:4959144149595951 transcript_region:SL2.50ch11:49591441..49595951+ go_terms:GO:0044237.GO:0008152 functional_description:Bifunctional polymyxin resistance arnA protein (AHRD V1 *** B6TQB1_MAIZE); contains Interpro domain(s) IPR001509 NADdependent epimerase/dehydratase ""	19	16	16	15	17	16	3	4	5	4	3	2	26.2091	26.7011	26.9433	25.6688	25.1206	26.0637	-1.00014	0.085411
375	Solyc06g083190.2.1	genomic_reference:SL2.50ch06 gene_region:4500484745008910 transcript_region:SL2.50ch06:45004847..45008910 go_terms:GO:0005528 functional_description:Peptidylprolyl cistrans isomerase (AHRD V1 *** Q86M29_BRUMA); contains Interpro domain(s) IPR001179 Peptidylprolyl cistrans isomerase. FKBPtype ""	18	20	18	17	18	17	18	16	14	13	14	13	25.558	26.0841	26.309	25.4333	24.3607	25.6825	-0.824861	0.176687
376	Solyc06g071790.2.1	genomic_reference:SL2.50ch06 gene_region:4060162040603444 transcript_region:SL2.50ch06:40601620..40603444 go_terms:GO:0003746 functional_description:Elongation factor Tu (AHRD V1 **** D7MFK2_ARALY); contains Interpro domain(s) IPR004541 Translation elongation factor EFTu/EF1A. bacterial and organelle ""	7	6	6	7	7	7	2	1	1	2	2	2	25.8843	23.6892	23.6232	26.2488	26.6995	25.124	1.62518	0.0754339
377	Solyc06g082090.2.1	genomic_reference:SL2.50ch06 gene_region:4431704744320702 transcript_region:SL2.50ch06:44317047..44320702+ go_terms:GO:0003700 functional_description:Methionine aminopeptidase (AHRD V1 ** C5FF46_NANOT); contains Interpro domain(s) IPR004545 Proliferationassociated protein 1 ""	16	18	17	12	14	17	9	11	9	12	8	9	27.3495	27.7309	28.0596	26.9617	26.1439	27.4664	-0.855981	0.154972
378	Solyc10g082030.1.1	evidence_code:10F1H1E1IEG genomic_reference:SL2.50ch10 gene_region:6225895962262932 transcript_region:SL2.50ch10:62258959..62262932 go_terms:GO:0016491.GO:0045454.GO:0051920 functional_description:Peroxiredoxin (AHRD V1 ** Q9FE12_PHAVU); contains Interpro domain(s) IPR000866 Alkyl hydroperoxide reductase/ Thiol specific antioxidant/ Mal allergen ""	10	10	10	10	11	11	8	8	8	8	8	8	29.1167	29.5038	30.1732	28.9503	28.2349	29.7985	-0.603399	0.341318
379	Solyc12g088760.1.1	evidence_code:10F0H1E1IEG genomic_reference:SL2.50ch12 gene_region:6245546762457716 transcript_region:SL2.50ch12:62455467..62457716+ go_terms:GO:0006508.GO:0043086 functional_description:Subtilisinlike protease (AHRD V1 ** Q38708_ALNGL); contains Interpro domain(s) IPR015500 Peptidase S8. subtilisinrelated ""	15	15	16	13	15	16	15	15	15	13	15	15	27.0024	27.2757	27.6197	27.0957	26.2121	27.5964	-0.331206	0.55953
380	Solyc03g115820.2.1	genomic_reference:SL2.50ch03 gene_region:5946307559469502 transcript_region:SL2.50ch03:59463075..59469502 go_terms:GO:0005515 functional_description:Ribulose5phosphate3epimerase (AHRD V1 *** Q8S4X2_PEA); contains Interpro domain(s) IPR000056 Ribulosephosphate 3epimerase ""	8	8	8	5	5	7	8	8	8	5	5	7	27.2856	28.3527	24.7784	23.4357	28.767	24.7245	-1.16321	0.461819
381	Solyc12g097030.1.1	evidence_code:10F0H1E1IEG genomic_reference:SL2.50ch12 gene_region:6403373264040777 transcript_region:SL2.50ch12:64033732..64040777+ go_terms:GO:0006508.GO:0005515 functional_description:Carboxylterminal processing protease (AHRD V1 *** Q5N158_SYNP6); contains Interpro domain(s) IPR005151 Peptidase S41 ""	17	12	5	8	16	8	17	12	5	8	16	8	23.7384	24.0534	20.3011	22.1402	24.1037	20.2481	-0.53364	0.692065
382	Solyc05g015490.2.1	genomic_reference:SL2.50ch05 gene_region:1070199910704689 transcript_region:SL2.50ch05:10701999..10704689 functional_description:Nonspecific lipidtransfer protein (AHRD V1 *** Q700A6_CICAR); contains Interpro domain(s) IPR003612 Plant lipid transfer protein/seed storage/trypsinalpha amylase inhibitor ""	6	7	4	8	8	8	6	7	4	8	8	8	29.5776	29.4913	25.2338	29.8825	30.7609	23.9609	0.100552	0.960566
383	Solyc06g074670.2.1	genomic_reference:SL2.50ch06 gene_region:4259862342602866 transcript_region:SL2.50ch06:42598623..42602866 go_terms:GO:0048040.GO:0051287 functional_description:Bifunctional polymyxin resistance arnA protein (AHRD V1 *** B6TQB1_MAIZE); contains Interpro domain(s) IPR001509 NADdependent epimerase/dehydratase ""	17	13	13	11	13	17	4	2	4	2	2	4	26.1847	26.6908	26.8779	25.606	25.1221	25.9956	-1.00989	0.0789277
384	Solyc07g007670.2.1	genomic_reference:SL2.50ch07 gene_region:23166792323829 transcript_region:SL2.50ch07:2316679..2323829+ go_terms:GO:0004722.GO:0003993 functional_description:Purple acid phosphatase 3 (AHRD V1 **** Q6J5M8_SOLTU); contains Interpro domain(s) IPR015914 Purple acid phosphatase. Nterminal ""	15	16	17	15	15	15	15	16	15	13	13	15	26.408	27.0789	27.4802	26.4239	25.9111	27.0885	-0.514489	0.380484
386	Solyc09g074940.1.1	evidence_code:10F0H1E1IEG genomic_reference:SL2.50ch09 gene_region:6222978262233993 transcript_region:SL2.50ch09:62229782..62233993 go_terms:GO:0005525 functional_description:Translocase of chloroplast 90. chloroplastic (AHRD V1 ** TOC90_ARATH); contains Interpro domain(s) IPR005690 Chloroplast protein import component Toc86/159 ""	16	9	11	13	7	12	16	9	11	13	7	12	25.3739	25.0488	25.8316	25.4517	24.5475	25.8527	-0.134166	0.81206
387	Solyc04g009420.2.1	genomic_reference:SL2.50ch04 gene_region:28404962842762 transcript_region:SL2.50ch04:2840496..2842762 go_terms:GO:0019898 functional_description:Photosystem II oxygen evolving complex protein PsbP (AHRD V1 *** Q11A16_TRIEI); contains Interpro domain(s) IPR016123 Mog1/PsbP. alpha/beta/alpha sandwich ""	6	4	7	10	10	8	6	4	7	10	10	8	24.7877	22.8895	23.6685	26.8431	27.3519	24.4817	2.44362	0.0275532
388	Solyc04g073990.2.1	genomic_reference:SL2.50ch04 gene_region:5761022757612650 transcript_region:SL2.50ch04:57610227..57612650 go_terms:GO:0005544 functional_description:Annexin (AHRD V1 *** Q42657_CAPAN); contains Interpro domain(s) IPR009118 Annexin. type plant ""	14	13	15	13	13	13	14	13	15	13	13	13	28.1891	28.5565	28.9846	27.5741	26.4671	28.1348	-1.18474	0.0831345
389	Solyc05g050880.2.1	genomic_reference:SL2.50ch05 gene_region:6023729460239259 transcript_region:SL2.50ch05:60237294..60239259 go_terms:GO:0005515 functional_description:Peroxidase (AHRD V1 *** Q4W2V5_PICAB); contains Interpro domain(s) IPR002016 Haem peroxidase. plant/fungal/bacterial ""	7	7	6	6	7	6	4	4	3	5	4	5	28.4094	27.6202	24.8924	26.6794	27.7388	25.2836	-0.406735	0.708826
390	Solyc03g111840.2.1	genomic_reference:SL2.50ch03 gene_region:5650198956506255 transcript_region:SL2.50ch03:56501989..56506255 go_terms:GO:0003676.GO:0000166 functional_description:Polyadenylatebinding protein 1like (AHRD V1 ** PAP1L_HUMAN); contains Interpro domain(s) IPR000504 RNA recognition motif. RNP1 ""	10	8	9	6	7	8	10	8	9	6	7	8	27.9341	28.2226	29.1738	27.3593	26.8776	28.6635	-0.810024	0.25065
391	Solyc03g118650.2.1	genomic_reference:SL2.50ch03 gene_region:6157513261577276 transcript_region:SL2.50ch03:61575132..61577276+ go_terms:GO:0005515.GO:0004034 functional_description:Aldose 1epimeraselike protein (AHRD V1 **** Q9LVH6_ARATH); contains Interpro domain(s) IPR015443 Aldose1epimerase ""	6	5	5	13	12	12	6	5	5	13	12	12	24.2774	22.4811	23.3099	26.1025	26.5484	21.6157	1.3994	0.319387
392	Solyc10g083650.1.1	evidence_code:10F1H1E1IEG genomic_reference:SL2.50ch10 gene_region:6276311462763800 transcript_region:SL2.50ch10:62763114..62763800 go_terms:GO:0016491.GO:0045454 functional_description:Peroxiredoxin ahpC/TSA family (AHRD V1 ** Q1YGN4_MOBAS); contains Interpro domain(s) IPR013740 Redoxin ""	9	10	11	11	10	9	9	10	11	11	10	9	28.5544	28.8797	29.3469	28.2319	27.4371	28.6927	-0.806408	0.175811
393	Solyc03g118120.2.1	genomic_reference:SL2.50ch03 gene_region:6113233161133501 transcript_region:SL2.50ch03:61132331..61133501+ go_terms:GO:0016757 functional_description:Transferase transferring glycosyl groups (AHRD V1 *** D7MH74_ARALY)""	6	6	6	6	6	6	6	6	6	6	6	6	25.9092	25.6401	24.9966	25.645	27.0158	25.223	0.445956	0.4965
394	Solyc04g080880.2.1	genomic_reference:SL2.50ch04 gene_region:6252136862529607 transcript_region:SL2.50ch04:62521368..62529607 go_terms:GO:0006508.GO:0016020.GO:0008234.GO:0055114 functional_description:Cathepsin Blike cysteine proteinase (AHRD V1 * CYSP_SCHMA); contains Interpro domain(s) IPR013128 Peptidase C1A. papain ""	9	10	4	10	12	10	9	10	4	10	12	10	24.1542	24.6701	20.7005	25.2192	26.2911	16.9336	-0.360318	0.886163
395	Solyc01g109300.2.1	genomic_reference:SL2.50ch01 gene_region:8804924488054027 transcript_region:SL2.50ch01:88049244..88054027+ go_terms:GO:0055114 functional_description:4hydroxy3methylbut2enyl diphosphate reductase (AHRD V1 *** A2TGW4_9LAMI); contains Interpro domain(s) IPR003451 LytB protein ""	9	5	6	13	7	6	9	5	6	13	7	6	25.0531	25.3972	24.7236	25.0133	24.2012	25.2553	-0.234697	0.660053
396	Solyc02g067080.2.1	genomic_reference:SL2.50ch02 gene_region:3188712531888905 transcript_region:SL2.50ch02:31887125..31888905 go_terms:GO:0016628 functional_description:UDPDglucose dehydrogenase (AHRD V1 *** D2WK25_GOSHI); contains Interpro domain(s) IPR014028 UDPglucose/GDPmannose dehydrogenase. dimerisation and substratebinding ""	11	8	11	5	7	4	6	4	11	1	7	4	25.3353	26.3278	26.3249	24.5284	23.5021	24.7952	-1.72075	0.0195865
397	Solyc08g075390.2.1	genomic_reference:SL2.50ch08 gene_region:5668721456708030 transcript_region:SL2.50ch08:56687214..56708030 go_terms:GO:0005515 functional_description:Isopentenyldiphosphate deltaisomerase family protein (AHRD V1 * B1KWZ7_CLOBM); contains Interpro domain(s) IPR000086 NUDIX hydrolase domain ""	16	13	17	19	16	13	16	13	17	19	16	13	25.0137	25.0847	24.7862	24.4634	23.6452	24.7169	-0.686334	0.208673
398	Solyc03g120450.2.1	genomic_reference:SL2.50ch03 gene_region:6288666562893048 transcript_region:SL2.50ch03:62886665..62893048 go_terms:GO:0009058.GO:0030170 functional_description:Aminotransferase (AHRD V1 *** Q39Q29_GEOMG); contains Interpro domain(s) IPR004839 Aminotransferase. class I and II ""	15	9	11	11	11	9	15	9	11	11	11	9	25.9773	25.5973	25.8417	25.4896	25.7409	25.5515	-0.211416	0.645911
399	Solyc01g112080.2.1	genomic_reference:SL2.50ch01 gene_region:8995133689953057 transcript_region:SL2.50ch01:89951336..89953057+ go_terms:GO:0016998 functional_description:LysMdomain GPIanchored protein (AHRD V1 ** Q4VVD8_ORYSJ); contains Interpro domain(s) IPR002482 Peptidoglycanbinding Lysin subgroup ""	7	4	4	7	6	6	7	4	4	7	6	6	26.611	24.495	24.7473	25.8453	26.5841	23.7548	0.110325	0.906949
400	Solyc01g105710.2.1	Solyc01g105710.2.1	4	8	4	4	3	6	4	8	4	4	3	6	26.677	30.6624	25.0523	25.323	25.3304	29.5918	-0.715533	0.684033
401	Solyc09g064500.2.1	genomic_reference:SL2.50ch09 gene_region:5737166557373328 transcript_region:SL2.50ch09:57371665..57373328 go_terms:GO:0016020 functional_description:Photosystem II reaction center psb28 protein (AHRD V1 *** C6SZM2_SOYBN); contains Interpro domain(s) IPR005610 Photosystem II protein Psb28. class 1 ""	2	2	1	4	4	5	2	2	1	4	4	5	22.4558	21.7735	20.9403	28.142	28.8708	23.9284	5.25718	0.00406467
402	Solyc10g075090.1.1	evidence_code:10F0H0E1IEG genomic_reference:SL2.50ch10 gene_region:5812503958125556 transcript_region:SL2.50ch10:58125039..58125556 go_terms:GO:0005516.GO:0005319 functional_description:Nonspecific lipidtransfer protein (AHRD V1 **** Q4A1N0_SOLLC); contains Interpro domain(s) IPR013770 Plant lipid transfer protein and hydrophobic protein. helical ""	3	4	3	4	5	3	1	1	1	1	2	1	30.0273	30.3588	27.5959	29.5457	31.8891	28.1409	0.531225	0.651266
403	Solyc03g006140.2.1	genomic_reference:SL2.50ch03 gene_region:791650799108 transcript_region:SL2.50ch03:791650..799108 go_terms:GO:0017040 functional_description:Neutral ceramidase (AHRD V1 **** A9YFM2_WHEAT); contains Interpro domain(s) IPR006823 Neutral/alkaline nonlysosomal ceramidase ""	14	6	12	13	14	14	14	6	12	13	14	14	24.9248	23.1163	22.9745	26.5047	27.0464	25.778	2.77117	0.00485344
404	Solyc04g053120.2.1	genomic_reference:SL2.50ch04 gene_region:5086417450870628 transcript_region:SL2.50ch04:50864174..50870628 go_terms:GO:0005975 functional_description:4alphaglucanotransferase (AHRD V1 *** Q9LV91_ARATH); contains Interpro domain(s) IPR003385 Glycoside hydrolase. family 77 ""	12	11	15	15	10	9	12	11	15	15	10	9	25.3516	25.9711	25.9855	25.0087	24.3871	25.7223	-0.730053	0.217151
405	Solyc04g071620.2.1	genomic_reference:SL2.50ch04 gene_region:5617865656180338 transcript_region:SL2.50ch04:56178656..56180338+ go_terms:GO:0006950 functional_description:ASR4 (Fragment) (AHRD V1 ** Q2QJU1_SOLLC); contains Interpro domain(s) IPR003496 ABA/WDS induced protein ""	12	11	6	8	7	12	12	11	6	8	7	12	25.3733	24.7654	26.2782	26.0826	24.8186	26.4582	0.314215	0.645404
406	Solyc02g081980.2.1	genomic_reference:SL2.50ch02 gene_region:4030831440312321 transcript_region:SL2.50ch02:40308314..40312321 go_terms:GO:0016887.GO:0004382 functional_description:Ectonucleoside triphosphate diphosphohydrolase 6 (AHRD V1 ** Q6YHK4_CAVPO); contains Interpro domain(s) IPR000407 Nucleoside phosphatase GDA1/CD39 ""	13	14	13	13	13	14	12	14	13	13	13	14	30.0748	30.5317	31.2162	29.8991	28.8899	30.7418	-0.764008	0.267789
407	Solyc11g022590.1.1	evidence_code:10F0H0E1IEG genomic_reference:SL2.50ch11 gene_region:1456463514565312 transcript_region:SL2.50ch11:14564635..14565312+ go_terms:GO:0004867.GO:0015066 functional_description:Kunitz trypsin inhibitor 4 (Fragment) (AHRD V1 **** C1J5E0_POPBA); contains Interpro domain(s) IPR002160 Proteinase inhibitor I3. Kunitz legume ""	9	9	9	9	8	8	9	9	9	9	8	8	31.0775	31.5213	32.4685	31.3305	29.939	32.2169	-0.526978	0.488817
408	Solyc12g010840.1.1	evidence_code:10F1H1E1IEG genomic_reference:SL2.50ch12 gene_region:37730653778565 transcript_region:SL2.50ch12:3773065..3778565+ go_terms:GO:0050662.GO:0008152.GO:0016491.GO:0055114 functional_description:Ketolacid reductoisomerase (AHRD V1 *** D7LW57_ARALY); contains Interpro domain(s) IPR016206 Ketolacid reductoisomerase. plant ""	13	11	11	11	10	9	7	5	4	6	4	5	25.8987	25.4376	25.876	25.4977	26.1485	25.7767	0.0701846	0.884302
409	Solyc06g068090.2.1	genomic_reference:SL2.50ch06 gene_region:3858748738591993 transcript_region:SL2.50ch06:38587487..38591993+ go_terms:GO:0005515.GO:0004630 functional_description:Phospholipase D (AHRD V1 **** D2E4A5_9ROSI); contains Interpro domain(s) IPR011402 Phospholipase D. plant ""	17	12	15	16	16	10	16	11	13	15	14	9	25.3768	25.5822	25.5295	24.5872	24.7103	25.5647	-0.542148	0.303159
410	Solyc08g067030.2.1	genomic_reference:SL2.50ch08 gene_region:5314409353148914 transcript_region:SL2.50ch08:53144093..53148914+ functional_description:Os01g0611000 protein (Fragment) (AHRD V1 *** Q0JLB5_ORYSJ); contains Interpro domain(s) IPR006946 Protein of unknown function DUF642 ""	12	12	13	14	13	13	12	12	13	14	13	13	26.5586	26.9856	27.456	27.4558	26.2728	27.4859	0.0714421	0.901473
411	Solyc10g005110.2.1	genomic_reference:SL2.50ch10 gene_region:96242103626 transcript_region:SL2.50ch10:96242..103626 go_terms:GO:0042803 functional_description:Coproporphyrinogen III oxidase aerobic (AHRD V1 *** A9DTF4_9FLAO); contains Interpro domain(s) IPR001260 Coproporphyrinogen III oxidase ""	17	15	16	15	15	16	17	15	16	15	15	16	27.0912	27.4542	27.6503	27.4395	26.2775	27.7559	-0.240969	0.67859
412	Solyc11g066520.1.1	evidence_code:10F0H1E1IEG genomic_reference:SL2.50ch11 gene_region:4936064649367018 transcript_region:SL2.50ch11:49360646..49367018+ go_terms:GO:0006508 functional_description:Serine carboxypeptidase family protein expressed (AHRD V1 *** Q10K92_ORYSJ); contains Interpro domain(s) IPR001563 Peptidase S10. serine carboxypeptidase ""	8	8	9	9	6	7	8	8	9	9	6	7	25.2456	24.6772	25.3803	25.0593	25.0396	24.5418	-0.2208	0.656169
413	Solyc09g091840.2.1	genomic_reference:SL2.50ch09 gene_region:6638983166399718 transcript_region:SL2.50ch09:66389831..66399718 go_terms:GO:0004362 functional_description:Glutathionedisulfide reductase (AHRD V1 **** Q1D9Y5_MYXXD); contains Interpro domain(s) IPR006324 Glutathione reductase. plant ""	15	12	13	14	13	10	15	12	13	14	13	10	25.8899	26.0808	26.3653	25.5041	24.8109	25.4598	-0.853735	0.112347
414	Solyc07g045440.1.1	evidence_code:10F0H1E1IEG genomic_reference:SL2.50ch07 gene_region:5586124455862473 transcript_region:SL2.50ch07:55861244..55862473 functional_description:Fasciclinlike arabinogalactan protein 19 (AHRD V1 *** A9XTM4_GOSHI); contains Interpro domain(s) IPR000782 FAS1 domain ""	13	12	12	12	13	11	13	12	12	12	13	11	27.1421	27.3466	27.6961	26.6652	26.009	27.157	-0.784548	0.166899
415	Solyc06g009190.2.1	genomic_reference:SL2.50ch06 gene_region:31301103135793 transcript_region:SL2.50ch06:3130110..3135793+ go_terms:GO:0005618.GO:0030599 functional_description:Pectinesterase (AHRD V1 *** B9SAU4_RICCO); contains Interpro domain(s) IPR000070 Pectinesterase. catalytic ""	11	10	10	12	10	10	8	7	8	11	9	7	25.8754	26.1262	26.5238	26.0809	25.9069	26.4816	-0.018636	0.969411
416	Solyc07g061790.2.1	genomic_reference:SL2.50ch07 gene_region:6196426761965352 transcript_region:SL2.50ch07:61964267..61965352 go_terms:GO:0020037 functional_description:Hemebinding protein 2 (AHRD V1 **** B6T0C0_MAIZE); contains Interpro domain(s) IPR006917 SOUL haembinding protein ""	8	11	9	9	9	9	8	11	9	9	9	9	27.4999	27.1513	27.4277	27.3571	27.2044	27.1586	-0.119636	0.792891
417	Solyc03g071590.2.1	genomic_reference:SL2.50ch03 gene_region:4120834041213040 transcript_region:SL2.50ch03:41208340..41213040 go_terms:GO:0030060 functional_description:Malate dehydrogenase (AHRD V1 **** Q5NE17_SOLLC); contains Interpro domain(s) IPR011273 Malate dehydrogenase. NADPdependent. plants ""	12	13	12	10	13	11	2	2	1	2	2	2	27.286	27.6527	28.1411	27.5483	26.5074	27.7208	-0.434439	0.451795
418	Solyc01g087840.2.1	genomic_reference:SL2.50ch01 gene_region:7447542374478080 transcript_region:SL2.50ch01:74475423..74478080+ go_terms:GO:0004252 functional_description:Subtilisinlike protease (AHRD V1 ** O82006_SOLLC); contains Interpro domain(s) IPR015500 Peptidase S8. subtilisinrelated ""		11	10	8				1	1	1				27.7935	28.1634	27.8151			-0.163315	0.857855
419	Solyc02g063490.2.1	genomic_reference:SL2.50ch02 gene_region:3014287230148026 transcript_region:SL2.50ch02:30142872..30148026 go_terms:GO:0030060 functional_description:Malate dehydrogenase (AHRD V1 **** B9S7S1_RICCO); contains Interpro domain(s) IPR010097 Malate dehydrogenase. NADdependent. eukaryotes and gamma proteobacteria ""	6	6	6	6	6	6	2	2	2	2	2	2	28.6766	28.2721	28.3786	27.7033	27.7169	27.6228	-0.761434	0.12554
420	Solyc01g006980.2.1	genomic_reference:SL2.50ch01 gene_region:15520931555934 transcript_region:SL2.50ch01:1552093..1555934+ go_terms:GO:0008152.GO:0006633 functional_description:Malonyl CoAacyl carrier protein transacylase containing protein expressed (AHRD V1 *** Q10MS3_ORYSJ); contains Interpro domain(s) IPR004410 Malonyl CoAacyl carrier protein transacylase ""	9	10	10	12	12	14	9	10	10	12	12	14	24.8206	23.6436	22.2909	25.8678	25.2897	22.3436	0.91532	0.419383
421	Solyc01g006290.2.1	genomic_reference:SL2.50ch01 gene_region:884779887621 transcript_region:SL2.50ch01:884779..887621+ go_terms:GO:0004601 functional_description:Peroxidase (AHRD V1 **** Q42964_TOBAC); contains Interpro domain(s) IPR002016 Haem peroxidase. plant/fungal/bacterial ""	10	9	8	10	10	9	9	9	7	10	9	9	30.597	27.9385	28.0159	25.5861	27.0082	26.1485	-2.60289	0.0166183
422	Solyc06g061070.2.1	genomic_reference:SL2.50ch06 gene_region:3548856035490227 transcript_region:SL2.50ch06:35488560..35490227 go_terms:GO:0004375 functional_description:Glycine cleavage system H protein 1 (AHRD V1 **** B6UHJ7_MAIZE); contains Interpro domain(s) IPR017453 Glycine cleavage Hprotein. subgroup ""	4	4	4	3	4	4	2	2	2	1	2	2	31.3487	31.5824	32.5402	31.3896	30.1929	31.9281	-0.653543	0.337316
423	Solyc10g007050.2.1	genomic_reference:SL2.50ch10 gene_region:14361751440888 transcript_region:SL2.50ch10:1436175..1440888 go_terms:GO:0043874.GO:0005515 functional_description:Enolasephosphatase E1 (AHRD V1 ** A8UQN2_9AQUI); contains Interpro domain(s) IPR010041 2.3diketo5methylthio1phosphopentane phosphatase ""	12	12	12	12	12	11	12	11	11	12	12	10	27.3537	27.6852	28.2914	27.3227	26.2168	27.439	-0.783899	0.201203
424	Solyc10g037980.1.1	evidence_code:10F1H1E1IEG genomic_reference:SL2.50ch10 gene_region:1828950218294754 transcript_region:SL2.50ch10:18289502..18294754+ go_terms:GO:0005515 functional_description:Thioredoxin domaincontaining protein 17 (AHRD V1 *** D3PHN2_9MAXI); contains Interpro domain(s) IPR010357 Protein of unknown function DUF953. thioredoxinlike ""	9	7	3	2	9	10	9	7	3	2	9	10	24.6083	24.3447	20.688	17.782	26.0938	22.2923	-1.15758	0.592701
426	Solyc07g052480.2.1	genomic_reference:SL2.50ch07 gene_region:5829442658296992 transcript_region:SL2.50ch07:58294426..58296992 go_terms:GO:0046421.GO:0004451 functional_description:Isocitrate lyase (AHRD V1 **** Q9FQD2_IPOBA); contains Interpro domain(s) IPR006254 Isocitrate lyase ""	11	4	4	14	11	10	11	4	4	14	11	10	23.9183	22.2273	22.314	24.8911	25.7016	23.4894	1.87418	0.0430359
427	Solyc03g098050.2.1	genomic_reference:SL2.50ch03 gene_region:5384450953847335 transcript_region:SL2.50ch03:53844509..53847335+ go_terms:GO:0005516.GO:0005509 functional_description:Calmodulin 3 protein (AHRD V1 **** Q712P2_CAPAN); contains Interpro domain(s) IPR011992 EFHand type ""	7	7	8	5	9		2	1	2	1	2		26.7825	28.1084	28.458	26.8752	26.8109		-0.939921	0.221351
428	Solyc08g067840.2.1	genomic_reference:SL2.50ch08 gene_region:5408227054090382 transcript_region:SL2.50ch08:54082270..54090382+ go_terms:GO:0019898 functional_description:PsbP domaincontaining protein 5. chloroplastic (AHRD V1 ** PPD5_ARATH); contains Interpro domain(s) IPR016123 Mog1/PsbP. alpha/beta/alpha sandwich ""	4	5	1	9	8	6	4	5	1	9	8	6	23.4162	20.7187		27.4247	27.4893	25.3501	4.68722	0.0044013
429	Solyc09g089510.2.1	genomic_reference:SL2.50ch09 gene_region:6456667264567726 transcript_region:SL2.50ch09:64566672..64567726+ go_terms:GO:0009611 functional_description:Proteinase inhibitor I (AHRD V1 *** Q3S492_SOLTU); contains Interpro domain(s) IPR000864 Proteinase inhibitor I13. potato inhibitor I ""	4	4	5	5	4	4	2	3	4	3	2	2	27.9439	29.7028	28.893	30.0207	30.0487	29.7156	1.08175	0.10235
430	Solyc12g099100.1.1	evidence_code:10F1H1E1IEG genomic_reference:SL2.50ch12 gene_region:6471118064716181 transcript_region:SL2.50ch12:64711180..64716181+ go_terms:GO:0005737.GO:0055114 functional_description:Dihydrolipoyl dehydrogenase (AHRD V1 *** Q9FEN7_SOLTU); contains Interpro domain(s) IPR006258 Dihydrolipoamide dehydrogenase ""		9	10	10	11	11		1	1	1	1	1		26.2718	26.897	27.1089	25.9411	27.0207	0.105861	0.873591
431	Solyc03g025720.2.1	genomic_reference:SL2.50ch03 gene_region:75147517518597 transcript_region:SL2.50ch03:7514751..7518597+ go_terms:GO:0004467 functional_description:LongchainfattyacidCoA ligase (AHRD V1 **** C3JN12_RHOER); contains Interpro domain(s) IPR000873 AMPdependent synthetase and ligase ""	8	9	9	5	4	1	8	9	9	5	4	1	25.2213	24.191	24.3491	24.1721	23.4654	23.1517	-0.990728	0.108234
432	Solyc07g056480.2.1	genomic_reference:SL2.50ch07 gene_region:6162316661624189 transcript_region:SL2.50ch07:61623166..61624189+ go_terms:GO:0004364.GO:0043295 functional_description:Glutathione Stransferaselike protein (AHRD V1 **** Q8GVD1_SOLLC); contains Interpro domain(s) IPR004046 Glutathione Stransferase. Cterminal ""	8	12	9	9	7	9	2	2	2	3	2	2	28.3594	29.0591	29.3681	27.3906	26.6098	28.1506	-1.5452	0.0328096
433	Solyc05g013720.2.1	Solyc05g013720.2.1	13	14	14	9	9	12	13	14	14	9	9	12	24.0755	23.5364	23.2632	25.2567	25.6114	23.7107	1.23454	0.092453
434	Solyc05g012260.2.1	genomic_reference:SL2.50ch05 gene_region:55467985552510 transcript_region:SL2.50ch05:5546798..5552510 go_terms:GO:0004722.GO:0005515 functional_description:Purple acid phosphatase (AHRD V1 *** B0WRM8_CULQU); contains Interpro domain(s) IPR008963 Purple acid phosphataselike. Nterminal ""	9	6	7	12	8	6	9	5	7	12	8	6	25.2941	23.8715	23.8614	25.6169	25.4093	23.7008	0.566681	0.454925
435	Solyc10g008390.2.1	genomic_reference:SL2.50ch10 gene_region:25246822529183 transcript_region:SL2.50ch10:2524682..2529183+ go_terms:GO:0045454 functional_description:Thioredoxin (AHRD V1 *** A7LNX7_9CARY); contains Interpro domain(s) IPR005746 Thioredoxin ""	5	3	3	3	3	3	3	1	1	1	1	1	31.3669	31.782	28.0924	27.5747	32.1266	28.8846	-0.885121	0.546495
436	Solyc06g064940.2.1	genomic_reference:SL2.50ch06 gene_region:3688078836883493 transcript_region:SL2.50ch06:36880788..36883493 functional_description:Phosphatidylinositol transfer protein SFH5 (AHRD V1 * SFH5_YARLI); contains Interpro domain(s) IPR001251 Cellular retinaldehydebinding/triple function. Cterminal ""	14	9	16	14	14	13	11	6	14	12	11	10	25.9551	26.5373	26.7318	25.7683	25.0161	26.2914	-0.71614	0.22473
437	Solyc07g065120.2.1	genomic_reference:SL2.50ch07 gene_region:6424256864249740 transcript_region:SL2.50ch07:64242568..64249740+ go_terms:GO:0016301 functional_description:Glycerophosphoryl diester phosphodiesterase family protein (AHRD V1 *** D7MKI0_ARALY); contains Interpro domain(s) IPR017946 PLClike phosphodiesterase. TIM beta/alphabarrel domain ""	12	12	12	11	12	10	12	12	12	11	12	10	27.787	28.4177	28.603	27.0994	26.432	28.0914	-1.06163	0.11351
438	Solyc01g006300.2.1	genomic_reference:SL2.50ch01 gene_region:888896891747 transcript_region:SL2.50ch01:888896..891747 go_terms:GO:0004601 functional_description:Peroxidase (AHRD V1 **** Q43774_SOLLC); contains Interpro domain(s) IPR002016 Haem peroxidase. plant/fungal/bacterial ""	8	9	7	7	7	6	7	9	6	7	6	6	30.9677	28.2955	28.5231	29.3757	30.4822	29.6807	0.584094	0.49204
439	Solyc11g020870.1.1	evidence_code:10F0H1E1IEG genomic_reference:SL2.50ch11 gene_region:1282149512827341 transcript_region:SL2.50ch11:12821495..12827341 functional_description:MYG1 protein (AHRD V1 ** Q58D33_BOVIN); contains Interpro domain(s) IPR003226 Metaldependent protein hydrolase ""	16	5	11	9	7	6	16	5	11	9	7	6	24.7936	22.5113	22.581	24.3275	24.7391	22.8107	0.663832	0.448911
441	Solyc12g094720.1.1	Solyc12g094720.1.1	13	10	10	10	10	10	13	10	10	10	10	10	24.9925	26.2031	25.7571	26.2994	26.5083	24.504	0.119659	0.867444
442	Solyc04g007120.2.1	genomic_reference:SL2.50ch04 gene_region:832713843272 transcript_region:SL2.50ch04:832713..843272 go_terms:GO:0031593.GO:0070628 functional_description:UV excision repair protein RAD23 (AHRD V1 * B6JX15_SCHJY); contains Interpro domain(s) IPR004806 UV excision repair protein Rad23 ""	10	11	6	8	10	8	9	10	5	7	9	7	26.3209	27.1393	26.0734	25.7974	27.8734	25.9179	0.0183981	0.979817
443	Solyc06g074510.2.1	genomic_reference:SL2.50ch06 gene_region:4249046742495114 transcript_region:SL2.50ch06:42490467..42495114 go_terms:GO:0008152 functional_description:2.3bisphosphoglyceratedependent phosphoglycerate mutase 2 (AHRD V1 ** GPMA2_GLOVI); contains Interpro domain(s) IPR013078 Phosphoglycerate mutase ""	13	12	14	13	13	11	13	12	14	13	13	10	25.3903	25.6879	26.5094	25.8177	24.8251	25.8508	-0.364712	0.532523
444	Solyc02g069090.2.1	genomic_reference:SL2.50ch02 gene_region:3363187233638685 transcript_region:SL2.50ch02:33631872..33638685 go_terms:GO:0030984 functional_description:Cathepsin B (AHRD V1 *** Q1HER6_NICBE); contains Interpro domain(s) IPR015643 Peptidase C1A. cathepsin B ""	11	13	10	9	6	8	10	12	9	8	6	8	25.6328	26.0345	26.3547	25.8377	24.5341	25.8605	-0.59657	0.322467
445	Solyc04g074510.2.1	genomic_reference:SL2.50ch04 gene_region:5809413958096300 transcript_region:SL2.50ch04:58094139..58096300+ go_terms:GO:0050815 functional_description:1433 protein beta/alphaB (AHRD V1 ** 143BB_XENLA); contains Interpro domain(s) IPR000308 1433 protein ""	12	10	12	9	10	10	6	4	6	3	5	4	27.3948	27.6428	28.2877	26.9386	26.1183	27.5037	-0.92153	0.142668
446	Solyc02g081880.2.1	genomic_reference:SL2.50ch02 gene_region:4023666140240294 transcript_region:SL2.50ch02:40236661..40240294 go_terms:GO:0005515 functional_description:Molybdenum cofactor sulfurase proteinlike (AHRD V1 ** Q653D7_ORYSJ); contains Interpro domain(s) IPR005303 MOSC. Nterminal beta barrel ""	12	11	7	9	11	9	12	11	7	9	11	9	26.4074	26.1748	22.7793	24.0016	27.3343	23.3175	-0.236043	0.865301
447	Solyc04g071890.2.1	genomic_reference:SL2.50ch04 gene_region:5650670456508808 transcript_region:SL2.50ch04:56506704..56508808+ go_terms:GO:0004601 functional_description:Peroxidase 4 (AHRD V1 **** B7UCP4_LITCN); contains Interpro domain(s) IPR002016 Haem peroxidase. plant/fungal/bacterial ""	13	7	11	12	11	10	9	4	7	9	8	7	25.9745	24.8605	25.022	26.2755	25.9089	25.0449	0.457436	0.448312
448	Solyc12g043020.1.1	evidence_code:10F0H1E1IEG genomic_reference:SL2.50ch12 gene_region:4406759044080483 transcript_region:SL2.50ch12:44067590..44080483+ go_terms:GO:0005507.GO:0004160 functional_description:Dihydroxyacid dehydratase (AHRD V1 **** A6C1E8_9PLAN); contains Interpro domain(s) IPR004404 Dihydroxyacid dehydratase ""	11	10	9	10	10	10	11	10	9	10	10	10	25.6279	25.7587	25.793	25.4516	25.1858	25.8597	-0.227496	0.632158
449	Solyc04g076820.1.1	evidence_code:10F0H1E1IEG genomic_reference:SL2.50ch04 gene_region:5928974859291172 transcript_region:SL2.50ch04:59289748..59291172 functional_description:Octicosapeptide/Phox/Bem1p domaincontaining protein (AHRD V1 * D7MPG4_ARALY); contains Interpro domain(s) IPR000270 Octicosapeptide/Phox/Bem1p ""	5	1		5	7	6	5	1		5	7	6	24.1544	22.9984		25.7163	25.1362	26.1593	2.09421	0.0177712
450	Solyc06g073460.2.1	genomic_reference:SL2.50ch06 gene_region:4166403841668089 transcript_region:SL2.50ch06:41664038..41668089 go_terms:GO:0055114 functional_description:Glutathione peroxidase (AHRD V1 *** Q7XZS6_SOLLC); contains Interpro domain(s) IPR000889 Glutathione peroxidase ""	5	7	4	8	10	10	4	7	4	7	8	9	24.8787	24.6359	24.4093	24.8908	25.3516	24.5903	0.302924	0.540119
451	Solyc08g079920.1.1	evidence_code:10F0H1E1IEG genomic_reference:SL2.50ch08 gene_region:6050454860506788 transcript_region:SL2.50ch08:60504548..60506788+ go_terms:GO:0004252 functional_description:Subtilisinlike protease (AHRD V1 ** Q9LWA3_SOLLC); contains Interpro domain(s) IPR015500 Peptidase S8. subtilisinrelated IPR000209 Peptidase S8 and S53. subtilisin. kexin. sedolisin ""	4	4	4		4	4	1	1	1		1	1	29.3627	27.6309	28.1			25.9836	-2.38098	0.0539816
452	Solyc04g007910.2.1	genomic_reference:SL2.50ch04 gene_region:15748181580749 transcript_region:SL2.50ch04:1574818..1580749 go_terms:GO:0005975 functional_description:Glucan endo1 3betaglucosidase 3 (AHRD V1 *** B6TLN1_MAIZE); contains Interpro domain(s) IPR013781 Glycoside hydrolase. subgroup. catalytic core ""	7	4	3	5	4	6	7	4	3	5	4	6	25.6799	27.2713	21.2328	23.3143	26.0757	26.6944	0.633462	0.70566
454	Solyc08g006790.2.1	genomic_reference:SL2.50ch08 gene_region:13466461348052 transcript_region:SL2.50ch08:1346646..1348052 go_terms:GO:0009055 functional_description:Early nodulin551 (Fragment) (AHRD V1 * NO551_SOYBN); contains Interpro domain(s) IPR003245 Plastocyaninlike ""	6	5	4	5	5	5	6	5	4	5	5	5	27.9874	25.9874	26.2647	27.1839	27.0813	26.4345	0.153418	0.822013
455	Solyc03g083520.2.1	genomic_reference:SL2.50ch03 gene_region:4701067447015134 transcript_region:SL2.50ch03:47010674..47015134+ go_terms:GO:0005509 functional_description:Calmodulin (AHRD V1 *** B6T4U8_MAIZE); contains Interpro domain(s) IPR011992 EFHand type ""	7	4	4	7	9	8	3	4	4	4	5	5	25.8014	24.999	25.6807	27.0012	25.5868	26.3994	0.835446	0.177458
456	Solyc04g072240.2.1	genomic_reference:SL2.50ch04 gene_region:5683636956838665 transcript_region:SL2.50ch04:56836369..56838665+ go_terms:GO:0009055.GO:0008746 functional_description:Oxidoreductase family protein (AHRD V1 *** D7LXC3_ARALY); contains Interpro domain(s) IPR016040 NAD(P)binding domain ""	17	14	16	12	12	12	15	13	15	11	11	11	26.8318	26.0676	26.3922	25.4735	25.291	25.8508	-0.892097	0.102015
458	Solyc09g091000.2.1	genomic_reference:SL2.50ch09 gene_region:6570820765709306 transcript_region:SL2.50ch09:65708207..65709306+ go_terms:GO:0009607 functional_description:Major allergen Mal d 1 (AHRD V1 *** Q84LA7_MALDO); contains Interpro domain(s) IPR000916 Bet v I allergen ""	8	10	7	7	9	8	7	8	7	6	8	8	24.5146	23.4215	20.9885	24.6239	24.9039		1.78905	0.144474
459	Solyc10g047000.1.1	evidence_code:10F0H1E1IEG genomic_reference:SL2.50ch10 gene_region:3460663934615943 transcript_region:SL2.50ch10:34606639..34615943 go_terms:GO:0008017 functional_description:mRNA export factor (AHRD V1 ** B5X9N9_SALSA); contains Interpro domain(s) IPR020472 Gprotein beta WD40 repeat. region ""	13	14	7	1	13	1	13	14	7	1	13	1	25.4724	24.8075	20.3844	23.3344	24.8803	19.3338	-1.03857	0.574353
460	Solyc09g010420.2.1	genomic_reference:SL2.50ch09 gene_region:37865973795092 transcript_region:SL2.50ch09:3786597..3795092 go_terms:GO:0004042.GO:0004358 functional_description:Arginine biosynthesis bifunctional protein ArgJ (AHRD V1 *** B4VHU0_9CYAN); contains Interpro domain(s) IPR002813 Arginine biosynthesis protein ArgJ ""	10	7	8	11	10	9	10	7	8	11	9	9	26.0964	25.4742	26.0295	26.0589	25.7432	25.7126	-0.0284867	0.952449
461	Solyc03g020040.2.1	genomic_reference:SL2.50ch03 gene_region:69112216912129 transcript_region:SL2.50ch03:6911221..6912129 go_terms:GO:0004867 functional_description:Proteinase inhibitor II (AHRD V1 *** B3F0C1_TOBAC); contains Interpro domain(s) IPR003465 Proteinase inhibitor I20. Pin2 ""	7	4	3	6	5	4	7	4	1	6	5	4	30.343	29.3911	29.3497	31.0259	31.0415	29.639	0.874186	0.188917
462	Solyc01g111760.2.1	genomic_reference:SL2.50ch01 gene_region:8970109089706839 transcript_region:SL2.50ch01:89701090..89706839+ go_terms:GO:0046961 functional_description:Vtype ATP synthase beta chain (AHRD V1 *** VATB_PYRHO); contains Interpro domain(s) IPR005723 ATPase. V1 complex. subunit B ""	13	16	15	16	16	12	13	16	15	16	16	12	25.2329	25.6274	25.9196	25.2936	24.5804	25.8908	-0.338371	0.546578
463	Solyc04g005340.2.1	genomic_reference:SL2.50ch04 gene_region:248903251735 transcript_region:SL2.50ch04:248903..251735 go_terms:GO:0016760 functional_description:Alpha1 4glucan protein synthase (AHRD V1 *** Q8H8T0_ORYSJ); contains Interpro domain(s) IPR004901 Alpha1.4glucanprotein synthase. UDPforming ""	10	7	10	8	6	7	10	7	10	8	6	7	25.483	25.349	25.2048	24.783	24.3447	25.0507	-0.619442	0.218932
464	Solyc06g083030.2.1	genomic_reference:SL2.50ch06 gene_region:4487679744881413 transcript_region:SL2.50ch06:44876797..44881413 go_terms:GO:0042802 functional_description:Serine carboxypeptidase 1 (AHRD V1 *** B6TDA5_MAIZE); contains Interpro domain(s) IPR001563 Peptidase S10. serine carboxypeptidase ""	12	9	12	10	10	11	10	7	10	8	8	9	30.153	30.36	28.7399	30.7799	27.7767	31.7214	0.341706	0.755346
465	Solyc08g079910.1.1	evidence_code:10F0H1E0IEG genomic_reference:SL2.50ch08 gene_region:6049744560499682 transcript_region:SL2.50ch08:60497445..60499682+ go_terms:GO:0004252 functional_description:Subtilisinlike protease (AHRD V1 ** Q9LWA3_SOLLC); contains Interpro domain(s) IPR015500 Peptidase S8. subtilisinrelated ""	6					4	2					1	29.3673					25.9703	-3.39706	0.0511296
466	Solyc01g009420.2.1	genomic_reference:SL2.50ch01 gene_region:36218163626739 transcript_region:SL2.50ch01:3621816..3626739+ go_terms:GO:0044237.GO:0008152 functional_description:Bifunctional polymyxin resistance arnA protein (AHRD V1 *** B6TQB1_MAIZE); contains Interpro domain(s) IPR001509 NADdependent epimerase/dehydratase ""	15	10	13	12	12	11	4	2	5	4	3	2	26.0068	26.4676	26.6992	25.3117	24.8865	25.6823	-1.09768	0.0576758
467	Solyc01g100050.2.1	genomic_reference:SL2.50ch01 gene_region:8191026881921061 transcript_region:SL2.50ch01:81910268..81921061+ functional_description:WD40 repeat protein (AHRD V1 * Q8Z020_ANASP); contains Interpro domain(s) IPR017986 WD40 repeat. region ""	13	9	8	9	12	7	13	9	8	9	12	7	25.7466	25.7232	22.7568	22.3624	25.9531	21.0704	-1.61358	0.280961
468	Solyc09g008280.1.1	evidence_code:10F1H1E1IEG genomic_reference:SL2.50ch09 gene_region:17499501751122 transcript_region:SL2.50ch09:1749950..1751122+ go_terms:GO:0004478.GO:0005507 functional_description:Sadenosylmethionine synthase (AHRD V1 *** B5LAW6_CAPAN); contains Interpro domain(s) IPR002133 Sadenosylmethionine synthetase ""	14	8	10	11	8	9	5	8	10	4	5	9	25.818	24.3386	24.8358	25.9706	25.7653	25.1846	0.642699	0.292403
469	Solyc01g007380.1.1	evidence_code:10F0H1E1IEG genomic_reference:SL2.50ch01 gene_region:18593321860294 transcript_region:SL2.50ch01:1859332..1860294+ go_terms:GO:0031361 functional_description:Apocytochrome f (AHRD V1 *** D3WBH0_9AQUA); contains Interpro domain(s) IPR002325 Cytochrome f ""	10	8	4	14	12	15	10	8	4	14	12	15	23.5217	22.1744	21.824	25.6921	26.0053		3.34199	0.00282114
470	Solyc06g071960.2.1	genomic_reference:SL2.50ch06 gene_region:4071566240718800 transcript_region:SL2.50ch06:40715662..40718800 go_terms:GO:0004550 functional_description:Nucleoside diphosphate kinase (AHRD V1 **** B9RAM1_RICCO); contains Interpro domain(s) IPR001564 Nucleoside diphosphate kinase. core ""	9	8	8	9	7	8	3	3	3	4	2	3	29.726	30.2274	30.7566	29.8571	29.2982	30.3603	-0.398157	0.48008
471	Solyc04g081970.2.1	genomic_reference:SL2.50ch04 gene_region:6339219563394296 transcript_region:SL2.50ch04:63392195..63394296 go_terms:GO:0005515 functional_description:Thioredoxin (AHRD V1 *** D8U146_VOLCA); contains Interpro domain(s) IPR013766 Thioredoxin domain ""	9	7	7	5	7	5	9	7	7	5	7	5	25.8349	25.4557	25.2998	23.0599	24.1249	24.4761	-1.64317	0.0191728
472	Solyc03g123630.2.1	genomic_reference:SL2.50ch03 gene_region:6447810964481386 transcript_region:SL2.50ch03:64478109..64481386 go_terms:GO:0005618.GO:0030599 functional_description:Pectinesterase (AHRD V1 *** Q564D7_SOLLC); contains Interpro domain(s) IPR000070 Pectinesterase. catalytic ""	12	13	15	13	14	14	12	12	14	13	14	13	26.3064	26.8773	26.9797	26.3757	25.5	27.0577	-0.410016	0.492568
474	Solyc07g005370.2.1	genomic_reference:SL2.50ch07 gene_region:288360289609 transcript_region:SL2.50ch07:288360..289609 go_terms:GO:0032259.GO:0009607 functional_description:Norcoclaurine synthase (AHRD V1 *** B6E2Z2_PAPSO); contains Interpro domain(s) IPR000916 Bet v I allergen ""	10	9	9	8	8	9	10	9	9	8	8	9	27.9479	28.2379	28.999	27.5961	26.6409	28.3124	-0.878463	0.190334
475	Solyc06g009630.1.1	evidence_code:10F1H1E1IEG genomic_reference:SL2.50ch06 gene_region:35841643584547 transcript_region:SL2.50ch06:3584164..3584547+ go_terms:GO:0005515 functional_description:CP12 (AHRD V1 *** O24136_TOBAC); contains Interpro domain(s) IPR003823 Protein of unknown function CP12 ""	10	7	5	7	4	8	10	7	5	7	4	8	29.7873	29.5035	30.566	28.8359	28.3237	30.5252	-0.724016	0.332714
476	Solyc01g006900.2.1	genomic_reference:SL2.50ch01 gene_region:14730031478670 transcript_region:SL2.50ch01:1473003..1478670 functional_description:Phosphatidylglycerol/phosphatidylinositol transfer protein (AHRD V1 ** C5M4H0_CANTT); contains Interpro domain(s) IPR003172 MD2related lipidrecognition ""	5	6	5	7	6	6	5	6	5	7	6	6	25.4859	25.9894	25.0369	27.9736	29.1831	24.1671	1.60386	0.229877
477	Solyc10g074580.1.1	evidence_code:10F1H1E1IEG genomic_reference:SL2.50ch10 gene_region:5746154957464651 transcript_region:SL2.50ch10:57461549..57464651 go_terms:GO:0016020 functional_description:Aminoacylase ACY1 and related metalloexopeptidases (ISS) (AHRD V1 ** Q00SR9_OSTTA)""	8	8	13	7	7	4	8	8	13	7	7	4	25.5996	25.95	26.2361	23.8003	23.8899	25.2929	-1.60085	0.0267606
478	Solyc02g079500.2.1	genomic_reference:SL2.50ch02 gene_region:3861800938620468 transcript_region:SL2.50ch02:38618009..38620468 go_terms:GO:0004601.GO:0005515 functional_description:Peroxidase (AHRD V1 **** Q50LG4_TOBAC); contains Interpro domain(s) IPR019793 Peroxidases heamligand binding site IPR019794 Peroxidase. active site IPR002016 Haem peroxidase. plant/fungal/bacterial ""	5	6	5	5	5	4	3	5	3	3	4	3	29.4307	27.806	25.8037	27.8268	28.2554	26.0578	-0.300138	0.777522
479	Solyc06g071920.2.1	genomic_reference:SL2.50ch06 gene_region:4069842140702286 transcript_region:SL2.50ch06:40698421..40702286 go_terms:GO:0004365 functional_description:Glyceraldehyde3phosphate dehydrogenase (AHRD V1 **** Q9XG67_TOBAC); contains Interpro domain(s) IPR000173 Glyceraldehyde 3phosphate dehydrogenase ""	9	8	9	9	8	5	2	3	5	5	4	1	26.0212	25.6409	26.3399	26.1043	24.8607	25.539	-0.499318	0.375076
480	Solyc08g007040.2.1	genomic_reference:SL2.50ch08 gene_region:16035151605659 transcript_region:SL2.50ch08:1603515..1605659+ go_terms:GO:0019464.GO:0005960 functional_description:Glycine cleavage system H protein 1 (AHRD V1 *** B6UHJ7_MAIZE); contains Interpro domain(s) IPR017453 Glycine cleavage Hprotein. subgroup ""	4	4	4	4	4	4	2	2	2	2	2	2	30.4851	30.5883	31.6702	30.5707	29.3785	30.8928	-0.633923	0.338307
481	Solyc04g011400.2.1	genomic_reference:SL2.50ch04 gene_region:38688003872796 transcript_region:SL2.50ch04:3868800..3872796 go_terms:GO:0048040 functional_description:UDPglucose 4epimerase (AHRD V1 *** D5RML8_9PROT); contains Interpro domain(s) IPR016040 NAD(P)binding domain ""	12	11	11	12	13	11	12	11	11	12	13	11	25.7579	25.9987	26.217	25.7785	25.3457	26.3273	-0.17404	0.732074
482	Solyc10g047030.1.1	evidence_code:10F1H1E1IEG genomic_reference:SL2.50ch10 gene_region:3470328534707424 transcript_region:SL2.50ch10:34703285..34707424+ go_terms:GO:0009044.GO:0005515 functional_description:Betaxylosidase 4 (AHRD V1 **** D7MRV5_ARALY); contains Interpro domain(s) IPR001764 Glycoside hydrolase. family 3. Nterminal ""		5				5		2				1		30.3881				29.5008	-0.887257	0.481213
483	Solyc04g082200.2.1	genomic_reference:SL2.50ch04 gene_region:6355086563552237 transcript_region:SL2.50ch04:63550865..63552237 go_terms:GO:0009415 functional_description:Dehydrin (AHRD V1 ** Q1A4H3_COFCA); contains Interpro domain(s) IPR000167 Dehydrin ""	7	8	9	11	9	8	7	8	9	11	9	8	27.062	26.7687	28.283	27.5104	26.1622	27.4201	-0.340369	0.610616
484	Solyc01g087790.2.1	genomic_reference:SL2.50ch01 gene_region:7444952074452175 transcript_region:SL2.50ch01:74449520..74452175+ go_terms:GO:0006508.GO:0043086 functional_description:Subtilisinlike protease (AHRD V1 ** O82006_SOLLC); contains Interpro domain(s) IPR015500 Peptidase S8. subtilisinrelated ""	10	12		10			1	3		1			25.8539	26.591		26.1972			-0.0252219	0.978903
485	Solyc01g109570.2.1	genomic_reference:SL2.50ch01 gene_region:8823755788242917 transcript_region:SL2.50ch01:88237557..88242917 go_terms:GO:0005975 functional_description:Glucan endo1 3betaglucosidase 7 (AHRD V1 *** B6T289_MAIZE); contains Interpro domain(s) IPR013781 Glycoside hydrolase. subgroup. catalytic core IPR000490 Glycoside hydrolase. family 17 ""	12	10	4	8	11	8	11	9	4	7	10	7	25.7041	25.4634	22.9113	25.2529	26.9997	23.5092	0.561001	0.622719
486	Solyc03g078400.2.1	genomic_reference:SL2.50ch03 gene_region:4438144144383329 transcript_region:SL2.50ch03:44381441..44383329+ go_terms:GO:0005200 functional_description:Actin (AHRD V1 *** Q7XZJ2_GOSHI); contains Interpro domain(s) IPR004000 Actin/actinlike ""		1		3	3	3		1		1	3	3	25.4515	25.2593	25.3345	24.2691	24.6219	24.7415	-0.804232	0.111999
487	Solyc09g090430.2.1	genomic_reference:SL2.50ch09 gene_region:6529832765302769 transcript_region:SL2.50ch09:65298327..65302769 go_terms:GO:0008152.GO:0003677.GO:0009439 functional_description:Cyanate hydratase (AHRD V1 *** B6TTW1_MAIZE); contains Interpro domain(s) IPR008076 Cyanase ""	9	10	9	7	9	9	9	10	9	7	9	9	28.3637	27.216	27.5924	27.6126	27.5063	27.4161	-0.212333	0.683273
488	Solyc07g041910.2.1	genomic_reference:SL2.50ch07 gene_region:5186650651867160 transcript_region:SL2.50ch07:51866506..51867160 go_terms:GO:0006508.GO:0008234 functional_description:Cathepsin H (AHRD V1 *** B2D1T2_PIG); contains Interpro domain(s) IPR013128 Peptidase C1A. papain ""	1	1	1	1	1	1	1	1	1	1	1	1	26.9192	26.4104	26.5981	27.815	30.256	27.4215	1.85493	0.0515335
489	Solyc04g082560.2.1	genomic_reference:SL2.50ch04 gene_region:6378882763804388 transcript_region:SL2.50ch04:63788827..63804388+ go_terms:GO:0005509 functional_description:Actin cytoskeletonregulatory complex protein PAN1 (AHRD V1 * PAN1_MAGGR); contains Interpro domain(s) IPR011992 EFHand type ""	8	7	5	6	8	5	7	7	5	6	7	5	26.0209	26.6904	21.3899	22.3363	27.4463	24.4117	0.0310059	0.986086
490	Solyc10g051390.1.1	evidence_code:10F0H1E1IEG genomic_reference:SL2.50ch10 gene_region:4755679647557568 transcript_region:SL2.50ch10:47556796..47557568+ go_terms:GO:0008266 functional_description:RNAbinding glycinerich protein1b (AHRD V1 **** Q40427_NICSY); contains Interpro domain(s) IPR015465 RNA recognition motif. glycine rich protein ""	5	5	4	5	5	4	3	3	3	4	3	3	28.2462	27.9891	28.9651	28.3843	27.4192	28.4918	-0.301743	0.596239
491	Solyc03g110960.2.1	genomic_reference:SL2.50ch03 gene_region:5573053555733565 transcript_region:SL2.50ch03:55730535..55733565+ go_terms:GO:0004550 functional_description:Nucleoside diphosphate kinase (AHRD V1 **** B9RAM1_RICCO); contains Interpro domain(s) IPR001564 Nucleoside diphosphate kinase. core ""	9	9	8	7	7	8	3	4	3	2	2	3	29.726	30.2274	30.7566	29.8571	29.2982	30.3603	-0.398157	0.48008
493	Solyc10g081240.1.1	evidence_code:10F0H1E1IEG genomic_reference:SL2.50ch10 gene_region:6166778361677144 transcript_region:SL2.50ch10:61667783..61677144+ go_terms:GO:0005515.GO:0006457.GO:0005739 functional_description:Protein grpE (AHRD V1 ** B0CAY8_ACAM1); contains Interpro domain(s) IPR000740 GrpE nucleotide exchange factor ""	10	10	11	10	9	10	10	10	11	10	9	10	27.8452	28.562	28.0205	26.8139	27.1609	28.5773	-0.625201	0.338468
494	Solyc03g032000.2.1	genomic_reference:SL2.50ch03 gene_region:87807068784476 transcript_region:SL2.50ch03:8780706..8784476+ go_terms:GO:0004791 functional_description:Thioredoxin reductase (AHRD V1 **** B9SRA3_RICCO); contains Interpro domain(s) IPR005982 Thioredoxin reductase ""	10	11	10	7	7	7	7	7	7	4	4	5	26.8407	26.7565	27.3069	26.13	25.349	26.6008	-0.94146	0.114354
495	Solyc09g057670.2.1	genomic_reference:SL2.50ch09 gene_region:4572667545731083 transcript_region:SL2.50ch09:45726675..45731083 go_terms:GO:0005528 functional_description:FK506binding protein 2 (EC 5.2.1.8)(Peptidylprolyl cistrans isomerase)(PPIase)(Rotamase) (AHRD V1 *** C8VE36_EMENI); contains Interpro domain(s) IPR001179 Peptidylprolyl cistrans isomerase. FKBPtype ""	7	8	7	7	8	7	7	8	7	7	8	7	27.3224	27.2299	27.9467	27.3746	26.4493	27.3409	-0.444746	0.414286
496	Solyc04g012120.2.1	genomic_reference:SL2.50ch04 gene_region:44285714430128 transcript_region:SL2.50ch04:4428571..4430128 go_terms:GO:0050815 functional_description:1433 protein beta/alpha1 (AHRD V1 ** 143B1_ONCMY); contains Interpro domain(s) IPR000308 1433 protein ""	13	12	13	12	11	12	3	3	3	3	3	3	27.4407	27.6452	28.3953	26.9411	26.2195	27.5603	-0.920135	0.143718
497	Solyc04g064470.1.1	evidence_code:10F0H1E1IEG genomic_reference:SL2.50ch04 gene_region:5472328154725499 transcript_region:SL2.50ch04:54723281..54725499 go_terms:GO:0005634 functional_description:Dehydroascorbate reductase (Fragment) (AHRD V1 ** Q1G0W3_SOLLC); contains Interpro domain(s) IPR004333 Transcription factor. SBPbox ""	3	2					2	1					30.2029	30.1491
498	Solyc04g081810.2.1	genomic_reference:SL2.50ch04 gene_region:6329598163300139 transcript_region:SL2.50ch04:63295981..63300139 go_terms:GO:0004252 functional_description:Subtilisinlike protease (AHRD V1 ** Q9ZSP5_ARATH); contains Interpro domain(s) IPR015500 Peptidase S8. subtilisinrelated ""	10	1	1	10	5	5	10	1	1	10	5	5	23.9571	18.095	19.8651	24.2959	23.7181	20.875	2.3239	0.182272
499	Solyc09g082120.2.1	genomic_reference:SL2.50ch09 gene_region:6335054563352503 transcript_region:SL2.50ch09:63350545..63352503 go_terms:GO:0004462 functional_description:Glyoxalase/bleomycin resistance protein/dioxygenase (AHRD V1 *** D1C786_SPHTD); contains Interpro domain(s) IPR004360 Glyoxalase/bleomycin resistance protein/dioxygenase ""	5	7	4	3	6	3	5	7	4	3	6	3	25.8585	25.8412	24.0885	24.0622	26.586	21.4022	-1.24598	0.359329
500	Solyc08g006850.2.1	genomic_reference:SL2.50ch08 gene_region:13885911394719 transcript_region:SL2.50ch08:1388591..1394719+ go_terms:GO:0045735.GO:0004620 functional_description:Patatinlike phospholipase family protein (AHRD V1 **** Q2QNW3_ORYSJ); contains Interpro domain(s) IPR002641 Patatin ""	9	9	10	10	10	10	9	9	10	10	10	10	28.3303	28.9613	29.2546	28.9956	28.2763	30.3345	0.35342	0.605247
501	Solyc01g080790.2.1	genomic_reference:SL2.50ch01 gene_region:7257654972577557 transcript_region:SL2.50ch01:72576549..72577557 functional_description:PBSP domaincontaining protein (AHRD V1 ** C9S7G7_VERA1); contains Interpro domain(s) IPR007541 Plant Basic Secretory Protein ""	6	6	5	4	3	6	4	4	3	2	1	4	25.4783	26.0805	21.6622	21.4424	25.9361	24.6052	-0.412415	0.790339
502	Solyc06g053480.2.1	genomic_reference:SL2.50ch06 gene_region:3277033332774663 transcript_region:SL2.50ch06:32770333..32774663+ go_terms:GO:0004768.GO:0045300 functional_description:Stearoylacyl carrier protein desaturase (AHRD V1 **** B7TZ44_SPIOL); contains Interpro domain(s) IPR005067 Fatty acid desaturase. type 2 ""	10	8	10	7	8	6	10	8	10	7	8	6	25.0591	24.9203	25.1155	24.8303	24.5419	23.6446	-0.692657	0.213081
503	Solyc03g098720.2.1	genomic_reference:SL2.50ch03 gene_region:5444300654443985 transcript_region:SL2.50ch03:54443006..54443985+ go_terms:GO:0004866 functional_description:Kunitz trypsin inhibitor (AHRD V1 *** Q4W188_POPTN); contains Interpro domain(s) IPR011065 Kunitz inhibitor ST1like ""	5	6	6	6	6	6	5	6	6	6	6	6	24.6624	23.9217	24.2414	27.1805	29.075	23.537	2.32235	0.114784
504	Solyc02g085730.2.1	genomic_reference:SL2.50ch02 gene_region:4310953643111867 transcript_region:SL2.50ch02:43109536..43111867+ go_terms:GO:0046423 functional_description:Allene oxide cyclase (AHRD V1 **** Q9LEG5_SOLLC); contains Interpro domain(s) IPR009410 Allene oxide cyclase ""	6	6	4	3	5	5	6	6	4	3	5	5	26.07	26.0065	25.5233	25.959	25.2802	25.5665	-0.26473	0.591706
505	Solyc11g072270.1.1	evidence_code:10F0H1E0IEG genomic_reference:SL2.50ch11 gene_region:5255509952557686 transcript_region:SL2.50ch11:52555099..52557686 go_terms:GO:0005509 functional_description:Calmodulin (AHRD V1 *** B6T4U8_MAIZE); contains Interpro domain(s) IPR011992 EFHand type ""	5			7	6	4	1			4	2	1	25.8077			26.9684	25.5717	26.4013	0.506171	0.586643
506	Solyc12g088250.1.1	evidence_code:10F0H1E1IEG genomic_reference:SL2.50ch12 gene_region:6215178262155452 transcript_region:SL2.50ch12:62151782..62155452+ go_terms:GO:0006508 functional_description:Serine carboxypeptidase 1 (AHRD V1 *** B6TC80_MAIZE); contains Interpro domain(s) IPR001563 Peptidase S10. serine carboxypeptidase ""	12	11	4	13	10	10	12	11	4	13	10	10	23.4397	23.0957	20.5059	24.8455	25.4085	23.3609	2.19117	0.0499322
507	Solyc12g009470.1.1	evidence_code:10F0H1E1IEG genomic_reference:SL2.50ch12 gene_region:27265042729459 transcript_region:SL2.50ch12:2726504..2729459 go_terms:GO:0004392 functional_description:Heme oxygenase 1 (AHRD V1 **** Q94FW7_SOLLC); contains Interpro domain(s) IPR016951 Haem oxygenase (decyclizing). plant ""	9	7	7	7	8	6	9	7	7	7	8	6	26.3169	26.129	26.3944	26.4303	26.2502	26.3222	0.0541116	0.904463
508	Solyc01g111170.2.1	genomic_reference:SL2.50ch01 gene_region:8928413689285146 transcript_region:SL2.50ch01:89284136..89285146+ go_terms:GO:0006457 functional_description:Peptidylprolyl cistrans isomerase (AHRD V1 *** Q9XF12_SOLTU); contains Interpro domain(s) IPR002130 Peptidylprolyl cistrans isomerase. cyclophilintype ""	2	3	5	10	9	7	2	2	3	8	7	5	21.5121	24.9553	24.7605	24.7035	25.1839	25.6245	1.42799	0.178211
509	Solyc01g087810.2.1	genomic_reference:SL2.50ch01 gene_region:7445766774460205 transcript_region:SL2.50ch01:74457667..74460205+ go_terms:GO:0006508.GO:0043086 functional_description:Subtilisinlike protease (AHRD V1 ** O82777_SOLLC); contains Interpro domain(s) IPR015500 Peptidase S8. subtilisinrelated ""	7		8	7			3		2	3			27.3565		28.0831	27.6282			-0.0916154	0.92339
510	Solyc08g014340.2.1	genomic_reference:SL2.50ch08 gene_region:40638514071314 transcript_region:SL2.50ch08:4063851..4071314 go_terms:GO:0004124 functional_description:Cysteine synthase (AHRD V1 **** Q9FS26_SOLTU); contains Interpro domain(s) IPR005859 Cysteine synthase A ""	10	11	11	12	11	11	9	10	10	11	10	10	26.4092	26.9002	26.7668	26.0054	25.5428	27.049	-0.49297	0.402085
511	Solyc00g006800.2.1	genomic_reference:SL2.50ch00 gene_region:57771175780677 transcript_region:SL2.50ch00:5777117..5780677+ go_terms:GO:0008152.GO:0005975.GO:0005737 functional_description:Transaldolase (AHRD V1 *** Q9FVH1_SOLLC); contains Interpro domain(s) IPR014634 Transaldolase. bacterial/plant type ""	7	5	10	7	6	5	7	5	10	7	6	5	24.931	25.0035	26.0428	25.2553	24.0667	25.2385	-0.472283	0.445227
512	Solyc01g100770.2.1	genomic_reference:SL2.50ch01 gene_region:8247793982478706 transcript_region:SL2.50ch01:82477939..82478706+ go_terms:GO:0005515 functional_description:Susceptibility homeodomain transcription factor (Fragment) (AHRD V1 ** Q8SAA7_ORYSA); contains Interpro domain(s) IPR007493 Protein of unknown function DUF538 ""	7	7	6	5	5	5	4	3	3	2	2	2	26.9455	26.4629	26.219	26.103	26.2629	26.5553	-0.235396	0.630387
513	Solyc10g051380.1.1	evidence_code:10F0H1E0IEG genomic_reference:SL2.50ch10 gene_region:4751522247515986 transcript_region:SL2.50ch10:47515222..47515986+ go_terms:GO:0008266 functional_description:Glycinerich RNAbinding protein (AHRD V1 **** B2YKT9_TOBAC); contains Interpro domain(s) IPR015465 RNA recognition motif. glycine rich protein ""	5	6		4	6	3	3	4		3	4	2	28.7533	29.0797		29.7078	28.6993	29.7536	0.470427	0.467954
514	Solyc08g080670.1.1	Solyc08g080670.1.1	6	5	5	4	6	3	2	2	3	2	2	1	27.2432	28.3579	24.0518	29.5066	27.8103	23.2439	0.302639	0.867225
515	Solyc07g006200.2.1	genomic_reference:SL2.50ch07 gene_region:10279671032985 transcript_region:SL2.50ch07:1027967..1032985 go_terms:GO:0005515 functional_description:HD domain containing protein (AHRD V1 *** B6TWI3_MAIZE); contains Interpro domain(s) IPR006674 Metaldependent phosphohydrolase. HD region. subdomain ""	8	2	4	11	10	9	8	2	4	11	10	9	25.6922	22.8798	23.5254	25.1506	25.4329	23.4938	0.659965	0.481128
516	Solyc07g016150.2.1	genomic_reference:SL2.50ch07 gene_region:63572996359427 transcript_region:SL2.50ch07:6357299..6359427+ go_terms:GO:0003785 functional_description:Elongation factor 1beta (AHRD V1 *** D7KES3_ARALY); contains Interpro domain(s) IPR014038 Translation elongation factor EF1B. beta and delta chains. guanine nucleotide exchange ""	7	5	5	6	7	5	4	3	3	5	4	3	26.6506	26.8564	27.1101	25.7687	25.9841	27.2144	-0.549962	0.353037
518	Solyc11g010200.1.1	evidence_code:10F0H1E1IEG genomic_reference:SL2.50ch11 gene_region:32747093275901 transcript_region:SL2.50ch11:3274709..3275901+ go_terms:GO:0019904 functional_description:1433 protein beta/alpha1 (AHRD V1 ** 143B1_ONCMY); contains Interpro domain(s) IPR000308 1433 protein ""	11	10	12	10	9	10	2	1	2	1	1	1	27.4407	27.6452	28.3953	26.9411	26.2195	27.5603	-0.920135	0.143718
519	Solyc09g084450.2.1	Solyc09g084450.2.1	5	4	3	4	4	4	5	4	3	4	4	4	24.5612	24.9082	24.6727	24.7825	26.8508	25.7414	1.0775	0.126342
520	Solyc01g009020.2.1	Solyc01g009020.2.1	6	6	2	4	6	5	4	6	2	2	6	5	24.7637	23.4643	19.2894	23.5673	25.0449	22.6952	1.26336	0.396048
521	Solyc02g091920.2.1	genomic_reference:SL2.50ch02 gene_region:4771195047713581 transcript_region:SL2.50ch02:47711950..47713581+ go_terms:GO:0016798 functional_description:Xyloglucan endotransglucosylase/hydrolase 2 (AHRD V1 **** Q2MK81_9ROSA); contains Interpro domain(s) IPR016455 Xyloglucan endotransglucosylase/hydrolase ""	10	7	7	8	6	7	10	7	7	8	6	7	29.0162	27.5202	27.05	29.3448	29.2275	27.4837	0.823232	0.314873
522	Solyc03g082890.2.1	genomic_reference:SL2.50ch03 gene_region:4633091646333715 transcript_region:SL2.50ch03:46330916..46333715+ go_terms:GO:0005515 functional_description:Pentapeptide repeat protein (AHRD V1 ** B4WQI2_9SYNE); contains Interpro domain(s) IPR001646 Pentapeptide repeat ""	8	7	6	7	8	7	8	7	6	7	8	7	28.2666	28.7461	29.2168	28.55	27.667	29.4981	-0.171459	0.789126
523	Solyc05g053100.2.1	genomic_reference:SL2.50ch05 gene_region:6236326562370881 transcript_region:SL2.50ch05:62363265..62370881+ go_terms:GO:0003916 functional_description:Dihydrolipoyl dehydrogenase (AHRD V1 *** B9RZN2_RICCO); contains Interpro domain(s) IPR006258 Dihydrolipoamide dehydrogenase ""	7	6	8	11	12	12	7	6	8	9	12	12	24.8848	24.8748	25.1381	25.6444	24.684	25.8337	0.421471	0.434136
524	Solyc00g145170.1.1	evidence_code:10F0H1E0IEG genomic_reference:SL2.50ch00 gene_region:1725104717251697 transcript_region:SL2.50ch00:17251047..17251697+ go_terms:GO:0004867 functional_description:Proteinase inhibitor II (AHRD V1 *** Q3S483_SOLTU); contains Interpro domain(s) IPR003465 Proteinase inhibitor I20. Pin2 ""	4	3	2	4	3	4	4	3	2	2	1	4	32.211	30.7392	30.1409	33.3453	33.3693	31.1647	1.59601	0.0952181
525	Solyc01g087730.2.1	genomic_reference:SL2.50ch01 gene_region:7441941774424513 transcript_region:SL2.50ch01:74419417..74424513+ go_terms:GO:0006396.GO:0005840.GO:0015934 functional_description:50S ribosomal protein L1 (AHRD V1 *** A8YGI8_MICAE); contains Interpro domain(s) IPR005878 Ribosomal protein L1. bacterialtype ""	11	11	9	12	12	12	11	11	9	12	12	12	25.8728	25.9476	26.0064	26.5142	25.7766	26.7041	0.389404	0.442596
526	Solyc11g067160.1.1	evidence_code:10F1H1E1IEG genomic_reference:SL2.50ch11 gene_region:4997802949981767 transcript_region:SL2.50ch11:49978029..49981767+ go_terms:GO:0055114 functional_description:Aldo/keto reductase family protein (AHRD V1 *** D7LJ14_ARALY); contains Interpro domain(s) IPR001395 Aldo/keto reductase ""	11	5	6	6	8	5	11	5	6	6	8	5	24.7461	23.8217	23.4027	24.9923	25.1332	22.8585	0.337804	0.668437
527	Solyc11g072190.1.1	evidence_code:10F1H1E1IEG genomic_reference:SL2.50ch11 gene_region:5250103452504379 transcript_region:SL2.50ch11:52501034..52504379 go_terms:GO:0005853 functional_description:Elongation factor beta1 (AHRD V1 *** A2YPM1_ORYSI); contains Interpro domain(s) IPR014038 Translation elongation factor EF1B. beta and delta chains. guanine nucleotide exchange ""	8	6	5	6	9	5	6	4	3	5	7	3	26.7097	26.9576	27.1913	25.7334	25.8473	27.2919	-0.661996	0.289285
528	Solyc05g056390.2.1	genomic_reference:SL2.50ch05 gene_region:6485869564859957 transcript_region:SL2.50ch05:64858695..64859957+ go_terms:GO:0051087 functional_description:chaperonin (AHRD V1 *** O24186_ORYSA); contains Interpro domain(s) IPR001476 Chaperonin Cpn10 ""	7	7	5	6	7	5	2	3	2	2	2	1	26.1013	24.842	25.1764	26.7298	27.0489	25.0759	0.911636	0.224572
529	Solyc12g010910.1.1	evidence_code:10F0H1E1IEG genomic_reference:SL2.50ch12 gene_region:38118113813376 transcript_region:SL2.50ch12:3811811..3813376 go_terms:GO:0006629 functional_description:Lipase (Fragment) (AHRD V1 *** Q9ZTW1_DIACA); contains Interpro domain(s) IPR002921 Lipase. class 3 ""	12	11	12	12	13	12	12	11	12	12	13	12	24.9108	25.1025	25.6396	25.4205	24.4949	25.5484	-0.0630334	0.907122
530	Solyc01g074030.2.1	genomic_reference:SL2.50ch01 gene_region:7060370670610676 transcript_region:SL2.50ch01:70603706..70610676+ go_terms:GO:0005975 functional_description:Betaglucosidase 01 (AHRD V1 *** B5M9E4_SOLLC); contains Interpro domain(s) IPR013781 Glycoside hydrolase. subgroup. catalytic core ""	12	9	10	11	10	11	12	9	10	11	10	11	27.0293	27.5897	27.5105	26.5442	25.9342	27.3301	-0.773649	0.194284
531	Solyc01g007740.2.1	genomic_reference:SL2.50ch01 gene_region:19039931908309 transcript_region:SL2.50ch01:1903993..1908309 go_terms:GO:0016491.GO:0045454.GO:0051920 functional_description:Peroxiredoxin (AHRD V1 ** Q9FE12_PHAVU); contains Interpro domain(s) IPR000866 Alkyl hydroperoxide reductase/ Thiol specific antioxidant/ Mal allergen ""	8	9	9	8	9	10	6	7	7	6	6	7	28.4822	29.0485	29.8143	28.6233	28.19	29.7609	-0.256906	0.692421
532	Solyc08g015620.2.1	genomic_reference:SL2.50ch08 gene_region:47652204773446 transcript_region:SL2.50ch08:4765220..4773446 functional_description:Cysteine sulfinate desulfinase/cysteine desulfurase and related enzymes (AHRD V1 ** B6U7J5_MAIZE)""	8	8	9	7	6	8	8	8	9	7	6	8	25.9839	25.7702	25.8169	26.324	25.6059	25.8477	0.0688533	0.885105
533	Solyc01g111200.2.1	genomic_reference:SL2.50ch01 gene_region:8929873089301282 transcript_region:SL2.50ch01:89298730..89301282+ go_terms:GO:0003743 functional_description:Eukaryotic translation initiation factor 4B (AHRD V1 **** Q9AUJ7_WHEAT); contains Interpro domain(s) IPR010433 Plant specific eukaryotic initiation factor 4B ""	1	2		2	6	3	1	2		2	6	3	23.5001	23.1575		23.2342	25.8924		1.23449	0.284979
534	Solyc08g080620.1.1	Solyc08g080620.1.1	3	3	3	3	3	3	1	1	1	1	1	1	27.9539	29.1146	27.6376	29.9234	31.1213	24.028	0.122263	0.945331
535	Solyc11g012410.1.1	evidence_code:10F1H1E1IEG genomic_reference:SL2.50ch11 gene_region:52424515246401 transcript_region:SL2.50ch11:5242451..5246401+ go_terms:GO:0004437 functional_description:Inositol monophosphatase 3 (AHRD V1 *** B6TEX0_MAIZE); contains Interpro domain(s) IPR000760 Inositol monophosphatase ""	9	10	11	8	7	6	8	10	11	8	7	6	25.8296	25.8647	26.25	25.3695	24.8626	25.5808	-0.710512	0.172223
536	Solyc08g062190.2.1	genomic_reference:SL2.50ch08 gene_region:4787544947889419 transcript_region:SL2.50ch08:47875449..47889419 go_terms:GO:0000257.GO:0047710 functional_description:Nitrilase 2 (AHRD V1 *** D3BLP1_POLPA); contains Interpro domain(s) IPR003010 Nitrilase/cyanide hydratase and apolipoprotein Nacyltransferase ""	15	13	13	11	14	14	15	11	13	10	14	12	27.3209	27.512	28.2309	26.9933	26.5317	27.816	-0.574247	0.332423
537	Solyc10g008720.2.1	genomic_reference:SL2.50ch10 gene_region:27927802796438 transcript_region:SL2.50ch10:2792780..2796438 go_terms:GO:0004064.GO:0050525 functional_description:GDSL esterase/lipase At1g28580 (AHRD V1 *** GDL7_ARATH); contains Interpro domain(s) IPR001087 Lipase. GDSL ""	10	8	4	5	8	4	10	8	4	5	8	4	24.7108	25.3126	22.1524	22.2963	25.978	20.9182	-0.994449	0.501172
538	Solyc01g081610.2.1	genomic_reference:SL2.50ch01 gene_region:7331389773316705 transcript_region:SL2.50ch01:73313897..73316705 go_terms:GO:0016231 functional_description:Betahexosaminidase 1 (AHRD V1 **** D3TI69_SOLLC); contains Interpro domain(s) IPR015883 Glycoside hydrolase. family 20. catalytic core ""	12	9	12	8	7	7	12	9	12	8	7	7	25.2954	24.4351	23.7961	25.3373	25.8595	24.0697	0.579987	0.413193
539	Solyc02g077430.2.1	genomic_reference:SL2.50ch02 gene_region:3695179736953361 transcript_region:SL2.50ch02:36951797..36953361 go_terms:GO:0047714.GO:0008970 functional_description:Lipaselike (AHRD V1 *** Q8RZ40_ORYSJ); contains Interpro domain(s) IPR002921 Lipase. class 3 ""	8	9	10	14	10	11	5	3	5	8	5	6	23.8935	24.8511	24.5618	25.2052	23.8495	25.1041	0.284149	0.637951
540	Solyc01g008100.2.1	genomic_reference:SL2.50ch01 gene_region:22289232233157 transcript_region:SL2.50ch01:2228923..2233157+ go_terms:GO:0016757 functional_description:Transferase transferring glycosyl groups (AHRD V1 *** D7MH74_ARALY)""	4	4	4	5	6	4	4	4	4	5	6	4	24.5384	23.3218	24.905	25.8938	26.8972	24.5858	1.53721	0.0779865
541	Solyc02g081400.2.1	genomic_reference:SL2.50ch02 gene_region:3996254439967049 transcript_region:SL2.50ch02:39962544..39967049 go_terms:GO:0016798 functional_description:Intracellular protease PfpI family protein expressed (AHRD V1 *** Q2R1V5_ORYSJ); contains Interpro domain(s) IPR006286 Peptidase C56. PfpI ""	11	10	10	8	9	9	11	10	10	8	9	9	26.6267	27.1063	27.2162	25.8184	25.2084	26.557	-1.12178	0.0734638
542	Solyc04g078740.2.1	genomic_reference:SL2.50ch04 gene_region:6100050161003148 transcript_region:SL2.50ch04:61000501..61003148+ go_terms:GO:0004252 functional_description:Subtilisinlike protease (AHRD V1 ** Q38708_ALNGL); contains Interpro domain(s) IPR015500 Peptidase S8. subtilisinrelated ""	14	5	8	5	5	5	14	5	7	5	5	4	25.2094	23.9208	24.8878	25.9348	25.7268	23.7949	0.479524	0.528903
543	Solyc03g120430.2.1	genomic_reference:SL2.50ch03 gene_region:6287528662878923 transcript_region:SL2.50ch03:62875286..62878923 go_terms:GO:0008887 functional_description:Glycerate kinase (AHRD V1 **** C1DYY5_9CHLO)""	8	7	9	12	6	7	8	7	9	12	6	7	24.3655	24.6729	24.983	24.7482	23.188	24.7614	-0.441316	0.481507
544	Solyc09g076030.2.1	genomic_reference:SL2.50ch09 gene_region:6321116063214384 transcript_region:SL2.50ch09:63211160..63214384 functional_description:Chromosome 04 contig 1 DNA sequence (AHRD V1 ** Q01AH6_OSTTA)""	9	5	4	5	5	3	9	5	4	5	5	3	25.1905	24.6327	23.6763	26.2679	26.3254	24.7482	1.28064	0.0940277
545	Solyc04g064670.2.1	genomic_reference:SL2.50ch04 gene_region:5493998654941975 transcript_region:SL2.50ch04:54939986..54941975 go_terms:GO:0019898 functional_description:Thylakoid lumenal 19 kDa protein. chloroplastic (AHRD V1 ** TL19_ARATH); contains Interpro domain(s) IPR016123 Mog1/PsbP. alpha/beta/alpha sandwich ""	8	6	9	7	8	9	8	6	9	7	8	9	27.4058	26.4586	26.4676	28.48	28.8955	27.7279	1.59047	0.0228091
546	Solyc04g082780.2.1	genomic_reference:SL2.50ch04 gene_region:6392243163926074 transcript_region:SL2.50ch04:63922431..63926074 go_terms:GO:0016621.GO:0004022 functional_description:Cinnamoyl CoA reductaselike 1 (AHRD V1 **** D2IX48_9POAL); contains Interpro domain(s) IPR016040 NAD(P)binding domain ""	10	10	11	12	11	8	10	10	11	12	11	8	24.8735	25.4729	25.5022	24.748	24.0222	25.4307	-0.549213	0.348219
547	Solyc08g083350.2.1	genomic_reference:SL2.50ch08 gene_region:6299366962996264 transcript_region:SL2.50ch08:62993669..62996264+ go_terms:GO:0003735.GO:0005515 functional_description:50S ribosomal protein L11 (AHRD V1 *** B6U1J2_MAIZE); contains Interpro domain(s) IPR006519 Ribosomal protein L11. bacterialtype ""	2	4	2	4	4	4	2	4	2	4	4	4	25.6516	25.3362	24.5055	26.1644	26.9301	26.2313	1.2775	0.0463035
548	Solyc09g064720.2.1	genomic_reference:SL2.50ch09 gene_region:5766411057667792 transcript_region:SL2.50ch09:57664110..57667792 go_terms:GO:0005515 functional_description:Dienelactone hydrolase family protein (AHRD V1 ** D7L3C7_ARALY); contains Interpro domain(s) IPR002925 Dienelactone hydrolase ""	10	7	8	8	8	7	9	6	7	7	7	6	26.7514	26.6214	26.3382	26.5585	26.7698	26.5379	0.0517316	0.910127
549	Solyc03g114560.2.1	genomic_reference:SL2.50ch03 gene_region:5856568458567032 transcript_region:SL2.50ch03:58565684..58567032 go_terms:GO:0005515.GO:0004064 functional_description:Strictosidine synthase family protein (AHRD V1 *** D7LVM7_ARALY); contains Interpro domain(s) IPR004141 Strictosidine synthase ""	8	7	4	9	9	6	8	7	4	8	9	5	26.8465	26.1993	22.3978	20.6773	28.6737	23.7612	-0.777142	0.717528
550	Solyc11g010480.1.1	Solyc11g010480.1.1	1	1	3	10		1	1	1	3	10		1	22.8889	22.13	24.1949	23.3875		22.0612	-0.346898	0.687992
551	Solyc11g012870.1.1	evidence_code:10F0H1E1IEG genomic_reference:SL2.50ch11 gene_region:56562575659159 transcript_region:SL2.50ch11:5656257..5659159 go_terms:GO:0006508.GO:0016998 functional_description:LysM domain containing protein (AHRD V1 ** Q2R2V0_ORYSJ); contains Interpro domain(s) IPR002482 Peptidoglycanbinding Lysin subgroup ""	7	4	6	6	6	3	7	4	6	6	6	3	27.0933	24.79	25.4771	26.2804	26.2135	25.001	0.0448348	0.95298
552	Solyc08g080590.2.1	genomic_reference:SL2.50ch08 gene_region:6101094461011980 transcript_region:SL2.50ch08:61010944..61011980+ functional_description:Osmotin 81 (Fragment) (AHRD V1 ** Q84ML3_SOLTU); contains Interpro domain(s) IPR001938 Thaumatin. pathogenesisrelated ""	4	4	4	4	4	4	4	4	4	4	4	4	30.6516	27.1832	27.2801	28.7181	28.2071	26.3508	-0.612981	0.591827
553	Solyc10g083120.1.1	evidence_code:10F1H1E1IEG genomic_reference:SL2.50ch10 gene_region:6231043462314944 transcript_region:SL2.50ch10:62310434..62314944 go_terms:GO:0043687 functional_description:Ubiquitinconjugating enzyme family proteinlike (AHRD V1 *** Q3HVN0_SOLTU); contains Interpro domain(s) IPR000608 Ubiquitinconjugating enzyme. E2 ""	9	6	7	7	8	9	9	6	7	7	8	9	27.2064	24.1353	25.0268	26.5694	26.4739	25.2008	0.625181	0.494421
554	Solyc08g080940.2.1	genomic_reference:SL2.50ch08 gene_region:6125069861253731 transcript_region:SL2.50ch08:61250698..61253731+ go_terms:GO:0055114 functional_description:Glutathione peroxidase (AHRD V1 *** Q4VY91_CAPCH); contains Interpro domain(s) IPR000889 Glutathione peroxidase ""	4	4	1	2	6	2	4	4	1	2	6	2	24.0619	25.0195	20.0053	22.6472	26.1415	23.3916	1.03123	0.501399
555	Solyc12g042380.1.1	evidence_code:10F0H1E1IEG genomic_reference:SL2.50ch12 gene_region:4301613743018348 transcript_region:SL2.50ch12:43016137..43018348+ functional_description:MtN19like protein (AHRD V1 *** Q64EX4_PEA); contains Interpro domain(s) IPR011692 Stress upregulated Nod 19 ""	9	7	1	2	8	2	9	7	1	2	8	2	24.2932	23.5013	21.1734	21.7641	24.7742	16.2803	-2.04978	0.344447
556	Solyc01g112280.2.1	genomic_reference:SL2.50ch01 gene_region:9010538290109100 transcript_region:SL2.50ch01:90105382..90109100 go_terms:GO:0004046 functional_description:Succinyldiaminopimelate desuccinylase (AHRD V1 ** DAPE_MAGSA); contains Interpro domain(s) IPR010159 NacylLaminoacid amidohydrolase ""	12	8	10	8	6	5	12	8	10	8	6	5	25.6903	24.0411	23.4246	24.6474	25.4751	23.567	0.177835	0.825937
557	Solyc07g008170.2.1	genomic_reference:SL2.50ch07 gene_region:28826292893614 transcript_region:SL2.50ch07:2882629..2893614 go_terms:GO:0005634.GO:0003677.GO:0020037 functional_description:Methyl binding domain protein (Fragment) (AHRD V1 * B9HAA5_POPTR); contains Interpro domain(s) IPR001739 MethylCpG DNA binding ""	9	8	7	6	8	9	9	8	7	6	8	9	25.6237	25.1021	25.9086	25.7508	24.5716	25.9055	-0.135476	0.815698
558	Solyc05g006520.2.1	genomic_reference:SL2.50ch05 gene_region:11342441140938 transcript_region:SL2.50ch05:1134244..1140938 go_terms:GO:0050897.GO:0008270 functional_description:Pyruvate dehydrogenase E1 component alpha subunit (AHRD V1 *** B6TMS5_MAIZE); contains Interpro domain(s) IPR017597 Pyruvate dehydrogenase (acetyltransferring) E1 component. alpha subunit. subgroup y ""	9	6	8	8	8	5	9	6	8	8	8	5	24.8837	24.9158	25.0954	25.0975	23.5764	25.1126	-0.369505	0.540675
559	Solyc10g083970.1.1	evidence_code:10F0H1E1IEG genomic_reference:SL2.50ch10 gene_region:6298974562990917 transcript_region:SL2.50ch10:62989745..62990917 go_terms:GO:0006730 functional_description:Sadenosylmethionine synthase (AHRD V1 *** B5LAW6_CAPAN); contains Interpro domain(s) IPR002133 Sadenosylmethionine synthetase ""	12			8			3			2			25.7306			25.0846			-0.645957	0.600845
560	Solyc11g068540.1.1	evidence_code:10F0H1E1IEG genomic_reference:SL2.50ch11 gene_region:5031386150320110 transcript_region:SL2.50ch11:50313861..50320110 go_terms:GO:0006807.GO:0006596 functional_description:Ncarbamoylputrescine amidase (AHRD V1 ** D3NU88_AZOS1); contains Interpro domain(s) IPR003010 Nitrilase/cyanide hydratase and apolipoprotein Nacyltransferase IPR017755 Ncarbamoylputrescine amidase ""	11	9	10	8	8	6	11	9	10	8	8	6	25.9052	25.574	26.1906	26.3287	25.2854	25.3226	-0.244365	0.650264
561	Solyc11g065620.1.1	evidence_code:10F0H1E1IEG genomic_reference:SL2.50ch11 gene_region:4822314948227503 transcript_region:SL2.50ch11:48223149..48227503+ go_terms:GO:0016002.GO:0005507 functional_description:Sulfite reductase (AHRD V1 **** O82802_TOBAC); contains Interpro domain(s) IPR011787 Sulphite reductase. ferredoxin dependent ""	11	11	11	7	3	6	11	11	11	7	3	6	25.1732	25.1993	25.1526	24.166	22.4679	24.5832	-1.43598	0.0604772
562	Solyc12g056390.1.1	evidence_code:10F0H1E0IEG genomic_reference:SL2.50ch12 gene_region:4767757847678261 transcript_region:SL2.50ch12:47677578..47678261+ functional_description:Thaumatinlike protein (AHRD V1 ** Q5DJS5_TOBAC); contains Interpro domain(s) IPR001938 Thaumatin. pathogenesisrelated ""	8	8	3	4	8	4	8	8	3	4	8	4	29.6026	27.0178	25.9599	28.8123	28.5426	25.8271	0.200583	0.86717
563	Solyc06g072540.1.1	evidence_code:10F0H1E0IEG genomic_reference:SL2.50ch06 gene_region:4113411941134445 transcript_region:SL2.50ch06:41134119..41134445+ functional_description:ATP synthase subunit alpha chloroplastic (AHRD V1 *** C6EN94_CARTI)""	3	3	3	3	3	3	3	3	3	3	3	3	25.0846	25.2977	25.1217	25.6656	27.2999	27.0596	1.50701	0.0335953
564	Solyc02g093210.2.1	genomic_reference:SL2.50ch02 gene_region:4873118548735258 transcript_region:SL2.50ch02:48731185..48735258+ go_terms:GO:0023034.GO:0006629.GO:0005975 functional_description:MAPprotein kinaselike protein (AHRD V1 ** Q6YW97_ORYSJ); contains Interpro domain(s) IPR017946 PLClike phosphodiesterase. TIM beta/alphabarrel domain ""	13	13	3	2	13	3	13	13	3	2	13	3	23.7264	24.0825	19.6932	16.5205	24.3372	19.9851	-2.21979	0.309605
565	Solyc01g098650.2.1	genomic_reference:SL2.50ch01 gene_region:8085673980860452 transcript_region:SL2.50ch01:80856739..80860452 go_terms:GO:0004560.GO:0004091 functional_description:GDSL esterase/lipase At1g54790 (AHRD V1 *** GDL22_ARATH); contains Interpro domain(s) IPR001087 Lipase. GDSL ""	9	9	8	8	6	7	8	8	7	8	6	6	25.4817	24.406	24.6592	25.6726	26.4176	25.3685	0.970562	0.116928
566	Solyc09g089490.2.1	genomic_reference:SL2.50ch09 gene_region:6455521664556073 transcript_region:SL2.50ch09:64555216..64556073+ go_terms:GO:0009611 functional_description:Proteinase inhibitor I (AHRD V1 *** Q3S492_SOLTU); contains Interpro domain(s) IPR000864 Proteinase inhibitor I13. potato inhibitor I ""	3			3	3	3	1			1	1	1	27.9			29.9272	29.7667	29.411	1.80167	0.0569513
567	Solyc02g087230.2.1	genomic_reference:SL2.50ch02 gene_region:4425965044265112 transcript_region:SL2.50ch02:44259650..44265112 go_terms:GO:0055114 functional_description:Ferredoxinthioredoxin reductase catalytic chain (AHRD V1 *** B6TNR7_MAIZE); contains Interpro domain(s) IPR004209 Ferredoxin thioredoxin reductase. beta subunit ""	8	6	7	6	9	6	8	6	7	6	9	6	27.8015	27.7368	28.9156	28.4108	27.1047	28.4179	-0.173514	0.783944
568	Solyc11g006250.1.1	evidence_code:10F1H1E1IEG genomic_reference:SL2.50ch11 gene_region:10043681006899 transcript_region:SL2.50ch11:1004368..1006899+ go_terms:GO:0006629 functional_description:GDSL esterase/lipase At5g33370 (AHRD V1 *** GDL79_ARATH); contains Interpro domain(s) IPR001087 Lipase. GDSL ""	2	7	5	9	5	6	2	7	5	9	4	5	20.9868	23.436	22.0758	24.9222	23.5689	18.5648	0.185729	0.9104
569	Solyc08g007670.1.1	evidence_code:10F0H1E1IEG genomic_reference:SL2.50ch08 gene_region:21699062172140 transcript_region:SL2.50ch08:2169906..2172140+ go_terms:GO:0004252 functional_description:Subtilisinlike protease (AHRD V1 ** Q9LWA3_SOLLC); contains Interpro domain(s) IPR015500 Peptidase S8. subtilisinrelated ""	11		4	5	3		9		2	4	2		28.63		27.4645	25.9552	27.384		-1.37766	0.160676
570	Solyc02g080070.2.1	genomic_reference:SL2.50ch02 gene_region:3896002338964200 transcript_region:SL2.50ch02:38960023..38964200 go_terms:GO:0004672.GO:0005515 functional_description:RLK. Receptor like protein. putative resistance protein with an antifungal domain""	7	4	5	6	6	5	7	4	5	6	6	5	26.1471	23.0288	23.6814	26.5026	25.8564	21.8949	0.46551	0.74109
571	Solyc08g005800.2.1	genomic_reference:SL2.50ch08 gene_region:625929628910 transcript_region:SL2.50ch08:625929..628910+ go_terms:GO:0004091 functional_description:Pectinacetylesterase like protein (Fragment) (AHRD V1 ** Q56WP8_ARATH); contains Interpro domain(s) IPR004963 Pectinacetylesterase ""	8	6	11	8	9	9	8	6	11	8	9	9	25.1961	25.6593	26.1889	25.3069	24.6975	26.1576	-0.29414	0.623818
572	Solyc08g067100.2.1	genomic_reference:SL2.50ch08 gene_region:5322070153224702 transcript_region:SL2.50ch08:53220701..53224702 go_terms:GO:0003677 functional_description:Aspartic proteinase nepenthesin1 (AHRD V1 ** C0JA51_9ORYZ); contains Interpro domain(s) IPR001461 Peptidase A1 ""	6	5	7	6	6	4	6	5	7	6	6	4	25.2408	25.2889	25.3981	25.5645	25.2236	25.8227	0.227705	0.627892
573	Solyc06g075180.1.1	evidence_code:10F1H1E1IEG genomic_reference:SL2.50ch06 gene_region:4305078643051286 transcript_region:SL2.50ch06:43050786..43051286+ go_terms:GO:0005515 functional_description:Ribosomal protein L12 (AHRD V1 *** A8J597_CHLRE); contains Interpro domain(s) IPR000911 Ribosomal protein L11 ""	6	3	4	5	5	4	6	3	4	5	5	4	25.7629	25.1476	26.1683	26.5912	27.3444	27.7595	1.53875	0.0251253
574	Solyc08g076990.2.1	genomic_reference:SL2.50ch08 gene_region:5809711058102792 transcript_region:SL2.50ch08:58097110..58102792 go_terms:GO:0016787.GO:0008152 functional_description:Acetylornithine deacetylase (AHRD V1 *** B6TIJ2_MAIZE); contains Interpro domain(s) IPR011650 Peptidase M20. dimerisation ""	8	5	7	7	8	7	4	1	3	3	4	3	31.6075	32.044	33.5484	32.8651	31.816	32.8118	0.0976367	0.887153
575	Solyc10g007320.2.1	genomic_reference:SL2.50ch10 gene_region:17230481727585 transcript_region:SL2.50ch10:1723048..1727585 go_terms:GO:0004853.GO:0042803 functional_description:Uroporphyrinogen decarboxylase (AHRD V1 **** D7L387_ARALY); contains Interpro domain(s) IPR006361 Uroporphyrinogen decarboxylase HemE ""	8	8	11	7	5	5	8	8	11	7	5	5	25.7268	26.0386	26.512	25.6173	23.0333	25.5747	-1.3507	0.128462
576	Solyc12g009600.1.1	evidence_code:10F0H1E1IEG genomic_reference:SL2.50ch12 gene_region:28606132862594 transcript_region:SL2.50ch12:2860613..2862594 functional_description:Thylakoid lumenal protein (AHRD V1 *** B6SU36_MAIZE)""	6	6	7	8	6	6	6	6	7	8	6	6	26.8956	26.5435	26.6907	26.6358	26.4931	27.1339	0.0443071	0.925828
577	Solyc05g054580.2.1	genomic_reference:SL2.50ch05 gene_region:6361160363614235 transcript_region:SL2.50ch05:63611603..63614235 go_terms:GO:0005515.GO:0005507 functional_description:60S acidic ribosomal protein P0 (AHRD V1 *** D7L9V8_ARALY); contains Interpro domain(s) IPR001790 Ribosomal protein L10 ""	5	4	4	5	6	3	5	4	4	5	6	3	24.6727	26.3082	25.1937	24.8062	26.6893	25.2813	0.200758	0.782618
578	Solyc10g052880.1.1	evidence_code:10F0H1E1IEG genomic_reference:SL2.50ch10 gene_region:4956542149566857 transcript_region:SL2.50ch10:49565421..49566857+ go_terms:GO:0004675 functional_description:LRR receptorlike serine/threonineprotein kinase. RLP""	8	8	12	9	9	7	8	8	12	8	9	7	24.7342	24.6992	25.4861	25.0226	23.9585	24.8852	-0.351027	0.529939
579	Solyc01g010750.2.1	genomic_reference:SL2.50ch01 gene_region:57830315788195 transcript_region:SL2.50ch01:5783031..5788195 functional_description:Stress responsive protein (AHRD V1 * B6STP1_MAIZE); contains Interpro domain(s) IPR008997 Ricin Brelated lectin ""	7	7	3	7	7	5	7	7	3	7	7	5	25.322	25.2752	24.2198	24.1509	26.015	22.7587	-0.630812	0.489537
580	Solyc09g018010.2.1	genomic_reference:SL2.50ch09 gene_region:1259364712594913 transcript_region:SL2.50ch09:12593647..12594913+ go_terms:GO:0005516.GO:0005319 functional_description:Nonspecific lipidtransfer protein (AHRD V1 **** Q8H6L4_SOLTU); contains Interpro domain(s) IPR013770 Plant lipid transfer protein and hydrophobic protein. helical ""	4	2	4	3		3	2	1	2	1		1	26.6686	28.4978	26.4076	25.9085		26.7866	-0.843757	0.340535
581	Solyc10g080320.1.1	evidence_code:10F1H1E1IEG genomic_reference:SL2.50ch10 gene_region:6093364260936711 transcript_region:SL2.50ch10:60933642..60936711 go_terms:GO:0004019 functional_description:Adenylosuccinate synthetase (AHRD V1 **** Q9FYW9_SOLLC); contains Interpro domain(s) IPR001114 Adenylosuccinate synthetase ""	9	7	9	8	10	8	1	1	1	1	1	1	26.2172	26.6846	26.7933	25.6821	25.5404	26.6204	-0.617401	0.268865
582	Solyc11g008810.1.1	evidence_code:10F0H1E1IEG genomic_reference:SL2.50ch11 gene_region:29963573002941 transcript_region:SL2.50ch11:2996357..3002941+ go_terms:GO:0016231 functional_description:Betahexosaminidase b (AHRD V1 **** Q17BL1_AEDAE); contains Interpro domain(s) IPR001540 Glycoside hydrolase. family 20 ""	6	4	9	3	3	2	5	3	9	3	2	1	24.488	25.0711	24.8272	23.7975	26.1964	25.6575	0.42171	0.56676
583	Solyc05g041540.2.1	genomic_reference:SL2.50ch05 gene_region:5125319551263703 transcript_region:SL2.50ch05:51253195..51263703+ go_terms:GO:0042802 functional_description:Serine carboxypeptidase (AHRD V1 *** Q9XH61_9ASTR); contains Interpro domain(s) IPR001563 Peptidase S10. serine carboxypeptidase ""	5	4	5	5	3	4	1	1	1	1	1	1	26.4629	25.1986	25.3402	26.4953	25.6388	25.7098	0.280719	0.631955
584	Solyc04g049350.2.1	genomic_reference:SL2.50ch04 gene_region:4067615040683840 transcript_region:SL2.50ch04:40676150..40683840 go_terms:GO:0004107.GO:0042602 functional_description:Chorismate synthase (AHRD V1 **** A5APN1_VITVI); contains Interpro domain(s) IPR000453 Chorismate synthase ""	6	2	9	7	5	6	6	2	8	6	5	6	24.337	23.3883	26.3708	26.0252	23.3974	24.7886	0.0383836	0.969403
585	Solyc01g080010.2.1	genomic_reference:SL2.50ch01 gene_region:7164999571651531 transcript_region:SL2.50ch01:71649995..71651531 go_terms:GO:0006508 functional_description:Xylanase inhibitor (Fragment) (AHRD V1 ** Q53IQ4_WHEAT); contains Interpro domain(s) IPR001461 Peptidase A1 ""	9	6	8	10	8	8	9	6	8	10	8	8	23.5461	23.8112	23.543	25.3887	25.4451		1.7835	0.0136886
586	Solyc09g006010.2.1	Solyc09g006010.2.1	4	3	3	3	3	3	4	3	3	3	3	3	30.3031	30.1652	29.9707	30.0826	29.4624	27.7865	-1.03581	0.16563
587	Solyc05g018520.2.1	genomic_reference:SL2.50ch05 gene_region:2213614222152397 transcript_region:SL2.50ch05:22136142..22152397 go_terms:GO:0004128 functional_description:NADHcytochrome b5 reductaselike protein (AHRD V1 **** B6TCK3_MAIZE); contains Interpro domain(s) IPR001709 Flavoprotein pyridine nucleotide cytochrome reductase ""	9	8	6	11	9	10	9	8	6	11	9	10	23.8783	24.4225	24.5548	24.3748	23.3172	24.8273	-0.112128	0.848231
588	Solyc07g065090.1.1	evidence_code:10F0H1E1IEG genomic_reference:SL2.50ch07 gene_region:6422235664223339 transcript_region:SL2.50ch07:64222356..64223339 go_terms:GO:0004675 functional_description:Polygalacturonase inhibitor protein (AHRD V1 *** Q40160_SOLLC); contains Interpro domain(s) IPR013210 Leucinerich repeat. Nterminal ""	9	9	9	8	8	10	9	9	9	8	8	9	27.1792	27.7426	28.0346	26.9114	26.1924	27.7968	-0.685255	0.276682
589	Solyc02g080660.2.1	genomic_reference:SL2.50ch02 gene_region:3941486539418229 transcript_region:SL2.50ch02:39414865..39418229+ go_terms:GO:0005975 functional_description:Glucan endo1 3betaglucosidase 3 (AHRD V1 *** B6UBU1_MAIZE); contains Interpro domain(s) IPR012946 X8 ""	7	4		6	5	5	7	4		6	5	5	25.2336	26.6208		22.1447	25.5236	26.2543	-1.28633	0.359279
590	Solyc01g088610.2.1	genomic_reference:SL2.50ch01 gene_region:7513265875135971 transcript_region:SL2.50ch01:75132658..75135971 functional_description:chaperonin (AHRD V1 *** B5IMI3_9CHRO); contains Interpro domain(s) IPR001476 Chaperonin Cpn10 ""	5	5	5	5	5	5	5	5	5	5	5	5	28.6737	27.0068	27.8648	28.0788	27.3229	27.0937	-0.349966	0.578703
591	Solyc05g056290.2.1	genomic_reference:SL2.50ch05 gene_region:6478164364787587 transcript_region:SL2.50ch05:64781643..64787587+ go_terms:GO:0003989 functional_description:AcetylCoA carboxylase biotin carboxyl carrier protein (AHRD V1 *** B9Z6D8_9NEIS); contains Interpro domain(s) IPR000089 Biotin/lipoyl attachment IPR001882 Biotinbinding site ""	3	3	2	3	3	4	3	3	2	3	3	4	24.2899	24.4404	24.3562	30.4983	30.98	23.2939	3.89524	0.0786173
592	Solyc02g085840.2.1	genomic_reference:SL2.50ch02 gene_region:4320439143209999 transcript_region:SL2.50ch02:43204391..43209999 go_terms:GO:0031593.GO:0070628 functional_description:UV excision repair protein RAD23 (AHRD V1 *** B6JX15_SCHJY); contains Interpro domain(s) IPR000626 Ubiquitin ""	9	11	7	4	8	8	7	8	5	2	6	5	27.1335	27.3521	26.6326	24.9033	27.5724	26.0485	-0.864674	0.277403
593	Solyc07g063740.2.1	genomic_reference:SL2.50ch07 gene_region:6333697463342936 transcript_region:SL2.50ch07:63336974..63342936+ functional_description:Ferredoxinlike (AHRD V1 *** Q6EP30_ORYSJ)""	5	6	3	6	6	5	5	6	3	6	6	5	25.7032	26.1774	20.8163	23.6807	27.0528	20.7176	-0.415267	0.834517
594	Solyc10g086150.1.1	evidence_code:10F1H1E1IEG genomic_reference:SL2.50ch10 gene_region:6440318064404803 transcript_region:SL2.50ch10:64403180..64404803 go_terms:GO:0043047 functional_description:Singlestranded DNA binding protein (AHRD V1 *** Q8W214_SOLTU); contains Interpro domain(s) IPR000504 RNA recognition motif. RNP1 ""	4	4	4	6	5	4	3	3	2	5	4	3	26.637	27.0703	27.2737	26.6605	26.0649	28.6168	0.120385	0.873683
595	Solyc04g058090.2.1	genomic_reference:SL2.50ch04 gene_region:5434834554353968 transcript_region:SL2.50ch04:54348345..54353968 go_terms:GO:0008716 functional_description:Phosphoribosylformylglycinamidine cycloligase (AHRD V1 **** Q6T7F2_SOLTU); contains Interpro domain(s) IPR004733 Phosphoribosylformylglycinamidine cycloligase ""	8	6	9	6	6	8	8	6	9	6	6	8	25.4663	25.678	25.8538	24.887	24.1189	25.6166	-0.791855	0.187243
596	Solyc01g080800.2.1	genomic_reference:SL2.50ch01 gene_region:7258817072589585 transcript_region:SL2.50ch01:72588170..72589585 functional_description:PBSP domaincontaining protein (AHRD V1 ** C9S7G7_VERA1); contains Interpro domain(s) IPR007541 Plant Basic Secretory Protein ""	3	3	4	3			1	1	2	1			25.4276	25.8935	22.0638	21.6248			-2.83686	0.145492
597	Solyc03g121180.2.1	Solyc03g121180.2.1	3	5	5	11	12	10	3	5	5	11	12	10	21.2766	21.4663	22.1171	23.6657	24.094	19.4901	0.796596	0.524395
598	Solyc03g007670.2.1	genomic_reference:SL2.50ch03 gene_region:22009192205536 transcript_region:SL2.50ch03:2200919..2205536+ go_terms:GO:0005515 functional_description:SGT1 (AHRD V1 ** Q2HPC2_SOLTU); contains Interpro domain(s) IPR007699 SGS ""	8	8	7	7	8	8	8	8	7	7	8	8	26.3584	26.8381	27.0683	26.1667	26.0626	26.3952	-0.546781	0.27491
600	Solyc01g087970.2.1	genomic_reference:SL2.50ch01 gene_region:7457180874577944 transcript_region:SL2.50ch01:74571808..74577944 go_terms:GO:0042802.GO:0004185 functional_description:Serine carboxypeptidase 1 (AHRD V1 **** B6SW38_MAIZE); contains Interpro domain(s) IPR001563 Peptidase S10. serine carboxypeptidase ""	11	11	10	13	10	9	11	11	10	13	10	9	25.7811	25.9415	26.4534	25.9657	24.9499	26.2686	-0.330595	0.561853
602	Solyc01g105010.2.1	genomic_reference:SL2.50ch01 gene_region:8507292585075312 transcript_region:SL2.50ch01:85072925..85075312 go_terms:GO:0006869 functional_description:Nonspecific lipidtransfer protein (AHRD V1 *** Q6I6X1_ZINEL); contains Interpro domain(s) IPR013770 Plant lipid transfer protein and hydrophobic protein. helical ""	2	2	2	2	2	2	2	2	2	2	2	2	27.0671	24.5426	24.2408	26.7807	27.1277	23.5392	0.53239	0.660961
603	Solyc02g050240.2.1	genomic_reference:SL2.50ch02 gene_region:2492046924930852 transcript_region:SL2.50ch02:24920469..24930852+ go_terms:GO:0006508 functional_description:Oligopeptidase (Protease II) (AHRD V1 *** A6EQV2_9BACT); contains Interpro domain(s) IPR002470 Peptidase S9A. prolyl oligopeptidase ""	9	3	6	8	4	3	9	3	6	8	4	3	25.7733	23.9419	24.9989	26.2335	26.375	24.5616	0.818679	0.296563
604	Solyc05g050770.2.1	genomic_reference:SL2.50ch05 gene_region:6006955760079244 transcript_region:SL2.50ch05:60069557..60079244+ go_terms:GO:0016754 functional_description:Serine carboxypeptidase 1 (AHRD V1 *** B6TC80_MAIZE); contains Interpro domain(s) IPR001563 Peptidase S10. serine carboxypeptidase ""	6	5	6	7	6	7	6	5	6	7	6	7	25.2412	23.7141	22.8988	27.0172	27.0835	25.0483	2.43163	0.0216632
605	Solyc06g007200.2.1	genomic_reference:SL2.50ch06 gene_region:12709291276535 transcript_region:SL2.50ch06:1270929..1276535+ go_terms:GO:0003700 functional_description:Methionine aminopeptidase (AHRD V1 ** C5FF46_NANOT); contains Interpro domain(s) IPR004545 Proliferationassociated protein 1 ""	8	8	10		7	10	1	1	2		1	2	27.3552	27.7258	28.0168		26.1656	27.4542	-0.889352	0.212135
606	Solyc10g086220.1.1	evidence_code:10F1H1E1IEG genomic_reference:SL2.50ch10 gene_region:6444538864446720 transcript_region:SL2.50ch10:64445388..64446720 go_terms:GO:0008152.GO:0016491 functional_description:Flavin oxidoreductase/NADH oxidase (AHRD V1 ** A0YMI2_LYNSP); contains Interpro domain(s) IPR001155 NADH:flavin oxidoreductase/NADH oxidase. Nterminal ""	9	6	10	5	5	3	9	6	10	5	5	3	25.2269	25.1977	25.4607	24.7121	25.2711	24.6886	-0.404543	0.404218
607	Solyc10g005890.2.1	genomic_reference:SL2.50ch10 gene_region:683370690823 transcript_region:SL2.50ch10:683370..690823 go_terms:GO:0031593.GO:0000149 functional_description:DNAdamage inducible protein DDI1like (AHRD V1 *** Q8LF25_ARATH); contains Interpro domain(s) IPR019103 Peptidase aspartic. eukaryotic predicted ""	8	6	11	8	7	6	8	6	11	8	7	6	25.1954	24.8493	27.3124	25.7008	25.2929	24.0652	-0.766064	0.372059
608	Solyc10g075020.1.1	evidence_code:10F1H1E1IEG genomic_reference:SL2.50ch10 gene_region:5803347058038696 transcript_region:SL2.50ch10:58033470..58038696 go_terms:GO:0006414.GO:0005737 functional_description:Elongation factor P (AHRD V1 *** B6UC94_MAIZE); contains Interpro domain(s) IPR011768 Translation elongation factor P ""	5	6	7	8	9	7	5	6	7	8	9	7	26.3751	26.6238	26.7859	26.5038	25.7524	27.0349	-0.164533	0.76019
609	Solyc00g323130.2.1	genomic_reference:SL2.50ch00 gene_region:2174923821751331 transcript_region:SL2.50ch00:21749238..21751331+ go_terms:GO:0009607 functional_description:Major latexlike protein (AHRD V1 ** B5THI3_PANGI); contains Interpro domain(s) IPR000916 Bet v I allergen ""	6	7	8	4	6	5	6	7	7	3	5	5	25.5119	25.8052	26.297	24.2119	24.4286	25.3512	-1.20745	0.0559189
611	Solyc02g082760.2.1	genomic_reference:SL2.50ch02 gene_region:4098045540984836 transcript_region:SL2.50ch02:40980455..40984836 go_terms:GO:0004096 functional_description:Catalase (AHRD V1 **** O24511_TOBAC); contains Interpro domain(s) IPR018028 Catalase related subgroup ""	9	6		5	5		7	4		3	2		25.2053	23.9053		24.3683	25.7715		0.514588	0.573494
612	Solyc01g068030.2.1	genomic_reference:SL2.50ch01 gene_region:6945756169460161 transcript_region:SL2.50ch01:69457561..69460161 functional_description:Cyclase/dehydrase (AHRD V1 *** B6T2Z5_MAIZE); contains Interpro domain(s) IPR005031 Streptomyces cyclase/dehydrase ""	5	7	7	6	4	4	5	7	7	6	4	4	21.3242	23.1979	23.0756	25.4135	25.13	22.7325	1.89274	0.0695568
613	Solyc02g071150.2.1	genomic_reference:SL2.50ch02 gene_region:3521770435225700 transcript_region:SL2.50ch02:35217704..35225700 go_terms:GO:0005515.GO:0003690 functional_description:DNAbinding protein (AHRD V1 **** B7R4T4_9EURY); contains Interpro domain(s) IPR002836 DNAbinding TFAR19related protein ""	3	5	1	3	5	6	3	5	1	3	5	6	25.3661	26.0634	19.9072	19.4381	27.0626	26.5966	0.586869	0.812199
614	Solyc01g080930.2.1	genomic_reference:SL2.50ch01 gene_region:7277891272788934 transcript_region:SL2.50ch01:72778912..72788934 go_terms:GO:0008152 functional_description:EnoylCoAhydratase (AHRD V1 *** Q9SE41_AVIMR); contains Interpro domain(s) IPR001753 Crotonase. core ""	4	4	7	6	4	1	4	4	7	6	4	1	24.4713	24.5093	24.1628	23.9975	23.205	22.4933	-1.1492	0.0714366
615	Solyc01g096450.2.1	genomic_reference:SL2.50ch01 gene_region:7930461479307810 transcript_region:SL2.50ch01:79304614..79307810+ go_terms:GO:0006508.GO:0031177 functional_description:Aspartic proteinase nepenthesin1 (AHRD V1 ** B6TDX6_MAIZE); contains Interpro domain(s) IPR001461 Peptidase A1 ""	10	12	12	11	12	13	10	12	12	11	12	13	26.2694	27.042	27.5021	26.7344	25.6819	27.3207	-0.358787	0.580234
616	Solyc02g091680.2.1	genomic_reference:SL2.50ch02 gene_region:4749298147497119 transcript_region:SL2.50ch02:47492981..47497119 go_terms:GO:0046556.GO:0009044 functional_description:AlphaLarabinofuranosidase/betaDxylosidase (AHRD V1 **** D9D7L0_MALDO); contains Interpro domain(s) IPR001764 Glycoside hydrolase. family 3. Nterminal ""	7	9	8	10	7	8	6	8	7	9	6	7	26.4569	27.8339	25.3533	24.186	26.1066	26.8931	-0.819458	0.397326
617	Solyc02g063070.2.1	genomic_reference:SL2.50ch02 gene_region:2969241829699297 transcript_region:SL2.50ch02:29692418..29699297 go_terms:GO:0050815 functional_description:1433 protein beta/alpha1 (AHRD V1 ** 143B1_DANRE); contains Interpro domain(s) IPR000308 1433 protein ""	11	10	11	9	7	9	8	7	7	6	5	6	27.335	27.6419	28.2364	26.9393	26.1221	27.5018	-0.883403	0.156848
618	Solyc01g103220.2.1	genomic_reference:SL2.50ch01 gene_region:8362508483629542 transcript_region:SL2.50ch01:83625084..83629542+ go_terms:GO:0020037 functional_description:Cytochrome c (AHRD V1 *** B6SKR4_MAIZE); contains Interpro domain(s) IPR002327 Cytochrome c. class IA/ IB ""	3	3	3	3	3	3	3	3	3	3	3	3	27.8523	26.8502	26.8729	26.6375	26.6762	26.9403	-0.440489	0.406872
619	Solyc01g100760.2.1	genomic_reference:SL2.50ch01 gene_region:8247476782475519 transcript_region:SL2.50ch01:82474767..82475519+ go_terms:GO:0005515 functional_description:Susceptibility homeodomain transcription factor (Fragment) (AHRD V1 ** Q8SAA7_ORYSA); contains Interpro domain(s) IPR007493 Protein of unknown function DUF538 ""	6	6	6	5	5	5	3	2	3	2	2	2	26.2726	25.6717	26.2004	25.8909	26.281	26.3	0.109053	0.820318
620	Solyc06g050930.2.1	genomic_reference:SL2.50ch06 gene_region:3037237130381431 transcript_region:SL2.50ch06:30372371..30381431+ go_terms:GO:0005737 functional_description:Endo beta nacetylglucosaminidase (AHRD V1 ** Q16SQ0_AEDAE); contains Interpro domain(s) IPR005201 Glycoside hydrolase. family 85 ""	13	4	8	6	4	4	13	4	8	6	4	4	24.5175	22.1539	22.3496	25.4107	26.1174	24.1787	2.22862	0.0298235
621	Solyc04g009030.2.1	genomic_reference:SL2.50ch04 gene_region:25974122600773 transcript_region:SL2.50ch04:2597412..2600773+ go_terms:GO:0004365 functional_description:Glyceraldehyde3phosphate dehydrogenase (AHRD V1 **** D7UNZ5_BRARC); contains Interpro domain(s) IPR000173 Glyceraldehyde 3phosphate dehydrogenase ""	3	5	4	9	7	9	3	5	2	9	7	5	23.5344	23.7408	24.2607	25.4072	24.0976	24.964	0.977654	0.112435
622	Solyc10g055780.1.1	Solyc10g055780.1.1	4	5	3	3	4	4	2	3	1	1	2	2	29.2562	29.0139	27.0561	26.1325	27.6754	25.6172	-1.96699	0.0458237
623	Solyc03g118020.2.1	genomic_reference:SL2.50ch03 gene_region:6105838261065557 transcript_region:SL2.50ch03:61058382..61065557 go_terms:GO:0003713.GO:0003723 functional_description:Tudor / nuclease domaincontaining protein (AHRD V1 *** B6KG97_TOXGO); contains Interpro domain(s) IPR016685 RNAinduced silencing complex. nuclease component TudorSN ""	10	9	7	8	8	6	10	9	7	8	8	6	24.8977	24.9271	24.3221	24.8117	25.1932	24.9745	0.277506	0.565922
624	Solyc03g114340.2.1	genomic_reference:SL2.50ch03 gene_region:5840072458406203 transcript_region:SL2.50ch03:58400724..58406203+ go_terms:GO:0030604.GO:0004412 functional_description:1deoxyDxylulose5phosphate reductoisomerase (AHRD V1 **** Q947C3_SOLLC); contains Interpro domain(s) IPR003821 1deoxyDxylulose 5phosphate reductoisomerase ""	10	9	9	8	8	5	10	9	9	8	8	5	25.0636	24.9351	25.4848	24.7604	23.8634	24.6443	-0.738486	0.177257
625	Solyc03g083910.2.1	genomic_reference:SL2.50ch03 gene_region:4739759547401871 transcript_region:SL2.50ch03:47397595..47401871 go_terms:GO:0004553 functional_description:Acid betafructofuranosidase (AHRD V1 ** Q575T1_WHEAT); contains Interpro domain(s) IPR001362 Glycoside hydrolase. family 32 ""	8	4	5	9	10	9	8	4	5	9	10	9	24.3263	22.3201	23.4014	25.3556	24.7957	24.3671	1.49019	0.0532781
626	Solyc12g007030.1.1	evidence_code:10F0H1E1IEG genomic_reference:SL2.50ch12 gene_region:14637851469521 transcript_region:SL2.50ch12:1463785..1469521 go_terms:GO:0055114 functional_description:Aldehyde dehydrogenase 1 (AHRD V1 *** C5I9X1_ARTAN); contains Interpro domain(s) IPR015590 Aldehyde dehydrogenase ""	11	10	9	9	11	9	10	10	9	9	11	9	24.9043	25.0292	25.5998	24.9398	24.0617	25.0375	-0.49809	0.363254
627	Solyc07g006650.2.1	genomic_reference:SL2.50ch07 gene_region:15175951522933 transcript_region:SL2.50ch07:1517595..1522933 go_terms:GO:0005975.GO:0009045 functional_description:Xylose isomerase (AHRD V1 *** B9T2E0_RICCO); contains Interpro domain(s) IPR013452 Xylose isomerase. bacterial type ""	9	7	8	11	9	9	9	7	8	11	9	9	24.9805	25.1686	25.7451	25.4088	24.3848	25.5116	-0.196342	0.723945
628	Solyc06g034120.2.1	genomic_reference:SL2.50ch06 gene_region:2038512620392654 transcript_region:SL2.50ch06:20385126..20392654+ go_terms:GO:0008152.GO:0016491.GO:0055114 functional_description:Alcohol dehydrogenase zincbinding domain protein (AHRD V1 *** A6X535_OCHA4); contains Interpro domain(s) IPR002085 Alcohol dehydrogenase superfamily. zinccontaining ""	11	6	9	10	6	6	11	6	9	10	6	6	23.9013	22.6651	22.6475	26.0056	25.2129	24.1754	2.06004	0.016254
629	Solyc12g056230.1.1	evidence_code:10F1H1E1IEG genomic_reference:SL2.50ch12 gene_region:4755262747555380 transcript_region:SL2.50ch12:47552627..47555380 go_terms:GO:0055114 functional_description:Glutathione peroxidase (AHRD V1 *** B9GKI5_POPTR); contains Interpro domain(s) IPR000889 Glutathione peroxidase ""	6	5	5	6	8	6	5	5	5	5	6	5	25.3405	25.67	26.0023	26.2016	25.3329	26.1954	0.239033	0.647423
630	Solyc10g007760.2.1	genomic_reference:SL2.50ch10 gene_region:19945331999282 transcript_region:SL2.50ch10:1994533..1999282+ go_terms:GO:0042803 functional_description:Ribosephosphate pyrophosphokinase 4 (AHRD V1 *** D7LJE3_ARALY); contains Interpro domain(s) IPR005946 Phosphoribosyl pyrophosphokinase ""	10	8	11	8	8	7	10	8	11	8	8	7	25.4479	25.6272	25.9642	24.8526	24.1639	25.5936	-0.809765	0.176391
631	Solyc04g054710.2.1	Solyc04g054710.2.1	2		1	9	3	4	2		1	9	3	4	21.9661		17.1774	24.3651	22.8418	23.8077	4.09981	0.0255453
632	Solyc07g006030.2.1	genomic_reference:SL2.50ch07 gene_region:866918880889 transcript_region:SL2.50ch07:866918..880889 go_terms:GO:0005488 functional_description:Protein TIF31 homolog (AHRD V1 * TIF31_COCIM); contains Interpro domain(s) IPR011990 Tetratricopeptidelike helical ""	5	4	5	6	6	8	5	4	5	6	6	8	24.9391	24.013	24.6015	24.859	24.3758	25.0407	0.240661	0.642609
633	Solyc11g068730.1.1	evidence_code:10F0H1E1IEG genomic_reference:SL2.50ch11 gene_region:5044638750451004 transcript_region:SL2.50ch11:50446387..50451004 go_terms:GO:0016810.GO:0006807 functional_description:Nitrilase 4A (AHRD V1 *** Q5QGZ8_LUPAN); contains Interpro domain(s) IPR003010 Nitrilase/cyanide hydratase and apolipoprotein Nacyltransferase ""	5	4	7	6	7	6	5	4	7	6	7	6	24.4959	24.9662	27.461	24.9113	24.0795	25.1869	-0.915158	0.314388
634	Solyc06g007620.2.1	genomic_reference:SL2.50ch06 gene_region:16253631627604 transcript_region:SL2.50ch06:1625363..1627604 functional_description:POT family domain containing protein expressed (AHRD V1 *** D8L9H8_WHEAT); contains Interpro domain(s) IPR007493 Protein of unknown function DUF538 ""	5	6	4	5	6	4	5	6	4	5	6	4	25.8736	26.3222	23.3022	18.3302	27.4175	22.3478	-2.46746	0.282587
635	Solyc12g042650.1.1	evidence_code:10F1H1E1IEG genomic_reference:SL2.50ch12 gene_region:4344872243449792 transcript_region:SL2.50ch12:43448722..43449792 go_terms:GO:0005840 functional_description:40S ribosomal protein S12 (AHRD V1 *** Q8H2J8_ORYSJ); contains Interpro domain(s) IPR000530 Ribosomal protein S12e ""	6	5	6	6	5	4	2	1	2	2	1	1	26.3405	24.2045	25.2218	26.3957	26.0875	24.5312	0.415916	0.601703
636	Solyc02g083700.2.1	genomic_reference:SL2.50ch02 gene_region:4157660541584963 transcript_region:SL2.50ch02:41576605..41584963 go_terms:GO:0004559 functional_description:Alphamannosidase (AHRD V1 **** Q9FKW9_ARATH); contains Interpro domain(s) IPR011682 Glycosyl hydrolases 38. Cterminal ""	6	4		5	6	4	4	1		2	4	2	26.5314	27.841		24.771	27.4193		-1.09108	0.367297
638	Solyc01g106090.2.1	genomic_reference:SL2.50ch01 gene_region:8584096285843969 transcript_region:SL2.50ch01:85840962..85843969+ go_terms:GO:0019898 functional_description:Photosystem II oxygen evolving complex protein PsbP (AHRD V1 ** B8HJK6_CYAP4); contains Interpro domain(s) IPR002683 Photosystem II oxygen evolving complex protein PsbP ""	10	8	5	6	8	7	10	8	5	6	8	7	27.3065	24.7011	23.3192	27.833	27.9395	26.0094	2.15169	0.0848905
639	Solyc10g006650.2.1	genomic_reference:SL2.50ch10 gene_region:11574321161954 transcript_region:SL2.50ch10:1157432..1161954 go_terms:GO:0042802 functional_description:Flavoprotein wrbA (AHRD V1 *** B6U724_MAIZE); contains Interpro domain(s) IPR010089 Flavoprotein WrbA ""	8	6	8	6	8	6	6	6	6	4	6	4	25.9469	25.939	26.1383	25.626	25.1644	26.0107	-0.40771	0.412833
640	Solyc11g008990.1.1	evidence_code:10F1H1E1IEG genomic_reference:SL2.50ch11 gene_region:31374823143897 transcript_region:SL2.50ch11:3137482..3143897 functional_description:Phage shock protein A PspA (AHRD V1 *** B7K4B0_CYAP8); contains Interpro domain(s) IPR007157 PspA/IM30 ""	3	5	3	8	9	9	3	5	3	8	9	9	22.0569	21.3081	20.8562	25.4541	25.5257		4.08283	0.0004518
641	Solyc07g005560.2.1	genomic_reference:SL2.50ch07 gene_region:446870450798 transcript_region:SL2.50ch07:446870..450798+ go_terms:GO:0047485 functional_description:Eukaryotic translation initiation factor 5A (AHRD V1 *** D6N3G5_GOSHI); contains Interpro domain(s) IPR019769 Translation elongation factor. IF5A. hypusine site ""	5	5	6	5	7	7	1	1	2	3	3	3	26.6691	27.3986	26.9835	27.3945	26.634	28.6692	0.54882	0.416294
642	Solyc07g007550.2.1	genomic_reference:SL2.50ch07 gene_region:22213552226460 transcript_region:SL2.50ch07:2221355..2226460+ go_terms:GO:0030305.GO:0004566 functional_description:Heparanase (AHRD V1 **** A2Y9Y7_ORYSI); contains Interpro domain(s) IPR005199 Glycoside hydrolase family 79. Nterminal ""	4	8	4	10	12	10	2	6	3	9	10	8	23.3918	22.7802	21.9577	23.5689	25.1906	21.3002	0.643316	0.537432
644	Solyc06g076660.2.1	genomic_reference:SL2.50ch06 gene_region:4400076844002482 transcript_region:SL2.50ch06:44000768..44002482 go_terms:GO:0032183.GO:0032405 functional_description:Proliferating cell nuclear antigen (AHRD V1 *** Q8H0Q1_SOLLC); contains Interpro domain(s) IPR000730 Proliferating cell nuclear antigen. PCNA ""	7	6	8	9	8	4	7	6	8	9	8	4	24.7771	24.492	25.3498	24.7861	24.3533	24.5363	-0.314372	0.531261
645	Solyc05g050130.2.1	genomic_reference:SL2.50ch05 gene_region:5925526959257111 transcript_region:SL2.50ch05:59255269..59257111 go_terms:GO:0005975 functional_description:Acidic chitinase (AHRD V1 ** Q71HN4_FICAW); contains Interpro domain(s) IPR001223 Glycoside hydrolase. family 18. catalytic domain ""	6	6	6	7	3	5	6	6	6	7	3	5	25.808	26.576	24.111	19.4538	25.2113	22.2161	-3.20461	0.0574575
646	Solyc05g053310.2.1	Solyc05g053310.2.1	4	4	4	5	5	5	4	4	4	5	5	5	28.0957	25.1527	25.0919	27.9359	29.2112	28.1566	2.32115	0.0361713
647	Solyc04g076190.1.1	evidence_code:10F0H1E1IEG genomic_reference:SL2.50ch04 gene_region:5871901858720325 transcript_region:SL2.50ch04:58719018..58720325 go_terms:GO:0006508 functional_description:Aspartic proteinase nepenthesin1 (AHRD V1 ** B6TDX6_MAIZE); contains Interpro domain(s) IPR001461 Peptidase A1 ""	5	5	5	5	5	6	4	4	4	4	4	5	27.2153	26.3806	25.9899	27.9852	28.707	27.1482	1.41823	0.0514138
648	Solyc11g010470.1.1	evidence_code:10F1H1E1IEG genomic_reference:SL2.50ch11 gene_region:35335253537417 transcript_region:SL2.50ch11:3533525..3537417 go_terms:GO:0019904 functional_description:1433 protein beta/alpha (AHRD V1 ** 1433B_XENTR); contains Interpro domain(s) IPR000308 1433 protein ""	9	7	9	4	5	6	5	5	5	1	2	4	25.8647	26.4172	26.4157	25.14	24.7403	26.1857	-0.877219	0.155836
649	Solyc08g080660.1.1	Solyc08g080660.1.1	5	5		4	4	3	2	1		2	1	1	26.4038	27.9848		29.5084	27.0378	22.6389	-0.799286	0.691326
650	Solyc10g074590.1.1	evidence_code:10F1H1E1IEG genomic_reference:SL2.50ch10 gene_region:5746595157473739 transcript_region:SL2.50ch10:57465951..57473739 go_terms:GO:0005515.GO:0004594 functional_description:Pantothenate kinase 4 (AHRD V1 **** B6TFD8_MAIZE); contains Interpro domain(s) IPR016949 Uncharacterised conserved protein UCP030210 ""	9	7	8	4	5	6	9	7	8	4	5	6	24.6262	23.2656	23.5271	24.0627	24.4635	23.9952	0.367498	0.518306
651	Solyc08g082430.2.1	genomic_reference:SL2.50ch08 gene_region:6240426162407246 transcript_region:SL2.50ch08:62404261..62407246+ go_terms:GO:0008270 functional_description:Nucleoside diphosphate kinase (AHRD V1 *** D5ILC3_SOLTU); contains Interpro domain(s) IPR001564 Nucleoside diphosphate kinase. core ""	5	6	7	6	5	6	5	6	7	6	5	6	25.5924	26.2874	26.1082	25.3755	25.0574	24.9954	-0.853245	0.108011
652	Solyc06g075520.2.1	genomic_reference:SL2.50ch06 gene_region:4328837843290098 transcript_region:SL2.50ch06:43288378..43290098+ functional_description:Dehydroascorbate reductase 1 (Fragment) (AHRD V1 *** B8YGQ8_SOLLC); contains Interpro domain(s) IPR010987 Glutathione Stransferase. Cterminallike ""	2				2		1				1		30.7618				30.7004		-0.0613612	0.959394
653	Solyc04g071340.2.1	genomic_reference:SL2.50ch04 gene_region:5586063555865238 transcript_region:SL2.50ch04:55860635..55865238+ go_terms:GO:0042132 functional_description:Fructose1 6bisphosphatase class 1 (AHRD V1 **** D3PE46_DEFDS); contains Interpro domain(s) IPR000146 Fructose1.6bisphosphatase ""	10	7	9	7	9	9	10	7	9	7	9	9	24.6756	24.9906	25.33	24.9739	24.1849	25.3055	-0.177284	0.740704
654	Solyc02g065470.1.1	evidence_code:10F1H1E1IEG genomic_reference:SL2.50ch02 gene_region:3119879831199340 transcript_region:SL2.50ch02:31198798..31199340+ go_terms:GO:0005576 functional_description:Pathogenesisrelated protein (AHRD V1 *** B3TLW3_ELAGV); contains Interpro domain(s) IPR001283 Allergen V5/Tpx1 related ""	7	4	6	7	7	4	7	4	6	7	7	4	26.7462	24.1986	23.9697	27.2151	27.3735	25.5124	1.72884	0.0969246
655	Solyc01g080220.2.1	genomic_reference:SL2.50ch01 gene_region:7194414471946126 transcript_region:SL2.50ch01:71944144..71946126+ go_terms:GO:0005515 functional_description:Dienelactone hydrolase family protein (AHRD V1 ** D7L3C7_ARALY); contains Interpro domain(s) IPR002925 Dienelactone hydrolase ""	9	9	7	9	6	6	9	9	7	9	6	6	25.9378	25.9479	26.0039	24.6917	24.2657	25.0158	-1.30545	0.0242177
656	Solyc02g091970.2.1	genomic_reference:SL2.50ch02 gene_region:4775609047762810 transcript_region:SL2.50ch02:47756090..47762810 go_terms:GO:0008152.GO:0009081 functional_description:Branchedchainaminoacid aminotransferase (AHRD V1 *** Q9SNY8_SOLTU); contains Interpro domain(s) IPR005786 Branchedchain amino acid aminotransferase II ""	12	10	10	11	13	11	8	7	7	11	8	8	25.8439	26.3088	26.6715	25.5795	25.209	26.1427	-0.630978	0.252463
657	Solyc01g103800.2.1	genomic_reference:SL2.50ch01 gene_region:8408104684083324 transcript_region:SL2.50ch01:84081046..84083324 go_terms:GO:0003735.GO:0003723 functional_description:40S ribosomal protein S12 (AHRD V1 *** A9P9K3_POPTR); contains Interpro domain(s) IPR000530 Ribosomal protein S12e ""	6	6	6	6	5	4	2	2	2	2	1	1	26.3426	24.0489	25.2099	26.3978	26.0869	24.3502	0.411194	0.626178
658	Solyc03g097360.2.1	genomic_reference:SL2.50ch03 gene_region:5312233953128233 transcript_region:SL2.50ch03:53122339..53128233+ functional_description:BolAlike (AHRD V1 *** Q67VQ4_ORYSJ); contains Interpro domain(s) IPR002634 BolAlike protein ""	6	2		6	5	5	6	2		6	5	5	26.6781	21.0541		26.5447	26.4158	24.9388	2.10038	0.23952
659	Solyc09g072900.2.1	genomic_reference:SL2.50ch09 gene_region:6108546361090631 transcript_region:SL2.50ch09:61085463..61090631+ go_terms:GO:0005515 functional_description:Dienelactone hydrolase family protein (AHRD V1 ** D7L3C7_ARALY); contains Interpro domain(s) IPR002925 Dienelactone hydrolase ""	9	9	8	7	6	8	8	8	7	6	5	7	25.4426	25.3972	25.6346	25.5369	24.9477	25.0603	-0.309859	0.515691
660	Solyc02g077420.2.1	genomic_reference:SL2.50ch02 gene_region:3693852736940052 transcript_region:SL2.50ch02:36938527..36940052 go_terms:GO:0047714.GO:0008970 functional_description:Lipaselike (AHRD V1 *** Q8RZ40_ORYSJ); contains Interpro domain(s) IPR002921 Lipase. class 3 ""	8	9	10	12	12	9	5	3	5	6	7	4	23.8325	24.6758	24.3498	25.2074	23.8483	25.058	0.418525	0.483333
661	Solyc01g097280.2.1	genomic_reference:SL2.50ch01 gene_region:7994436679945161 transcript_region:SL2.50ch01:79944366..79945161 go_terms:GO:0005515 functional_description:Chitinase (Fragment) (AHRD V1 * B8QVF0_ZEAMP); contains Interpro domain(s) IPR000726 Glycoside hydrolase. family 19. catalytic IPR001153 Barwin ""	5	3	3	4	4	3	3	1	1	2	2	1	27.3286	27.8381	27.2132	28.4823	29.7878	23.0615	-0.349437	0.833184
662	Solyc09g090960.2.1	genomic_reference:SL2.50ch09 gene_region:6569070165693271 transcript_region:SL2.50ch09:65690701..65693271 go_terms:GO:0008266 functional_description:RNAbinding protein (AHRD V1 *** Q8SMH8_PERAE); contains Interpro domain(s) IPR000504 RNA recognition motif. RNP1 ""	7	6	5	5	5	6	7	6	5	5	5	6	27.3598	27.2588	27.4579	25.1726	25.1612	26.6839	-1.68628	0.020941
663	Solyc10g006370.2.1	genomic_reference:SL2.50ch10 gene_region:993392996694 transcript_region:SL2.50ch10:993392..996694+ functional_description:Homology to unknown gene (AHRD V1 *** Q00V79_OSTTA); contains Interpro domain(s) IPR002110 Ankyrin ""	6	6	4	5	6	6	6	6	4	5	6	6	27.1136	27.5646	27.2671	26.7661	26.0856	27.6732	-0.473509	0.423631
664	Solyc06g083650.2.1	genomic_reference:SL2.50ch06 gene_region:4527938445283000 transcript_region:SL2.50ch06:45279384..45283000 go_terms:GO:0004091 functional_description:GDSL esterase/lipase At5g33370 (AHRD V1 *** GDL79_ARATH); contains Interpro domain(s) IPR001087 Lipase. GDSL ""	5	3	6	5	5	4	4	2	5	5	5	3	24.893	23.5882	24.5781	25.8981	25.4562	23.9547	0.749912	0.305605
665	Solyc01g107130.2.1	genomic_reference:SL2.50ch01 gene_region:8650702486513290 transcript_region:SL2.50ch01:86507024..86513290+ go_terms:GO:0005509 functional_description:Vacuolar sorting receptor (AHRD V1 *** Q93X09_VIGMU); contains Interpro domain(s) IPR003137 Proteaseassociated PA ""	8	5		5	4	5	8	5		5	4	5	23.8957	24.4177		23.9639	23.8319	22.1301	-0.848038	0.30183
666	Solyc02g021420.2.1	genomic_reference:SL2.50ch02 gene_region:1332883013352997 transcript_region:SL2.50ch02:13328830..13352997 go_terms:GO:0051015 functional_description:Gelsolin (AHRD V1 ** B0WBT0_CULQU); contains Interpro domain(s) IPR007122 Gelsolin ""	8	9	7	9	5	6	8	9	7	9	5	6	24.9394	24.4938	25.1681	24.8489	23.7664	24.9052	-0.360276	0.519065
667	Solyc11g069180.1.1	evidence_code:10F0H1E1IEG genomic_reference:SL2.50ch11 gene_region:5089267950899807 transcript_region:SL2.50ch11:50892679..50899807+ go_terms:GO:0055114 functional_description:IsovalerylCoA dehydrogenase (AHRD V1 *** Q0MX57_BETVU); contains Interpro domain(s) IPR009100 AcylCoA dehydrogenase/oxidase. middle and Nterminal ""	9	8	9	8	8	5	8	7	8	7	7	4	25.7206	25.9387	26.3049	25.0943	24.3727	25.6518	-0.948474	0.113211
668	Solyc04g064930.2.1	genomic_reference:SL2.50ch04 gene_region:5519889755205258 transcript_region:SL2.50ch04:55198897..55205258+ go_terms:GO:0016491.GO:0045454 functional_description:Alkyl hydroperoxide reductase/ Thiol specific antioxidant/ Mal allergen (AHRD V1 *** D5BYP3_NITHN); contains Interpro domain(s) IPR000866 Alkyl hydroperoxide reductase/ Thiol specific antioxidant/ Mal allergen ""	7	4	5	7	5	5	7	4	5	7	5	5	25.8076	24.5131	24.6857	26.4098	25.8257	25.0028	0.743975	0.258893
669	Solyc04g014720.2.1	genomic_reference:SL2.50ch04 gene_region:49828504985110 transcript_region:SL2.50ch04:4982850..4985110+ go_terms:GO:0003735.GO:0003723 functional_description:60S ribosomal protein L6 (AHRD V1 *** B9RHH3_RICCO); contains Interpro domain(s) IPR000915 Ribosomal protein L6E ""		6			6	9		3			2	3		25.3606			25.1641	26.4538	0.448307	0.677311
670	Solyc10g076350.1.1	evidence_code:10F0H1E1IEG genomic_reference:SL2.50ch10 gene_region:5862019658623968 transcript_region:SL2.50ch10:58620196..58623968+ functional_description:Macrophage migration inhibitory factor family protein (AHRD V1 *** D7M6G9_ARALY); contains Interpro domain(s) IPR001398 Macrophage migration inhibitory factor ""	4	3	3	5	5	2	4	3	3	5	5	2	26.2878	27.072	25.8661	26.5732	27.9715	27.9749	1.0979	0.114799
671	Solyc10g080430.1.1	evidence_code:10F0H1E0IEG genomic_reference:SL2.50ch10 gene_region:6102891461031238 transcript_region:SL2.50ch10:61028914..61031238 go_terms:GO:0005509 functional_description:Phosphoribosylanthranilate transferase (Fragment) (AHRD V1 * Q43085_PEA); contains Interpro domain(s) IPR013583 Phosphoribosyltransferase Cterminal. plant ""	4	3	3	5	6	5	3	2	3	2	2	2	23.1539	23.484	21.8413	24.6094	25.9409	19.1443	0.405181	0.812982
672	Solyc05g005820.2.1	genomic_reference:SL2.50ch05 gene_region:648534651277 transcript_region:SL2.50ch05:648534..651277 go_terms:GO:0004365 functional_description:Glyceraldehyde3phosphate dehydrogenase (AHRD V1 **** Q9XG67_TOBAC); contains Interpro domain(s) IPR000173 Glyceraldehyde 3phosphate dehydrogenase ""	5	3					0	0					25.703	24.3714
673	Solyc11g067100.1.1	evidence_code:10F1H0E1IEG genomic_reference:SL2.50ch11 gene_region:4992822549929780 transcript_region:SL2.50ch11:49928225..49929780 go_terms:GO:0005840 functional_description:60s acidic ribosomal proteinlike protein (AHRD V1 *** Q3HVP0_SOLTU); contains Interpro domain(s) IPR001813 Ribosomal protein 60S ""	3	1	2	5	6	5	3	1	2	4	6	5	24.9099	25.6178	26.1916	24.409	25.6089	24.6926	-0.66958	0.283333
674	Solyc12g098570.1.1	Solyc12g098570.1.1		3	1	8	11	9		3	1	8	11	9		19.1497	19.2839	24.0461	23.5386		4.57552	0.000703953
675	Solyc06g069400.2.1	genomic_reference:SL2.50ch06 gene_region:3955093039555145 transcript_region:SL2.50ch06:39550930..39555145+ go_terms:GO:0003948 functional_description:N(4)(BetaNacetylglucosaminyl)Lasparaginase (AHRD V1 *** ASPG_ELIMR); contains Interpro domain(s) IPR000246 Peptidase T2. asparaginase 2 ""	5	3		3	4	3	5	3		3	4	3	24.3489	23.9033		23.111	24.9297	22.5847	-0.584329	0.506705
676	Solyc01g011000.2.1	genomic_reference:SL2.50ch01 gene_region:68480506851207 transcript_region:SL2.50ch01:6848050..6851207 go_terms:GO:0003743.GO:0047485 functional_description:Eukaryotic translation initiation factor 5A (AHRD V1 **** D6N3G5_GOSHI); contains Interpro domain(s) IPR001884 Translation elongation factor. IF5A ""	7	7	7	6	8	7	2	2	2	2	3	2	26.7682	27.4741	27.3425	27.5438	26.6835	28.6958	0.446081	0.502415
677	Solyc07g063820.2.1	genomic_reference:SL2.50ch07 gene_region:6337442363378124 transcript_region:SL2.50ch07:63374423..63378124 go_terms:GO:0019199.GO:0004674 functional_description:Serine/threonineprotein kinase receptor (AHRD V1 **** B6U2B7_MAIZE); contains Interpro domain(s) IPR002290 Serine/threonine protein kinase ""	2	1	2	10	8	9	2	1	2	10	8	9	17.5518	17.8018	20.2161	23.0425	22.922		4.45897	0.00264363
678	Solyc03g123610.2.1	genomic_reference:SL2.50ch03 gene_region:6446454064471268 transcript_region:SL2.50ch03:64464540..64471268 go_terms:GO:0005524 functional_description:Alanine aminotransferase (AHRD V1 *** Q6VEJ5_CAPAN); contains Interpro domain(s) IPR004839 Aminotransferase. class I and II ""	6	9	8	7	6	9	5	7	8	7	6	8	24.279	24.554	24.6305	24.3238	23.5169	24.731	-0.297282	0.578737
679	Solyc03g078100.2.1	genomic_reference:SL2.50ch03 gene_region:4360256943604712 transcript_region:SL2.50ch03:43602569..43604712 go_terms:GO:0005618.GO:0030599 functional_description:Pectinesterase family protein (AHRD V1 *** D7MRW1_ARALY); contains Interpro domain(s) IPR000070 Pectinesterase. catalytic ""	8	7		4	7	5	8	7		4	7	5	23.883	23.2891		23.0082	24.281	19.1057	-1.45441	0.36809
680	Solyc08g062630.2.1	genomic_reference:SL2.50ch08 gene_region:4882174348831500 transcript_region:SL2.50ch08:48821743..48831500+ go_terms:GO:0070006 functional_description:Aminopeptidaselike protein (AHRD V1 *** Q9SN00_ARATH); contains Interpro domain(s) IPR015568 Peptidase M1. puromycinsensitive aminopeptidase ""	5	7	8	5	4	7	5	7	7	5	4	7	23.8179	23.9213	24.4559	23.5894	23.4368	23.9441	-0.408276	0.410844
682	Solyc11g018550.2.1	genomic_reference:SL2.50ch11 gene_region:86685478674999 transcript_region:SL2.50ch11:8668547..8674999+ go_terms:GO:0016688.GO:0004130.GO:0005247 functional_description:Thylakoidbound ascorbate peroxidase 6""	8	4	8	7	6	5	4	1	4	2	3	2	24.9819	24.9707	25.5942	25.4255	24.9612	24.9125	-0.0825311	0.866044
683	Solyc05g005710.2.1	genomic_reference:SL2.50ch05 gene_region:526630530399 transcript_region:SL2.50ch05:526630..530399+ go_terms:GO:0004766 functional_description:Spermidine synthase (AHRD V1 **** Q93X16_SOLTU); contains Interpro domain(s) IPR001045 Spermine synthase ""	10	9	10	8	10	8	10	9	10	6	10	8	25.319	25.6254	26.9192	26.0448	24.5076	25.5744	-0.578945	0.407299
684	Solyc08g079240.2.1	genomic_reference:SL2.50ch08 gene_region:6002002560025240 transcript_region:SL2.50ch08:60020025..60025240 functional_description:Homology to unknown gene (AHRD V1 ** Q01GV2_OSTTA)""	7	7	5	7	7	6	7	7	5	7	7	6	24.8074	25.1486	24.4706	25.5845	24.5428	24.7977	0.166127	0.753997
685	Solyc01g101060.2.1	genomic_reference:SL2.50ch01 gene_region:8267881982681422 transcript_region:SL2.50ch01:82678819..82681422+ go_terms:GO:0006730 functional_description:Sadenosylmethionine synthase (AHRD V1 *** B8LFH4_IPOBA); contains Interpro domain(s) IPR002133 Sadenosylmethionine synthetase ""	9			7			4			3			25.5104			25.0883			-0.422153	0.728861
686	Solyc02g079510.2.1	genomic_reference:SL2.50ch02 gene_region:3862241338624805 transcript_region:SL2.50ch02:38622413..38624805 go_terms:GO:0004601.GO:0005515 functional_description:Peroxidase (AHRD V1 **** Q50LG4_TOBAC); contains Interpro domain(s) IPR019793 Peroxidases heamligand binding site IPR019794 Peroxidase. active site IPR002016 Haem peroxidase. plant/fungal/bacterial ""	3		3	3	2	2	1		1	1	1	1	28.8289		25.0264	26.8781	27.7863	25.313	-0.268518	0.841574
687	Solyc12g008580.1.1	evidence_code:10F0H1E1IEG genomic_reference:SL2.50ch12 gene_region:19686651973480 transcript_region:SL2.50ch12:1968665..1973480+ go_terms:GO:0005975 functional_description:Glucan endo1 3betaglucosidase 4 (AHRD V1 *** B6TCY1_MAIZE); contains Interpro domain(s) IPR000490 Glycoside hydrolase. family 17 ""	7	9	6	10	10	11	7	9	6	10	10	11	22.5267	21.8569	21.867	24.4846	24.6641		2.49083	0.00387791
688	Solyc02g079100.2.1	genomic_reference:SL2.50ch02 gene_region:3829559838299881 transcript_region:SL2.50ch02:38295598..38299881+ go_terms:GO:0003919.GO:0008531 functional_description:Riboflavin kinase (AHRD V1 *** A8IM09_CHLRE); contains Interpro domain(s) IPR015865 Riboflavin kinase ""	4	5	7	7	9	6	4	5	7	7	9	6	20.5744	20.6982	21.4744	23.3419	23.1937	19.6612	1.14998	0.293963
689	Solyc09g090990.2.1	genomic_reference:SL2.50ch09 gene_region:6570351165704905 transcript_region:SL2.50ch09:65703511..65704905 go_terms:GO:0009607 functional_description:Major allergen Mal d 1 (AHRD V1 *** Q43550_MALDO); contains Interpro domain(s) IPR000916 Bet v I allergen ""	10	6	6	2	2		8	4	4	1	1		26.7832	23.7217	23.8611	23.7221	23.8535		-1.00088	0.369866
690	Solyc08g081320.2.1	genomic_reference:SL2.50ch08 gene_region:6154943461558071 transcript_region:SL2.50ch08:61549434..61558071 go_terms:GO:0030276 functional_description:AP1 complex subunit beta1 (AHRD V1 *** C5GH51_AJEDR); contains Interpro domain(s) IPR016342 Adaptor protein complex. beta subunit ""	6	5	3	4	3	1	6	5	3	4	3	1	23.4613	23.3623	21.1858	22.2991	21.7906	21.7765	-0.714424	0.34827
691	Solyc08g080630.2.1	genomic_reference:SL2.50ch08 gene_region:6104619461048176 transcript_region:SL2.50ch08:61046194..61048176 go_terms:GO:0009611 functional_description:Chymotrypsin inhibitor2 (AHRD V1 ** A8V413_HORSP); contains Interpro domain(s) IPR000864 Proteinase inhibitor I13. potato inhibitor I ""	4	4	3	3	3	3	4	4	3	3	3	3	24.215	24.5742	23.3667	21.7546	24.0504	22.0084	-1.44749	0.0905075
692	Solyc05g055760.2.1	Solyc05g055760.2.1	7		4	10	5	6	4		1	6	3	2	23.9565		22.7759	24.8813	25.5733	23.8392	1.39839	0.110876
693	Solyc05g054070.2.1	Solyc05g054070.2.1	3	6	4	6	6	6	1	2	2	3	1	1	25.1169	25.4568	25.9587	25.8641	25.6148	26.4676	0.4714	0.379264
694	Solyc02g079290.2.1	genomic_reference:SL2.50ch02 gene_region:3848310738484365 transcript_region:SL2.50ch02:38483107..38484365+ go_terms:GO:0008429 functional_description:SELF PRUNING 2G""	9	9	2	6	8	6	9	9	2	6	8	6	24.9945	25.3859	18.8695	21.3821	25.5893	20.9142	-0.454816	0.82391
695	Solyc06g007980.2.1	Solyc06g007980.2.1	2	2		5	5	5	2	2		5	5	5	22.6265	22.8611		26.1927	25.9016	23.465	2.44263	0.0388029
696	Solyc01g098880.2.1	genomic_reference:SL2.50ch01 gene_region:8101946681025335 transcript_region:SL2.50ch01:81019466..81025335+ go_terms:GO:0005737.GO:0000166 functional_description:SeryltRNA synthetase (AHRD V1 *** D7M641_ARALY); contains Interpro domain(s) IPR002317 SeryltRNA synthetase. class IIa ""	9	4	6	9	8	5	9	4	6	9	8	5	24.1324	23.2487	23.2109	24.1366	24.0538	24.2488	0.615726	0.244978
697	Solyc03g120670.2.1	genomic_reference:SL2.50ch03 gene_region:6303851663041258 transcript_region:SL2.50ch03:63038516..63041258+ go_terms:GO:0042802 functional_description:Disomer specific 2hydroxyacid dehydrogenase NADbinding (AHRD V1 **** C6BAQ7_RHILS); contains Interpro domain(s) IPR006140 Disomer specific 2hydroxyacid dehydrogenase. NADbinding ""	6	4	5	6	6	7	5	4	5	5	5	6	25.7681	25.5247	25.1676	26.1202	27.2231	26.4339	1.10558	0.0661903
698	Solyc08g080640.1.1	Solyc08g080640.1.1	4	3	3	3		3	2	1	1	1		1	26.7638	28.0254	27.2531	28.5434		24.2319	-0.959822	0.47912
699	Solyc04g007790.2.1	genomic_reference:SL2.50ch04 gene_region:14748321476779 transcript_region:SL2.50ch04:1474832..1476779+ go_terms:GO:0009607 functional_description:Major latexlike protein (AHRD V1 ** B5THI3_PANGI); contains Interpro domain(s) IPR000916 Bet v I allergen ""	7	7	7	6	7	7	7	7	7	6	7	7	26.251	26.6573	26.8701	26.0602	25.6124	26.8709	-0.41162	0.459977
700	Solyc10g044520.1.1	evidence_code:10F1H1E1IEG genomic_reference:SL2.50ch10 gene_region:2213637722136811 transcript_region:SL2.50ch10:22136377..22136811 go_terms:GO:0005515 functional_description:Ferredoxin I (AHRD V1 *** Q93XJ9_SOLTU); contains Interpro domain(s) IPR010241 Ferredoxin [2Fe2S]. plant ""	4	2	2	2	3	3	4	2	2	2	3	3	26.1448	27.0347	27.3727	28.2986	26.4874	27.179	0.470924	0.487159
701	Solyc04g007980.2.1	genomic_reference:SL2.50ch04 gene_region:16362831640787 transcript_region:SL2.50ch04:1636283..1640787+ go_terms:GO:0009815 functional_description:1aminocyclopropane1carboxylate oxidase (AHRD V1 *** B6SUN2_MAIZE); contains Interpro domain(s) IPR005123 Oxoglutarate and irondependent oxygenase ""	5	6	9	1	2	1	5	6	9	1	2	1	24.1621	24.2963	24.9211	23.1727	21.1402	20.4664	-2.86674	0.00674374
703	Solyc10g081310.1.1	evidence_code:10F1H1E1IEG genomic_reference:SL2.50ch10 gene_region:6173215661735368 transcript_region:SL2.50ch10:61732156..61735368 go_terms:GO:0003824 functional_description:Histidine triad (HIT) protein (AHRD V1 *** Q2MGQ9_MEDTR); contains Interpro domain(s) IPR001310 Histidine triad (HIT) protein ""	4	2	3	5	5	6	4	2	3	5	5	6	24.4233	23.9481	23.904	25.1347	26.312	25.2203	1.46385	0.0269835
704	Solyc06g007760.2.1	genomic_reference:SL2.50ch06 gene_region:17162141719252 transcript_region:SL2.50ch06:1716214..1719252+ functional_description:Ycf54 protein (AHRD V1 * Q8DIT2_THEEB); contains Interpro domain(s) IPR019616 Protein of unknown function DUF2488 ""	7	8	9	8	9	8	7	8	9	8	9	8	26.8689	27.3964	27.395	26.3036	25.6594	27.0945	-0.867593	0.154373
705	Solyc09g007640.2.1	genomic_reference:SL2.50ch09 gene_region:12082681210947 transcript_region:SL2.50ch09:1208268..1210947+ go_terms:GO:0042802 functional_description:Serine carboxypeptidase (AHRD V1 *** A8HP98_CHLRE); contains Interpro domain(s) IPR001563 Peptidase S10. serine carboxypeptidase ""	7	7	7	9	8	6	7	7	7	9	8	6	24.2477	24.6587	24.6169	23.9831	23.1271	24.7855	-0.542515	0.369527
706	Solyc08g015960.2.1	genomic_reference:SL2.50ch08 gene_region:63220206329392 transcript_region:SL2.50ch08:6322020..6329392+ go_terms:GO:0000049 functional_description:MethionyltRNA synthetase (AHRD V1 ** B6T3D4_MAIZE); contains Interpro domain(s) IPR002547 tRNAbinding region ""	8	8	8	8	6	5	8	8	8	8	6	5	25.3494	25.3489	26.3311	25.366	24.4005	25.5638	-0.566366	0.346128
707	Solyc08g068400.2.1	genomic_reference:SL2.50ch08 gene_region:5473032354735212 transcript_region:SL2.50ch08:54730323..54735212 functional_description:Dienelactone hydrolase domain protein (AHRD V1 * C3HWX7_BACTU)""	7	7	8	6	7	6	7	7	8	6	7	6	24.9543	25.0099	25.2405	24.2902	23.5814	24.7048	-0.87609	0.121053
708	Solyc10g081180.1.1	evidence_code:10F0H1E1IEG genomic_reference:SL2.50ch10 gene_region:6163417661635965 transcript_region:SL2.50ch10:61634176..61635965+ go_terms:GO:0003676.GO:0000166 functional_description:RNAbinding protein (AHRD V1 * Q941H8_SOLTU); contains Interpro domain(s) IPR015465 RNA recognition motif. glycine rich protein ""	5	3	3	5	4	5	5	3	3	5	4	5	25.5301	22.938	22.7021	28.3935	28.4818	25.2262	3.64378	0.0140098
709	Solyc11g005420.1.1	evidence_code:10F0H0E1IEG genomic_reference:SL2.50ch11 gene_region:323491326089 transcript_region:SL2.50ch11:323491..326089 functional_description:Unknown Protein (AHRD V1)""	2			3	2	2	2			3	2	2	26.4018			26.4417	25.979	24.3219	-0.820895	0.476823
710	Solyc02g091490.2.1	genomic_reference:SL2.50ch02 gene_region:4734437047349179 transcript_region:SL2.50ch02:47344370..47349179 go_terms:GO:0008865.GO:0008959 functional_description:Fructokinase 3 (AHRD V1 *** Q6VWJ5_SOLLC); contains Interpro domain(s) IPR011611 Carbohydrate/purine kinase ""				5	6	5				3	4	3				23.9369	24.9918	24.8228		0.333333
711	Solyc12g087940.1.1	evidence_code:10F0H1E1IEG genomic_reference:SL2.50ch12 gene_region:6188204661884187 transcript_region:SL2.50ch12:61882046..61884187 go_terms:GO:0006508 functional_description:Aspartic proteinase nepenthesin1 (AHRD V1 ** B6TE66_MAIZE); contains Interpro domain(s) IPR001461 Peptidase A1 ""	6	6	5	8	7	5	5	5	4	7	6	4	26.558	25.3507	24.455	27.2957	28.3336	26.589	1.95149	0.0310612
712	Solyc04g077670.2.1	genomic_reference:SL2.50ch04 gene_region:6019647360203695 transcript_region:SL2.50ch04:60196473..60203695+ go_terms:GO:0016754 functional_description:Serine carboxypeptidase 1 (AHRD V1 *** B6TC80_MAIZE); contains Interpro domain(s) IPR001563 Peptidase S10. serine carboxypeptidase ""	5	2	2	5	3	3	4	2	2	4	3	2	24.3514	23.209	23.434	24.597	24.1173	23.663	0.460984	0.421593
713	Solyc09g097960.2.1	genomic_reference:SL2.50ch09 gene_region:6719068467192297 transcript_region:SL2.50ch09:67190684..67192297+ go_terms:GO:0055114 functional_description:Aldo/keto reductase family protein (AHRD V1 ** D7KWQ9_ARALY); contains Interpro domain(s) IPR001395 Aldo/keto reductase ""	3	3	6	2	2	1	3	3	2	1	2	1	24.0728	24.3727	25.4887	23.7777	18.8204	20.8391	-3.49902	0.0217081
714	Solyc02g044030.1.1	Solyc02g044030.1.1		3		6	7	5		1		2	2	1		23.0009		23.5951	25.2773	22.076	0.648569	0.650699
715	Solyc03g115760.2.1	genomic_reference:SL2.50ch03 gene_region:5942605559429910 transcript_region:SL2.50ch03:59426055..59429910+ go_terms:GO:0004872 functional_description:Vesicle transport vSNARE 11like (AHRD V1 *** Q307Y3_SOLTU); contains Interpro domain(s) IPR007705 Vesicle transport vSNARE ""	3	3	2	4	4	4	3	1	2	4	3	3	23.8304	22.1727	21.8265	23.0895	24.6667		1.26828	0.190084
716	Solyc09g097980.2.1	genomic_reference:SL2.50ch09 gene_region:6719672067200070 transcript_region:SL2.50ch09:67196720..67200070+ go_terms:GO:0055114 functional_description:Aldo/keto reductase family protein (AHRD V1 *** D7KWQ9_ARALY); contains Interpro domain(s) IPR001395 Aldo/keto reductase ""			6	2					2	1					25.4873	23.7445			-1.74276	0.210537
717	Solyc01g098000.2.1	genomic_reference:SL2.50ch01 gene_region:8039902980401640 transcript_region:SL2.50ch01:80399029..80401640+ go_terms:GO:0003785 functional_description:Elongation factorlike protein (AHRD V1 *** Q3HVL1_SOLTU); contains Interpro domain(s) IPR014038 Translation elongation factor EF1B. beta and delta chains. guanine nucleotide exchange ""	4	3			4		1	1			1		26.5712	26.8384			25.7614		-0.943408	0.326987
718	Solyc10g008120.2.1	genomic_reference:SL2.50ch10 gene_region:22656252267632 transcript_region:SL2.50ch10:2265625..2267632+ go_terms:GO:0008171.GO:0046983 functional_description:Omethyltransferase 3 (AHRD V1 *** B0ZB57_HUMLU); contains Interpro domain(s) IPR016461 Omethyltransferase. COMT. eukaryota ""	5	5	7	6	6	3	5	5	7	6	6	3	23.8569	24.473	24.7623	24.1863	23.4449	24.3451	-0.372001	0.494118
719	Solyc01g010310.2.1	genomic_reference:SL2.50ch01 gene_region:51346945138389 transcript_region:SL2.50ch01:5134694..5138389 functional_description:Glucan endo1 3betaglucosidase 3 (AHRD V1 ** B6UAN6_MAIZE); contains Interpro domain(s) IPR012946 X8 ""	5	4		3	5	3	4	3		2	4	2	23.07	24.3895		23.3542	23.6324	23.8235	-0.12637	0.847971
720	Solyc02g086830.2.1	genomic_reference:SL2.50ch02 gene_region:4401796444022130 transcript_region:SL2.50ch02:44017964..44022130+ go_terms:GO:0004252 functional_description:Protease Dolike (S2 serinetype protease) (AHRD V1 **** Q7UQ70_RHOBA); contains Interpro domain(s) IPR001254 Peptidase S1 and S6. chymotrypsin/Hap ""	8	4		4	7	3	8	4		4	7	3	23.6406	23.2771		22.8495	21.8767		-1.09575	0.174837
721	Solyc05g009530.2.1	genomic_reference:SL2.50ch05 gene_region:37371223743261 transcript_region:SL2.50ch05:3737122..3743261 go_terms:GO:0004742 functional_description:Dihydrolipoyllysineresidue acetyltransferase component of pyruvate dehydrogenase complex (AHRD V1 **** A5GUY8_SYNR3); contains Interpro domain(s) IPR001078 2oxoacid dehydrogenase acyltransferase. catalytic domain ""	3	4	1		2	3	3	4	1		2	3	23.3226	25.5613	24.7278	22.8019	24.7287	24.6811	-0.4667	0.578913
722	Solyc09g091180.2.1	genomic_reference:SL2.50ch09 gene_region:6584835665853683 transcript_region:SL2.50ch09:65848356..65853683+ go_terms:GO:0005524.GO:0005507 functional_description:chaperonin (AHRD V1 *** Q6N0B9_9PROT); contains Interpro domain(s) IPR001844 Chaperonin Cpn60 ""	8	6	6	9	6	5	7	2	2	4	1	3	25.5125	25.4647	25.5865	26.4453	25.7417	26.0966	0.573294	0.248078
723	Solyc08g079660.2.1	genomic_reference:SL2.50ch08 gene_region:6031472560318209 transcript_region:SL2.50ch08:60314725..60318209 go_terms:GO:0019538 functional_description:ATPdependent Clp protease ATPbinding subunit ClpC (AHRD V1 ** D5A5L7_SPIPL); contains Interpro domain(s) IPR004176 Clp. Nterminal ""	5	4	5	5	7	8	5	4	5	5	7	8	23.5479	23.8582	23.2563	25.0229	26.5387	25.2176	2.03896	0.00873951
724	Solyc01g094010.2.1	genomic_reference:SL2.50ch01 gene_region:7734377777345945 transcript_region:SL2.50ch01:77343777..77345945 go_terms:GO:0008152 functional_description:CXE carboxylesterase (AHRD V1 ** Q0ZPW6_9ROSA); contains Interpro domain(s) IPR013094 Alpha/beta hydrolase fold3 ""	7	4	3	3	5	1	7	4	3	3	5	1	24.1271	22.5641	22.613	22.5926	23.4596	20.1519	-1.03338	0.30487
725	Solyc04g007280.2.1	genomic_reference:SL2.50ch04 gene_region:9909131002634 transcript_region:SL2.50ch04:990913..1002634+ go_terms:GO:0005215 functional_description:Nup98 protein (Fragment) (AHRD V1 * Q68G59_MOUSE); contains Interpro domain(s) IPR007230 Peptidase S59. nucleoporin ""	4	5		1	4	3	4	5		1	4	3	24.3455	24.2651		21.5817	25.4093	23.5446	-0.79339	0.50417
726	Solyc09g082650.2.1	genomic_reference:SL2.50ch09 gene_region:6376501263769755 transcript_region:SL2.50ch09:63765012..63769755+ go_terms:GO:0010309 functional_description:Acireductone dioxygenase (AHRD V1 **** A8UGP3_SOLTU); contains Interpro domain(s) IPR004313 Acireductone dioxygenase. ARD ""	6	9	8	8	7	8	6	9	8	8	7	8	25.0663	25.379	25.5999	25.0653	24.2754	25.6009	-0.367833	0.508847
727	Solyc06g076480.2.1	genomic_reference:SL2.50ch06 gene_region:4390506943906883 transcript_region:SL2.50ch06:43905069..43906883 functional_description:Pentapeptide repeatcontaining protein (AHRD V1 ** D8G5N8_9CYAN); contains Interpro domain(s) IPR001646 Pentapeptide repeat ""	6	6	6	6	6	6	6	6	6	6	6	6	27.5291	29.0748	29.8613	28.9621	26.496	28.0042	-1.00099	0.279043
728	Solyc07g055210.2.1	genomic_reference:SL2.50ch07 gene_region:6064416960648539 transcript_region:SL2.50ch07:60644169..60648539 go_terms:GO:0006520.GO:0009058.GO:0030170 functional_description:Aspartate aminotransferase (AHRD V1 *** B9SW33_RICCO); contains Interpro domain(s) IPR000796 Aspartate/other aminotransferase ""	6	6	6	9	8	8	6	6	6	9	8	8	23.256	20.5165	21.1958	23.532	23.1585	18.5034	0.075194	0.959187
729	Solyc04g005030.2.1	genomic_reference:SL2.50ch04 gene_region:3021742552 transcript_region:SL2.50ch04:30217..42552 go_terms:GO:0004614.GO:0004615 functional_description:Phosphoglucomutase/phosphomannomutase family protein (AHRD V1 *** A3IPW6_9CHRO); contains Interpro domain(s) IPR016055 AlphaDphosphohexomutase. alpha/beta/alpha I. II and III ""	8	7	7	9	8	6	8	7	7	9	8	6	24.3957	24.5931	24.3184	24.152	22.9732	24.2457	-0.645465	0.261989
730	Solyc12g010060.1.1	evidence_code:10F1H1E1IEG genomic_reference:SL2.50ch12 gene_region:32037783206878 transcript_region:SL2.50ch12:3203778..3206878 go_terms:GO:0045905 functional_description:Eukaryotic translation initiation factor 5A (AHRD V1 *** Q207T7_GYMCO); contains Interpro domain(s) IPR019769 Translation elongation factor. IF5A. hypusine site ""	6	6	6	4	6	6	1	1	1	1	1	1	26.7674	27.4751	27.3464	27.6722	26.6793	28.6984	0.48701	0.465515
731	Solyc06g062280.2.1	genomic_reference:SL2.50ch06 gene_region:3567530335677937 transcript_region:SL2.50ch06:35675303..35677937+ functional_description:DSBA oxidoreductase (AHRD V1 *** A4T4K6_MYCGI); contains Interpro domain(s) IPR012336 Thioredoxinlike fold ""	7	5	3	4	2	4	7	5	3	4	2	4	24.2868	23.8383	24.3342	23.7936	23.9123	24.2395	-0.171301	0.718177
732	Solyc07g053260.2.1	genomic_reference:SL2.50ch07 gene_region:5905894559063496 transcript_region:SL2.50ch07:59058945..59063496+ go_terms:GO:0050815 functional_description:1433 protein sigma gamma zeta beta/alpha (AHRD V1 ** Q16QZ7_AEDAE); contains Interpro domain(s) IPR000308 1433 protein ""	8	7	10	4	6	6	5	5	6	3	4	4	27.2447	27.5019	28.0328	26.7363	26.0039	27.3214	-0.905946	0.13809
733	Solyc01g088560.2.1	genomic_reference:SL2.50ch01 gene_region:7509682075102455 transcript_region:SL2.50ch01:75096820..75102455 go_terms:GO:0003924 functional_description:Rasrelated protein Rab6A (AHRD V1 *** B6STE7_MAIZE); contains Interpro domain(s) IPR015600 Rab6related ""	2	6	6	7	4	6	2	6	6	7	3	5	21.9399	22.7795	22.0457	24.3733	23.3633	21.8481	0.939842	0.233487
734	Solyc02g083500.2.1	genomic_reference:SL2.50ch02 gene_region:4145301341456494 transcript_region:SL2.50ch02:41453013..41456494+ go_terms:GO:0006950 functional_description:Genomic DNA chromosome 5 TAC clone K2A18 (AHRD V1 *** Q9FKX3_ARATH); contains Interpro domain(s) IPR006016 UspA ""	8	9	5	8	7	8	8	9	5	8	7	8	26.7543	26.593	26.8992	26.6545	25.9353	26.896	-0.253582	0.616658
735	Solyc03g025320.2.1	genomic_reference:SL2.50ch03 gene_region:71410667144134 transcript_region:SL2.50ch03:7141066..7144134 go_terms:GO:0016740 functional_description:Hydroxycinnamoyl transferase (AHRD V1 *** D2XJ64_9MAGN); contains Interpro domain(s) IPR003480 Transferase ""	5	3	6	8	7	4	5	3	6	8	7	4	23.349	22.7657	24.1014	24.9248	25.1505	23.9115	1.25686	0.0695525
736	Solyc11g072710.1.1	evidence_code:10F0H1E1IEG genomic_reference:SL2.50ch11 gene_region:5299209653001851 transcript_region:SL2.50ch11:52992096..53001851+ go_terms:GO:0000160.GO:0006468.GO:0007165.GO:0006355 functional_description:Protein kinase (AHRD V1 ** Q7DMT0_PEA); contains Interpro domain(s) IPR002290 Serine/threonine protein kinase ""	2	1		2	6	3	2	1		2	6	3	22.7072	21.8978		20.6718	23.2064		-0.363375	0.738398
737	Solyc09g082060.2.1	genomic_reference:SL2.50ch09 gene_region:6329883163303187 transcript_region:SL2.50ch09:63298831..63303187+ go_terms:GO:0004124 functional_description:Cysteine synthase (AHRD V1 **** Q3LAG5_TOBAC); contains Interpro domain(s) IPR005859 Cysteine synthase A ""	4	3	7	5	3	2	3	2	6	4	2	1	25.6566	26.0156	25.9715	25.2104	24.7647	26.472	-0.398873	0.51338
738	Solyc08g029160.1.1	evidence_code:10F1H1E1IEG genomic_reference:SL2.50ch08 gene_region:2286641822866720 transcript_region:SL2.50ch08:22866418..22866720+ go_terms:GO:0008083 functional_description:Membraneassociated progesterone receptor component 2 (AHRD V1 ** B6K303_SCHJY); contains Interpro domain(s) IPR001199 Cytochrome b5 ""	6	4	5	4	4	4	6	4	5	4	4	4	27.4934	27.4428	27.783	26.918	27.3414	27.4542	-0.335193	0.483075
739	Solyc06g069530.2.1	genomic_reference:SL2.50ch06 gene_region:3968604539688714 transcript_region:SL2.50ch06:39686045..39688714 go_terms:GO:0003989.GO:0004642 functional_description:AcetylCoA carboxylase biotin carboxyl carrier protein (AHRD V1 *** Q7NZD6_CHRVO); contains Interpro domain(s) IPR001249 AcetylCoA biotin carboxyl carrier ""	2	2	2	2	2	2	2	2	2	2	2	2	29.3013	29.9125	22.4787	26.3483	30.2361	22.2634	-0.948253	0.716039
740	Solyc07g049440.2.1	genomic_reference:SL2.50ch07 gene_region:5703305657036399 transcript_region:SL2.50ch07:57033056..57036399+ go_terms:GO:0004091 functional_description:GDSL esterase/lipase At2g04570 (AHRD V1 *** GDL34_ARATH); contains Interpro domain(s) IPR001087 Lipase. GDSL ""	2	7		2		3	2	7		2		3	21.1709	23.7121		19.461		23.0538	-1.18414	0.463781
741	Solyc04g076090.2.1	genomic_reference:SL2.50ch04 gene_region:5863510958645353 transcript_region:SL2.50ch04:58635109..58645353+ go_terms:GO:0004347 functional_description:Glucose6phosphate isomerase 2""	6	6	9	7	5	2	6	6	9	7	5	2	23.8334	24.2574	23.6544	22.6708	22.6433	24.2999	-0.710395	0.279355
742	Solyc08g067530.1.1	evidence_code:10F1H0E1IEG genomic_reference:SL2.50ch08 gene_region:5375767553758028 transcript_region:SL2.50ch08:53757675..53758028+ go_terms:GO:0005516 functional_description:Nonspecific lipidtransfer protein (AHRD V1 *** Q850K5_VITVI); contains Interpro domain(s) IPR013770 Plant lipid transfer protein and hydrophobic protein. helical ""	3	3	3	3	3	3	3	3	3	3	3	3	25.3953	24.0172	23.5262	25.1415	25.8708	23.5688	0.547461	0.506875
743	Solyc01g098020.2.1	genomic_reference:SL2.50ch01 gene_region:8040287880403598 transcript_region:SL2.50ch01:80402878..80403598 go_terms:GO:0008152 functional_description:Acetyltransferase GNAT family protein expressed (AHRD V1 *** Q75GC2_ORYSJ); contains Interpro domain(s) IPR000182 GCN5related Nacetyltransferase ""	4	4	5	3	5	3	4	4	5	3	5	3	25.2221	24.9586	24.283	23.4594	23.8921	23.2568	-1.28518	0.0354026
744	Solyc01g108490.2.1	genomic_reference:SL2.50ch01 gene_region:8755819587563710 transcript_region:SL2.50ch01:87558195..87563710 go_terms:GO:0042802.GO:0004185 functional_description:Serine carboxypeptidase 1 (AHRD V1 **** B6SW38_MAIZE); contains Interpro domain(s) IPR001563 Peptidase S10. serine carboxypeptidase ""	9	9	10	11	7	6	9	9	10	11	7	6	24.8803	25.0243	25.5969	24.9961	23.9171	24.9103	-0.559338	0.322775
745	Solyc01g106620.2.1	genomic_reference:SL2.50ch01 gene_region:8618776086188655 transcript_region:SL2.50ch01:86187760..86188655+ go_terms:GO:0005515 functional_description:Pathogenesisrelated protein 1a (AHRD V1 ** Q00MX6_MALDO); contains Interpro domain(s) IPR018244 Allergen V5/Tpx1 related. conserved site ""	7	4	6	6	5	5	6	4	6	6	5	5	28.4168	26.5852	27.882	29.9114	28.3127	28.4038	1.24796	0.119097
746	Solyc09g090970.2.1	genomic_reference:SL2.50ch09 gene_region:6569395465695375 transcript_region:SL2.50ch09:65693954..65695375 go_terms:GO:0009607 functional_description:Major allergen Mal d 1 (AHRD V1 *** Q84LA7_MALDO); contains Interpro domain(s) IPR000916 Bet v I allergen ""	8	8		3	5		6	6		1	3		24.3658	23.1064		24.9402	25.8186		1.64332	0.0870763
747	Solyc07g066270.2.1	genomic_reference:SL2.50ch07 gene_region:6497378664976784 transcript_region:SL2.50ch07:64973786..64976784 go_terms:GO:0017057 functional_description:Glucosamine6phosphate deaminase (AHRD V1 *** NAGB_ACHLI); contains Interpro domain(s) IPR005900 6phosphogluconolactonase ""	5	5	8	4	6	3	3	3	6	3	3	1	25.0793	25.7256	26.1536	25.5556	24.8099	25.0287	-0.52141	0.344646
748	Solyc10g083300.1.1	Solyc10g083300.1.1	3	2	9	6	3		3	2	9	6	3		23.1038	23.4081	24.7258	22.9524	21.872		-1.3337	0.119498
749	Solyc01g087740.1.1	evidence_code:10F0H1E1IEG genomic_reference:SL2.50ch01 gene_region:7442830374430612 transcript_region:SL2.50ch01:74428303..74430612+ go_terms:GO:0006508.GO:0043086 functional_description:Subtilisinlike protease (AHRD V1 ** O82777_SOLLC); contains Interpro domain(s) IPR015500 Peptidase S8. subtilisinrelated ""	5	5	4	5	4	5	1	1	1	1	1	1	27.4136	27.6349	28.0327	27.8037	26.9525	28.3106	-0.00476952	0.993173
750	Solyc02g050260.2.1	genomic_reference:SL2.50ch02 gene_region:2494601724961150 transcript_region:SL2.50ch02:24946017..24961150+ go_terms:GO:0006508 functional_description:Protease II (Oligopeptidase B) (AHRD V1 ** A6GXZ7_FLAPJ); contains Interpro domain(s) IPR002470 Peptidase S9A. prolyl oligopeptidase ""	10	6	6	5	2	2	10	6	6	5	2	2	24.5352	22.6365	22.0776	23.3696	23.1726	22.1227	-0.19484	0.804389
751	Solyc02g086680.2.1	genomic_reference:SL2.50ch02 gene_region:4390630943909739 transcript_region:SL2.50ch02:43906309..43909739 go_terms:GO:0005515.GO:0008463 functional_description:Peptide deformylaselike (AHRD V1 **** Q5VNP3_ORYSJ); contains Interpro domain(s) IPR000181 Formylmethionine deformylase ""	7	5	8	4	5	5	7	5	8	4	5	5	24.9907	25.3796	25.1758	24.2682	23.5223	25.0692	-0.895451	0.146207
752	Solyc06g076780.2.1	genomic_reference:SL2.50ch06 gene_region:4407922444083374 transcript_region:SL2.50ch06:44079224..44083374 go_terms:GO:0005515 functional_description:BetaDglucosidase (AHRD V1 *** Q7XAS3_GOSHI); contains Interpro domain(s) IPR001764 Glycoside hydrolase. family 3. Nterminal ""	3	5	4	3	3	3	1	3	2	1	1	1	24.4504	24.8431	24.4686	23.5146	23.7934	24.0281	-0.808642	0.116683
754	Solyc06g074890.1.1	evidence_code:10F0H0E1IEG genomic_reference:SL2.50ch06 gene_region:4278620942786871 transcript_region:SL2.50ch06:42786209..42786871+ go_terms:GO:0015031 functional_description:Trigger factor (AHRD V1 ** B4W095_9CYAN); contains Interpro domain(s) IPR008881 Trigger factor. ribosomebinding. bacterial ""	2	1	3	5	6	8	2	1	3	5	6	8	23.0552	23.3284	23.4727	25.5709	24.6073	25.7412	2.02101	0.0052379
755	Solyc01g006940.2.1	genomic_reference:SL2.50ch01 gene_region:15125911515492 transcript_region:SL2.50ch01:1512591..1515492+ go_terms:GO:0003743 functional_description:Poly(U)bindingsplicing factor PUF60 (AHRD V1 ** PUF60_BOVIN); contains Interpro domain(s) IPR003954 RNA recognition. region 1 ""	9	9	9	8	6	7	8	9	9	8	6	7	26.3123	26.799	27.3852	25.9	25.6583	26.5496	-0.796232	0.173065
756	Solyc11g008630.1.1	evidence_code:10F0H1E1IEG genomic_reference:SL2.50ch11 gene_region:28202922822959 transcript_region:SL2.50ch11:2820292..2822959+ go_terms:GO:0016747 functional_description:Hydroxycinnamoyl CoA shikimate/quinate hydroxycinnamoyltransferaselike protein (Fragment) (AHRD V1 ** B9GF60_POPTR); contains Interpro domain(s) IPR003480 Transferase ""	9	5	7	10	8	9	9	5	7	10	8	9	24.3482	25.1626	24.8139	24.773	24.1713	25.4644	0.0279907	0.960158
757	Solyc10g086730.1.1	evidence_code:10F0H1E1IEG genomic_reference:SL2.50ch10 gene_region:6480083864802453 transcript_region:SL2.50ch10:64800838..64802453+ go_terms:GO:0005975 functional_description:Fructose1 6bisphosphatase class 1 (AHRD V1 *** D0MHZ8_RHOM4); contains Interpro domain(s) IPR000146 Fructose1.6bisphosphatase ""	7	9	8	9	9	8	7	9	8	9	9	8	25.6984	26.3056	26.4335	25.4114	24.7705	26.0428	-0.737611	0.21052
758	Solyc08g075780.2.1	genomic_reference:SL2.50ch08 gene_region:5706035357063186 transcript_region:SL2.50ch08:57060353..57063186+ go_terms:GO:0005515 functional_description:Ubiquitinfold modifier 1 (AHRD V1 *** B6SXA8_MAIZE); contains Interpro domain(s) IPR005375 Ubiquitinlike. Ufm1 ""	4	4	2	4	5	4	4	4	2	4	5	4	25.0971	24.7663	19.9003	19.1051	26.846	23.6681	-0.0482014	0.982594
759	Solyc06g073090.2.1	genomic_reference:SL2.50ch06 gene_region:4141755441421363 transcript_region:SL2.50ch06:41417554..41421363+ go_terms:GO:0003735.GO:0003824 functional_description:Ribosomal subunit interface protein (AHRD V1 ** Q2JIS4_SYNJB); contains Interpro domain(s) IPR003489 Ribosomal protein S30Ae/sigma 54 modulation protein ""	4	4	4	5	4	4	4	4	4	5	4	4	26.1991	26.2129	26.8866	25.6995	25.5265	27.0856	-0.328989	0.594103
760	Solyc02g088690.2.1	genomic_reference:SL2.50ch02 gene_region:4525786545259203 transcript_region:SL2.50ch02:45257865..45259203 go_terms:GO:0003979 functional_description:UDPglucose 6dehydrogenase (AHRD V1 **** B6TBY8_MAIZE); contains Interpro domain(s) IPR001732 UDPglucose/GDPmannose dehydrogenase. Nterminal ""	6	5		5			1	1		1			24.9937	26.2345		24.3461			-1.26803	0.267642
761	Solyc07g064160.2.1	genomic_reference:SL2.50ch07 gene_region:6364422663646402 transcript_region:SL2.50ch07:63644226..63646402+ go_terms:GO:0008270.GO:0042803 functional_description:Thiazole biosynthetic enzyme (AHRD V1 *** D6N3H1_GOSHI); contains Interpro domain(s) IPR002922 Thiamine biosynthesis Thi4 protein ""	7	7	7	4	6	6	7	7	7	4	6	6	26.7573	27.0751	27.498	26.2799	24.9119	26.15	-1.32953	0.0488696
762	Solyc04g074000.2.1	genomic_reference:SL2.50ch04 gene_region:5761778757621291 transcript_region:SL2.50ch04:57617787..57621291 go_terms:GO:0005515.GO:0006468 functional_description:Receptor like kinase. RLK""	6	2		3	3	3	5	1		2	2	2	26.046	25.8107		19.3685	24.0492	24.27	-3.36577	0.0682066
763	Solyc12g057110.2.1	genomic_reference:SL2.50ch12 gene_region:4854945448552229 transcript_region:SL2.50ch12:48549454..48552229+ go_terms:GO:0050815 functional_description:1433 (Fragment) (AHRD V1 *** D3TIB7_MANIN); contains Interpro domain(s) IPR000308 1433 protein ""	7	8	7	7	7	7	2	2	2	2	2	1	27.335	27.6419	28.2364	26.9393	26.1221	27.5018	-0.883403	0.156848
764	Solyc12g019890.1.1	Solyc12g019890.1.1	5	6	7	10	11	9	3	5	6	9	10	8	22.6295	22.8924	22.4957	25.1921	25.723	17.1496	0.0157199	0.994266
765	Solyc03g119150.2.1	genomic_reference:SL2.50ch03 gene_region:6190022261901728 transcript_region:SL2.50ch03:61900222..61901728+ go_terms:GO:0005528 functional_description:Peptidylprolyl cistrans isomerase (AHRD V1 ** B4VX45_9CYAN); contains Interpro domain(s) IPR001179 Peptidylprolyl cistrans isomerase. FKBPtype ""	3	5	1	3	5	4	3	5	1	3	5	4	23.2442	23.7245	20.6325	22.6794	24.7415	16.6552	-1.17507	0.573175
766	Solyc03g120850.2.1	genomic_reference:SL2.50ch03 gene_region:6315062163156052 transcript_region:SL2.50ch03:63150621..63156052 go_terms:GO:0042623 functional_description:chaperonin (AHRD V1 *** B2IXD2_NOSP7); contains Interpro domain(s) IPR001844 Chaperonin Cpn60 ""	6	2	4	6	9	5	2	1	1	4	6	3	24.1344	25.6906	23.3473	24.6697	23.9399	24.8331	0.0901297	0.901036
767	Solyc11g008280.1.1	evidence_code:10F0H1E1IEG genomic_reference:SL2.50ch11 gene_region:25004652506098 transcript_region:SL2.50ch11:2500465..2506098+ go_terms:GO:0006508 functional_description:Serine carboxypeptidase (AHRD V1 *** Q9XH61_9ASTR); contains Interpro domain(s) IPR001563 Peptidase S10. serine carboxypeptidase ""	3		3	6	2	3	2		2	5	1	2	25.5438		24.6781	25.5334	24.7462	23.8481	-0.401748	0.593195
768	Solyc08g080410.2.1	genomic_reference:SL2.50ch08 gene_region:6086205060868830 transcript_region:SL2.50ch08:60862050..60868830 functional_description:UBX domaincontaining protein (AHRD V1 *** D7MDX6_ARALY); contains Interpro domain(s) IPR001012 UBX ""	8		1	7	2	2	8		1	7	2	2	25.1676		20.1767	25.1349	24.4184	21.5795	1.03878	0.562963
769	Solyc04g082490.2.1	genomic_reference:SL2.50ch04 gene_region:6371826863734726 transcript_region:SL2.50ch04:63718268..63734726 go_terms:GO:0005515 functional_description:NiemannPick C1 protein (AHRD V1 ** C5FQM2_NANOT); contains Interpro domain(s) IPR004765 NiemannPick C type protein ""	7	7	2	3	7	2	7	7	2	3	7	2	25.061	25.0223	20.7292	17.6542	26.2796	21.6315	-1.74907	0.449393
770	Solyc04g074230.2.1	genomic_reference:SL2.50ch04 gene_region:5781320157817028 transcript_region:SL2.50ch04:57813201..57817028 go_terms:GO:0050815 functional_description:1433 protein sigma gamma zeta beta/alpha (AHRD V1 ** Q16QZ7_AEDAE); contains Interpro domain(s) IPR000308 1433 protein ""	6	5	8	4	5	5	3	3	4	3	3	3	27.2445	27.5027	28.0586	26.8081	26.0005	27.3227	-0.891507	0.145704
771	Solyc01g099770.2.1	genomic_reference:SL2.50ch01 gene_region:8167549181677536 transcript_region:SL2.50ch01:81675491..81677536+ go_terms:GO:0005515 functional_description:Translationallycontrolled tumor protein homolog (AHRD V1 *** B5XDL0_SALSA); contains Interpro domain(s) IPR001983 Translationally controlled tumourassociated TCTP ""	8	7	7	7	6	8	2	2	2	2	2	2	26.5685	26.9927	27.1925	26.1042	25.7509	27.0969	-0.60056	0.303231
772	Solyc02g036350.2.1	genomic_reference:SL2.50ch02 gene_region:2127976721281954 transcript_region:SL2.50ch02:21279767..21281954+ go_terms:GO:0045431 functional_description:1aminocyclopropane1carboxylate oxidase (AHRD V1 *** A4ZYQ6_SOLLC); contains Interpro domain(s) IPR005123 Oxoglutarate and irondependent oxygenase ""	8	10	8	8	9	9	5	7	5	5	5	6	25.4729	25.7728	26.2175	24.9016	24.5339	25.7725	-0.751721	0.201048
773	Solyc07g007260.2.1	genomic_reference:SL2.50ch07 gene_region:19925041993730 transcript_region:SL2.50ch07:1992504..1993730+ go_terms:GO:0008191.GO:0004866 functional_description:Metallocarboxypeptidase inhibitor (AHRD V1 *** MCPI_SOLLC); contains Interpro domain(s) IPR004231 Proteinase inhibitor I37. carboxypeptidase A ""	3	3	2	2	3	2	3	3	2	2	3	2	26.3658	27.1263	22.8422	23.0561	28.1953	25.0098	-0.0244112	0.987849
774	Solyc07g043560.2.1	genomic_reference:SL2.50ch07 gene_region:5478114954789496 transcript_region:SL2.50ch07:54781149..54789496 go_terms:GO:0005515 functional_description:Heat shock protein 4 (AHRD V1 *** B6U237_MAIZE); contains Interpro domain(s) IPR013126 Heat shock protein 70 ""	7	8	8	10	8	8	7	8	8	10	8	8	24.6448	24.8742	25.0141	24.5164	23.6379	24.9206	-0.486059	0.380318
775	Solyc01g008920.2.1	genomic_reference:SL2.50ch01 gene_region:29415722947566 transcript_region:SL2.50ch01:2941572..2947566+ go_terms:GO:0008152 functional_description:NAD dependent epimerase/dehydratase family protein expressed (AHRD V1 ** Q10L97_ORYSJ); contains Interpro domain(s) IPR013120 Male sterility. NADbinding ""	3	7	5	5	3	4	3	7	5	5	3	4	22.7246	23.1963	22.0374	24.7081	24.2677	23.4543	1.4906	0.0332734
776	Solyc01g068400.2.1	genomic_reference:SL2.50ch01 gene_region:7001163570020149 transcript_region:SL2.50ch01:70011635..70020149+ go_terms:GO:0051087 functional_description:Tubulinspecific chaperone A (AHRD V1 **** C1C4Y4_RANCA); contains Interpro domain(s) IPR004226 Tubulin binding cofactor A ""	6	6	5	5	5	6	6	6	5	5	5	6	26.7309	27.2774	27.7334	26.5016	25.9253	27.2173	-0.699136	0.247519
777	Solyc02g088390.2.1	genomic_reference:SL2.50ch02 gene_region:4506292845065725 transcript_region:SL2.50ch02:45062928..45065725 go_terms:GO:0005515 functional_description:Blue copperlike protein (AHRD V1 * B8Y8A0_GOSHI); contains Interpro domain(s) IPR003245 Plastocyaninlike ""	4	3	3	6	5	5	4	3	3	6	5	5	27.4508	23.9441	24.4603	27.5181	28.5269	25.9153	2.03506	0.100676
778	Solyc06g065270.2.1	genomic_reference:SL2.50ch06 gene_region:3709525937099538 transcript_region:SL2.50ch06:37095259..37099538 go_terms:GO:0004017 functional_description:Adenylate kinase (AHRD V1 **** B6STL7_MAIZE); contains Interpro domain(s) IPR006259 Adenylate kinase. subfamily ""	4		4	2	2		2		2	1	1		25.2435		25.2211	25.6995	25.3937		0.314335	0.636225
779	Solyc07g007280.2.1	genomic_reference:SL2.50ch07 gene_region:20099072013237 transcript_region:SL2.50ch07:2009907..2013237 functional_description:Conserved domain protein (AHRD V1 ** B4W2T4_9CYAN); contains Interpro domain(s) IPR014946 Protein of unknown function DUF1817 ""	6	7	6	5	5	5	6	7	6	5	5	5	25.0019	25.5063	25.4667	23.5043	23.7432	25.1614	-1.18867	0.0824651
780	Solyc07g021540.2.1	Solyc07g021540.2.1	4	6	4	7	7	7	4	5	4	6	7	7	20.7751	20.9781	20.2807	25.1309	25.3686		4.57177	0.000142874
781	Solyc07g064950.2.1	genomic_reference:SL2.50ch07 gene_region:6412560264131741 transcript_region:SL2.50ch07:64125602..64131741+ go_terms:GO:0015031.GO:0006457 functional_description:Trigger factorlike protein (AHRD V1 *** Q9FLP1_ARATH); contains Interpro domain(s) IPR005215 Trigger factor ""	7	5	7	6	5	3	7	5	7	6	5	3	24.4893	24.7907	24.9236	23.7502	22.9136	24.2657	-1.09134	0.0769011
783	Solyc03g121900.1.1	evidence_code:10F1H0E1IEG genomic_reference:SL2.50ch03 gene_region:6397659663976916 transcript_region:SL2.50ch03:63976596..63976916 go_terms:GO:0008289.GO:0005319 functional_description:PVR3like protein (AHRD V1 *** B6TYX6_MAIZE); contains Interpro domain(s) IPR003612 Plant lipid transfer protein/seed storage/trypsinalpha amylase inhibitor ""	2	2		2	2	2	2	2		2	2	2	25.0225	26.5222		21.2442	26.1611	25.5028	-1.46965	0.371985
784	Solyc03g007920.2.1	genomic_reference:SL2.50ch03 gene_region:24282622432731 transcript_region:SL2.50ch03:2428262..2432731+ go_terms:GO:0016603 functional_description:Glutamine cyclotransferaselike (AHRD V1 **** Q2V9A5_SOLTU); contains Interpro domain(s) IPR007788 Glutamine cyclotransferase ""	5	5	2	7	7	7	5	5	2	7	7	7	24.6421	23.2558	20.4602	25.4533	26.3507	24.6168	2.68755	0.040594
785	Solyc04g079180.2.1	genomic_reference:SL2.50ch04 gene_region:6133421161336777 transcript_region:SL2.50ch04:61334211..61336777 functional_description:Unknown Protein (AHRD V1)""	6	7	6	7	6	7	6	7	6	7	6	7	24.5086	25.1922	24.8394	24.4148	23.884	25.4144	-0.275683	0.639426
786	Solyc11g069010.1.1	evidence_code:10F0H1E1IEG genomic_reference:SL2.50ch11 gene_region:5065919950663190 transcript_region:SL2.50ch11:50659199..50663190 go_terms:GO:0005975 functional_description:AlphaLfucosidase 1 (AHRD V1 *** D7LIF4_ARALY); contains Interpro domain(s) IPR000933 Glycoside hydrolase. family 29 ""	5	3	4	2	1	1	5	3	4	2	1	1	23.4802	23.0847	22.9451	21.3276	23.6409	21.3465	-1.06503	0.184356
787	Solyc01g080510.2.1	genomic_reference:SL2.50ch01 gene_region:7226830572272915 transcript_region:SL2.50ch01:72268305..72272915+ functional_description:Os05g0406000 protein (Fragment) (AHRD V1 ** Q0DI98_ORYSJ)""	4	2	2	6	5	5	4	2	2	6	5	5	23.1085	22.607	22.4764	25.6516	25.1042	23.62	2.06127	0.0140853
788	Solyc04g081400.2.1	genomic_reference:SL2.50ch04 gene_region:6298591562990125 transcript_region:SL2.50ch04:62985915..62990125+ go_terms:GO:0004340 functional_description:Hexokinase 1 (AHRD V1 *** B6V3C0_CUCME); contains Interpro domain(s) IPR001312 Hexokinase ""	6	3	7	6	1	1	6	3	7	6	1	1	23.5742	24.0993	24.5504	23.9017	22.9935	24.1138	-0.404988	0.478956
789	Solyc11g066950.1.1	evidence_code:10F1H1E1IEG genomic_reference:SL2.50ch11 gene_region:4982270849823877 transcript_region:SL2.50ch11:49822708..49823877 functional_description:Stress responsive A/B barrel domain family protein (AHRD V1 *** D7HD13_VIBCH); contains Interpro domain(s) IPR013097 Stress responsive alphabeta barrel ""	6	5	5	5	5	5	6	5	5	5	5	5	26.5368	27.0556	27.0048	26.4586	25.5353	27.0024	-0.533648	0.362591
790	Solyc03g118410.2.1	genomic_reference:SL2.50ch03 gene_region:6134790261349585 transcript_region:SL2.50ch03:61347902..61349585 go_terms:GO:0006633.GO:0031177.GO:0048037.GO:0000036 functional_description:Acyl carrier protein (AHRD V1 *** Q672Q9_SOLLC); contains Interpro domain(s) IPR003231 Acyl carrier protein (ACP) ""	3	3	3	3	3	3	3	3	3	3	3	3	30.0272	30.4221	31.2947	30.4422	28.9904	30.8846	-0.475594	0.497916
791	Solyc05g055250.2.1	genomic_reference:SL2.50ch05 gene_region:6411883664123310 transcript_region:SL2.50ch05:64118836..64123310 functional_description:Unknown Protein (AHRD V1)""	2	2	1	2	3	3	2	2	1	2	3	3	27.1563	26.8219	23.6705	25.2784	29.2504	23.7043	0.194804	0.903001
792	Solyc02g088820.2.1	genomic_reference:SL2.50ch02 gene_region:4535285745358218 transcript_region:SL2.50ch02:45352857..45358218 go_terms:GO:0042802.GO:0004185 functional_description:Serine carboxypeptidase K10B2.2 (AHRD V1 **** B6TSK4_MAIZE); contains Interpro domain(s) IPR001563 Peptidase S10. serine carboxypeptidase ""	6	5	9	8	9	6	6	5	9	8	9	6	24.5487	24.7695	24.5205	24.5078	23.2925	25.2214	-0.272369	0.664958
793	Solyc06g062370.2.1	genomic_reference:SL2.50ch06 gene_region:3572586035727096 transcript_region:SL2.50ch06:35725860..35727096 go_terms:GO:0003993 functional_description:Acid phosphatase (AHRD V1 ** O49855_SOYBN); contains Interpro domain(s) IPR010028 Acid phosphatase. plant ""	7	7	7	7	9	9	7	7	7	7	9	9	24.6012	24.9746	25.5484	25.8496	25.0906	26.5574	0.791094	0.207436
794	Solyc01g100930.2.1	genomic_reference:SL2.50ch01 gene_region:8258823882591519 transcript_region:SL2.50ch01:82588238..82591519+ go_terms:GO:0004091 functional_description:GDSL esterase/lipase At1g09390 (AHRD V1 *** GDL2_ARATH); contains Interpro domain(s) IPR001087 Lipase. GDSL ""	8	6	3	8	6	2	8	6	3	8	6	2	23.4519	23.8938	21.1919	21.1249	24.0139	20.9477	-0.817024	0.465046
795	Solyc08g080190.2.1	genomic_reference:SL2.50ch08 gene_region:6067818860683202 transcript_region:SL2.50ch08:60678188..60683202 go_terms:GO:0016614.GO:0006066.GO:0050660 functional_description:Choline dehydrogenase (AHRD V1 *** A8NUQ9_COPC7); contains Interpro domain(s) IPR012132 Glucosemethanolcholine oxidoreductase ""	8	7	6	8	6	8	8	7	6	8	6	8	24.6714	25.1937	25.215	25.0599	24.2866	25.8659	0.0440867	0.939765
796	Solyc03g083900.2.1	genomic_reference:SL2.50ch03 gene_region:4737142347375428 transcript_region:SL2.50ch03:47371423..47375428 go_terms:GO:0055114 functional_description:Laccase22 (AHRD V1 ** LAC22_ORYSJ); contains Interpro domain(s) IPR001117 Multicopper oxidase. type 1 ""	8	2	2	9	8	6	8	2	2	9	8	6	23.4499	20.0432	20.9075	23.7896	23.0601		1.95797	0.115578
797	Solyc08g006350.2.1	genomic_reference:SL2.50ch08 gene_region:993075994951 transcript_region:SL2.50ch08:993075..994951 go_terms:GO:0080002 functional_description:UDPglucose glucosyltransferase (AHRD V1 **** B6EWX8_LYCBA); contains Interpro domain(s) IPR002213 UDPglucuronosyl/UDPglucosyltransferase ""	6	7	6	6	5	6	6	7	6	6	5	6	25.661	25.8421	25.1927	24.2569	23.0342	24.85	-1.51821	0.0391114
798	Solyc09g005910.2.1	genomic_reference:SL2.50ch09 gene_region:629824638022 transcript_region:SL2.50ch09:629824..638022 go_terms:GO:0008195 functional_description:Mg2+dependent phosphatidate (PA) phosphatase catalyzes the dephosphorylation of PA to yield diacylglycerol and Pi responsible for de novo lipid synthesis homologous to mammalian lipin 1 (AHRD V1 ** D6VZY7_YEAST); contains Interpro domain(s) IPR013209 LNS2. L…	6	6			4	5	6	6			4	5	23.5145	25.1003			22.1964	24.2777	-1.07037	0.340443
799	Solyc05g056300.2.1	genomic_reference:SL2.50ch05 gene_region:6478769764790265 transcript_region:SL2.50ch05:64787697..64790265 go_terms:GO:0008047 functional_description:Thioredoxinlike protein (AHRD V1 ** D8UJJ9_VOLCA); contains Interpro domain(s) IPR015467 Thioredoxin. core ""	3	2	3	5	4	3	3	2	3	5	4	3	24.522	23.9021	23.5976	24.6668	24.118	22.555	-0.227331	0.743771
800	Solyc02g088630.2.1	Solyc02g088630.2.1	2	1	2	1		1	2	1	2	1		1	23.1019	24.499	24.6139	20.9714		24.9292	-1.12127	0.395672
801	Solyc04g074630.2.1	genomic_reference:SL2.50ch04 gene_region:5815807558162646 transcript_region:SL2.50ch04:58158075..58162646+ go_terms:GO:0004828 functional_description:SeryltRNA synthetase (AHRD V1 **** B6TBG7_MAIZE); contains Interpro domain(s) IPR018156 SeryltRNA synthetase. class IIa. Cterminal ""	7	1	2	2	2	1	7	1	2	2	2	1	24.1817	21.3109	22.7192	24.4552	24.3457	23.3538	1.3143	0.141631
802	Solyc07g005960.2.1	genomic_reference:SL2.50ch07 gene_region:793300799520 transcript_region:SL2.50ch07:793300..799520 go_terms:GO:0042802.GO:0004185 functional_description:Serine carboxypeptidase K10B2.2 (AHRD V1 **** B6TM29_MAIZE); contains Interpro domain(s) IPR001563 Peptidase S10. serine carboxypeptidase ""	6	5	3	2	4	6	6	4	3	2	4	6	23.453	23.2515	22.9955	21.5177	22.4864	23.7668	-0.643021	0.358483
803	Solyc10g009570.2.1	genomic_reference:SL2.50ch10 gene_region:36948863699858 transcript_region:SL2.50ch10:3694886..3699858 go_terms:GO:0005515 functional_description:Rhodaneserelated sulfurtransferase (AHRD V1 * A4U0Q7_9PROT); contains Interpro domain(s) IPR001763 Rhodaneselike ""	1	1		3	3	2	1	1		3	3	2	25.9831	27.2172		24.4977	27.1438	24.9761	-1.06094	0.305938
804	Solyc02g068300.2.1	Solyc02g068300.2.1	1	2	1	8	8	7	1	2	1	8	8	7	23.7936	21.2996	21.2534	24.2877	25.3888		2.72269	0.0283861
805	Solyc11g066130.1.1	evidence_code:10F1H1E1IEG genomic_reference:SL2.50ch11 gene_region:4889035548891113 transcript_region:SL2.50ch11:48890355..48891113+ functional_description:Thaumatinlike protein (AHRD V1 ** D2KU75_CITJA); contains Interpro domain(s) IPR017949 Thaumatin. conserved site IPR001938 Thaumatin. pathogenesisrelated ""	5	5	4	6	5	4	5	5	4	6	5	4	25.6772	25.671	25.9902	26.3582	24.9806	26.2625	0.087621	0.877338
806	Solyc03g111200.2.1	genomic_reference:SL2.50ch03 gene_region:5589136255895244 transcript_region:SL2.50ch03:55891362..55895244 go_terms:GO:0005507 functional_description:Adenylate kinase (AHRD V1 *** D7MQ61_ARALY); contains Interpro domain(s) IPR006259 Adenylate kinase. subfamily ""				5	6	5				5	6	5				22.9913	23.5874	23.265		0.333333
807	Solyc09g075090.1.1	evidence_code:10F0H1E1IEG genomic_reference:SL2.50ch09 gene_region:6239551762400644 transcript_region:SL2.50ch09:62395517..62400644 go_terms:GO:0050733 functional_description:Arginine/serinerich splicing factor (AHRD V1 *** Q176A9_AEDAE); contains Interpro domain(s) IPR012677 Nucleotidebinding. alphabeta plait ""	8			4	3	3	5			3	2	2	27.0926			26.4026	27.4442	25.1882	-0.747548	0.518148
808	Solyc10g086190.1.1	evidence_code:10F1H1E1IEG genomic_reference:SL2.50ch10 gene_region:6442908564433301 transcript_region:SL2.50ch10:64429085..64433301+ go_terms:GO:0006166 functional_description:Adenosine kinase (AHRD V1 *** D2D2Z6_GOSHI); contains Interpro domain(s) IPR001805 Adenosine kinase ""	8	8	8	9	8	8	3	3	3	5	4	3	24.4529	24.7795	24.954	24.7333	23.5875	24.8923	-0.324416	0.565555
809	Solyc10g076220.1.1	Solyc10g076220.1.1	4	3			2		2	2			1		28.3764	27.4663			27.4577		-0.463618	0.642039
810	Solyc02g070500.1.1	evidence_code:10F1H0E1IEG genomic_reference:SL2.50ch02 gene_region:3481067234811115 transcript_region:SL2.50ch02:34810672..34811115+ go_terms:GO:0005515 functional_description:Susceptibility homeodomain transcription factor (Fragment) (AHRD V1 *** Q8SAA7_ORYSA); contains Interpro domain(s) IPR007493 Protein of unknown function DUF538 ""	5	5	3	4	4	3	5	5	3	4	4	3	25.6176	25.8595	25.0379	25.9007	24.9392	26.177	0.167292	0.76704
812	Solyc02g079750.2.1	genomic_reference:SL2.50ch02 gene_region:3877468538777292 transcript_region:SL2.50ch02:38774685..38777292+ go_terms:GO:0042802 functional_description:Flavoprotein wrbA (AHRD V1 *** B6U724_MAIZE); contains Interpro domain(s) IPR010089 Flavoprotein WrbA ""	3		4	5	3	3	1		2	3	1	1	25.3356		26.0837	25.4142	24.7445	25.3186	-0.550555	0.380812
813	Solyc09g018590.1.1	evidence_code:10F0H1E0IEG genomic_reference:SL2.50ch09 gene_region:1545193315454855 transcript_region:SL2.50ch09:15451933..15454855+ go_terms:GO:0004601 functional_description:Peroxidase (AHRD V1 **** Q4W2V4_PICAB); contains Interpro domain(s) IPR002016 Haem peroxidase. plant/fungal/bacterial ""	3	3	3		3		1	1	1		1		24.2672	25.4099	22.0973		24.8917		0.966908	0.519604
814	Solyc05g007260.2.1	genomic_reference:SL2.50ch05 gene_region:19252941928969 transcript_region:SL2.50ch05:1925294..1928969 go_terms:GO:0005515.GO:0004750 functional_description:Ribulosephosphate 3epimerase (AHRD V1 **** C1E4B2_9CHLO); contains Interpro domain(s) IPR000056 Ribulosephosphate 3epimerase ""	3	2	2	6	5	4	3	2	2	6	5	4	24.9505	22.6669	22.0664	23.5508	24.8556	21.3021	0.00821974	0.994244
815	Solyc01g079940.2.1	genomic_reference:SL2.50ch01 gene_region:7160561571607811 transcript_region:SL2.50ch01:71605615..71607811 go_terms:GO:0006508 functional_description:Xylanase inhibitor (Fragment) (AHRD V1 ** Q53IQ4_WHEAT); contains Interpro domain(s) IPR001461 Peptidase A1 ""	7	6	7	2	3	3	5	6	7	1	2	3	24.0801	24.3646	26.1518	23.3799	22.5886	23.9939	-1.54467	0.0661967
816	Solyc06g053200.2.1	genomic_reference:SL2.50ch06 gene_region:3243544632437176 transcript_region:SL2.50ch06:32435446..32437176 go_terms:GO:0017057 functional_description:6phosphogluconolactonase (AHRD V1 **** B6UAK0_MAIZE); contains Interpro domain(s) IPR005900 6phosphogluconolactonase ""	6	3	4	6	5	4	6	3	4	6	5	4	25.1605	22.909	23.3091	26.2679	25.9324	23.4546	1.42542	0.173095
817	Solyc01g099150.2.1	genomic_reference:SL2.50ch01 gene_region:8122447081230198 transcript_region:SL2.50ch01:81224470..81230198+ go_terms:GO:0016165 functional_description:Lipoxygenase (AHRD V1 **** Q9FT17_SOLLC); contains Interpro domain(s) IPR001246 Lipoxygenase. plant ""	2	3	7	4	4	4	2	3	7	4	4	4	23.9804	23.4688	24.4532	24.7203	23.1499	24.9685	0.312112	0.640191
818	Solyc02g068930.2.1	genomic_reference:SL2.50ch02 gene_region:3340377133408543 transcript_region:SL2.50ch02:33403771..33408543 go_terms:GO:0020037 functional_description:Cytochrome c6 (AHRD V1 *** D7MKY9_ARALY); contains Interpro domain(s) IPR003088 Cytochrome c. class I ""	6	5	5	4	4	4	6	5	5	4	4	4	27.2274	23.1878	22.3598	25.7421	25.3338	23.696	0.665642	0.620608
819	Solyc06g065370.2.1	genomic_reference:SL2.50ch06 gene_region:3718777037191057 transcript_region:SL2.50ch06:37187770..37191057+ go_terms:GO:0043086 functional_description:Subtilase family protein (AHRD V1 ** D7KTL9_ARALY); contains Interpro domain(s) IPR015500 Peptidase S8. subtilisinrelated ""	5	1		6	6	5	5	1		6	6	5	25.5689	28.0254		24.7566	26.2792	24.4398	-1.63861	0.139126
820	Solyc03g098740.1.1	evidence_code:10F0H1E1IEG genomic_reference:SL2.50ch03 gene_region:5445829554458894 transcript_region:SL2.50ch03:54458295..54458894 go_terms:GO:0004867.GO:0015066 functional_description:Kunitz trypsin inhibitor (AHRD V1 **** B8Y888_TOBAC); contains Interpro domain(s) IPR011065 Kunitz inhibitor ST1like ""	4	3	2	3	4	2	4	3	2	3	4	2	25.4622	22.7906	22.2057	24.1523	24.1089	22.1192	-0.0260287	0.979863
821	Solyc06g007610.2.1	genomic_reference:SL2.50ch06 gene_region:16050251606614 transcript_region:SL2.50ch06:1605025..1606614 go_terms:GO:0003824 functional_description:Early tobacco anther 1 (AHRD V1 *** Q84XA0_TOBAC)""	7	7	7	7	7	7	7	7	7	7	7	7	25.5939	25.9191	26.4191	25.9155	25.0826	26.1736	-0.25348	0.644166
822	Solyc01g079470.2.1	genomic_reference:SL2.50ch01 gene_region:7102726271027968 transcript_region:SL2.50ch01:71027262..71027968+ go_terms:GO:0005515 functional_description:CP12 (AHRD V1 *** O24136_TOBAC); contains Interpro domain(s) IPR003823 Protein of unknown function CP12 ""	6	5	4	6	4	5	6	5	4	6	4	5	28.0118	27.8283	28.9768	28.3036	26.3393	28.6204	-0.51788	0.502223
823	Solyc08g066360.2.1	genomic_reference:SL2.50ch08 gene_region:5215654952163406 transcript_region:SL2.50ch08:52156549..52163406 go_terms:GO:0004473 functional_description:Malic enzyme (AHRD V1 *** B9RKI6_RICCO); contains Interpro domain(s) IPR012302 Malic enzyme. NADbinding ""	5	5		5	5	4	1	1		1	1	1	25.4129	25.854		24.6633	24.6944	25.1892	-0.784468	0.20326
824	Solyc07g054820.2.1	genomic_reference:SL2.50ch07 gene_region:6031865260325343 transcript_region:SL2.50ch07:60318652..60325343+ go_terms:GO:0005515 functional_description:Protein thf1 (AHRD V1 *** A0YRG1_LYNSP)""	4	5	5	5	6	2	4	5	5	5	6	2	24.2214	24.4576	24.6925	24.0097	24.0452	24.6354	-0.227055	0.640927
825	Solyc06g071070.1.1	evidence_code:10F0H1E1IEG genomic_reference:SL2.50ch06 gene_region:4005321140053996 transcript_region:SL2.50ch06:40053211..40053996+ go_terms:GO:0008152.GO:0055114 functional_description:Shortchain dehydrogenase/reductase family protein (AHRD V1 *** D7L204_ARALY); contains Interpro domain(s) IPR002347 Glucose/ribitol dehydrogenase ""	5	4	5	2	4	3	5	4	5	2	4	3	24.3527	24.1437	24.7043	22.3228	23.0081	23.8375	-1.34413	0.0444373
826	Solyc08g075750.2.1	genomic_reference:SL2.50ch08 gene_region:5703410657040896 transcript_region:SL2.50ch08:57034106..57040896+ go_terms:GO:0006508 functional_description:ATPdependent Clp protease proteolytic subunit (AHRD V1 *** A9PA38_POPTR); contains Interpro domain(s) IPR001907 Peptidase S14. ClpP ""	6	4	5	5	7	8	6	4	5	5	7	8	24.0584	24.5541	24.2692	23.7663	23.6721	25.0365	-0.135605	0.812421
827	Solyc06g073560.2.1	genomic_reference:SL2.50ch06 gene_region:4174499041749088 transcript_region:SL2.50ch06:41744990..41749088 go_terms:GO:0008470 functional_description:IsovalerylCoA dehydrogenase (AHRD V1 **** Q0MX57_BETVU); contains Interpro domain(s) IPR009100 AcylCoA dehydrogenase/oxidase. middle and Nterminal ""	4	3	7	7	6	4	3	2	6	6	5	3	24.2594	24.504	24.5473	24.1749	23.8564	24.6559	-0.207822	0.669979
828	Solyc06g065950.2.1	Solyc06g065950.2.1	4	4		3	8	1	4	4		3	8	1	22.0829	21.8579		16.5352	23.3636	19.5995	-2.13762	0.289957
829	Solyc06g084440.2.1	genomic_reference:SL2.50ch06 gene_region:4583529845839256 transcript_region:SL2.50ch06:45835298..45839256 functional_description:Nuclear protein localization 4 (AHRD V1 *** D3B583_POLPA); contains Interpro domain(s) IPR007717 NPL4 ""	7	6	5	5	5	4	7	6	5	5	5	4	24.6618	24.8901	23.3559	24.1736	26.1788		0.873642	0.342304
830	Solyc10g084040.1.1	evidence_code:10F1H1E1IEG genomic_reference:SL2.50ch10 gene_region:6303735563040112 transcript_region:SL2.50ch10:63037355..63040112 functional_description:Thylakoid lumen 15.0kDa protein (Fragment) (AHRD V1 ** B8C1L2_THAPS)""	5	7	6	6	6	7	5	7	6	6	6	7	25.0263	25.5918	25.8548	26.0106	24.9662	26.4832	0.329012	0.583822
831	Solyc01g112000.2.1	genomic_reference:SL2.50ch01 gene_region:8989649489898383 transcript_region:SL2.50ch01:89896494..89898383+ go_terms:GO:0005576 functional_description:Expansinlike protein (AHRD V1 *** A7X331_SOLLC); contains Interpro domain(s) IPR007112 Expansin 45. endoglucanaselike IPR007117 Pollen allergen/expansin. Cterminal ""	5	4	4	4	5	3	5	4	4	4	5	3	25.9029	24.1435	24.1853	24.8353	24.84	25.0965	0.180055	0.777093
832	Solyc01g097310.2.1	genomic_reference:SL2.50ch01 gene_region:7996650079970598 transcript_region:SL2.50ch01:79966500..79970598+ go_terms:GO:0016020.GO:0015031.GO:0016021 functional_description:Secindependent protein translocase protein tatA/E homolog (AHRD V1 ** D7DW94_NOSA0); contains Interpro domain(s) IPR006312 Twinarginine translocation protein TatA/E ""	4			3	6	3	4			3	6	3	24.8862			27.7195	26.0086		1.97782	0.146132
833	Solyc02g082540.2.1	Solyc02g082540.2.1	3	4			6	2	2	1			5	2	22.5077	24.1023			24.1033	22.732	0.112636	0.904996
834	Solyc11g066670.1.1	evidence_code:10F1H1E1IEG genomic_reference:SL2.50ch11 gene_region:4952700849528411 transcript_region:SL2.50ch11:49527008..49528411+ go_terms:GO:0008152 functional_description:UDPglucosyltransferase (AHRD V1 ** B8QI32_9MAGN); contains Interpro domain(s) IPR002213 UDPglucuronosyl/UDPglucosyltransferase ""	6		6	7	7	3	6		6	6	6	2	23.722		23.2514	24.1338	24.075	24.3438	0.697454	0.239968
835	Solyc02g068450.2.1	Solyc02g068450.2.1	5	4	5	6	6	6	5	4	5	6	6	6	25.0248	23.0979	23.1633	27.1621	27.5791	25.8078	3.0877	0.00425714
836	Solyc02g071610.2.1	Solyc02g071610.2.1	8	6	7	6	9	8	8	6	6	6	7	8	24.5588	24.527	24.968	24.1323	23.7923	25.0247	-0.36815	0.501445
837	Solyc12g011160.1.1	evidence_code:10F0H1E1IEG genomic_reference:SL2.50ch12 gene_region:40080704012664 transcript_region:SL2.50ch12:4008070..4012664+ go_terms:GO:0008152 functional_description:EnoylCoAhydratase (AHRD V1 *** Q9SE41_AVIMR); contains Interpro domain(s) IPR001753 Crotonase. core ""	6	5	7	7	5	4	6	5	7	7	5	4	24.4273	24.8974	25.0307	24.55	23.4803	24.6555	-0.556505	0.328024
838	Solyc04g007160.1.1	evidence_code:10F0H1E1IEG genomic_reference:SL2.50ch04 gene_region:870645871454 transcript_region:SL2.50ch04:870645..871454+ go_terms:GO:0005975 functional_description:Alphaglucosidase (AHRD V1 *** Q9LEC9_SOLTU); contains Interpro domain(s) IPR000322 Glycoside hydrolase. family 31 ""	5	5	2	4	5	4	3	3	1	2	3	3	24.9637	24.6656	23.857	23.6279	25.0814	24.1919	-0.195052	0.749149
839	Solyc06g053320.2.1	Solyc06g053320.2.1	4	7		2	3	1	4	7		2	3	1	21.7793	22.0442		20.5727	20.2267		-1.51203	0.0606829
840	Solyc04g081820.2.1	genomic_reference:SL2.50ch04 gene_region:6330369963308948 transcript_region:SL2.50ch04:63303699..63308948 functional_description:La domain containing protein expressed (AHRD V1 * Q8LMP9_ORYSJ); contains Interpro domain(s) IPR006630 RNAbinding protein Lupus La ""		2		2	5	3		2		2	5	3		21.6994		22.4427	23.9827	22.5295	1.28553	0.23004
841	Solyc02g065170.2.1	Solyc02g065170.2.1	7	7	8	4	3	2	7	7	8	4	3	2	23.2562	22.7957	22.8341	23.2314	23.9521	22.3306	0.209325	0.72149
842	Solyc02g021560.2.1	genomic_reference:SL2.50ch02 gene_region:1390609513908491 transcript_region:SL2.50ch02:13906095..13908491 go_terms:GO:0005515 functional_description:Heterogeneous nuclear ribonucleoprotein A3like protein 2 (AHRD V1 ** B6TV58_MAIZE); contains Interpro domain(s) IPR000504 RNA recognition motif. RNP1 ""	5	4	1	4	5	3	5	4	1	4	5	3	23.1035	22.2607	22.1352	23.8729	23.017	20.5102	-0.0330871	0.971517
843	Solyc06g076970.2.1	genomic_reference:SL2.50ch06 gene_region:4422338844227200 transcript_region:SL2.50ch06:44223388..44227200 go_terms:GO:0051082.GO:0003755 functional_description:Peptidylprolyl cistrans isomerase (AHRD V1 **** B2BF99_TOBAC); contains Interpro domain(s) IPR002130 Peptidylprolyl cistrans isomerase. cyclophilintype ""				4		2				2		1				22.7682		21.7241		0.5
844	Solyc02g094200.2.1	Solyc02g094200.2.1	4	4	3	3	3	3	4	4	3	3	3	3	25.5004	25.6777	24.9889	24.208	25.8331	24.533	-0.530972	0.395281
845	Solyc10g054910.1.1	evidence_code:10F0H1E1IEG genomic_reference:SL2.50ch10 gene_region:5154087951541397 transcript_region:SL2.50ch10:51540879..51541397+ go_terms:GO:0006457 functional_description:Peptidylprolyl cistrans isomerase (AHRD V1 *** Q9XF12_SOLTU); contains Interpro domain(s) IPR002130 Peptidylprolyl cistrans isomerase. cyclophilintype ""					3	3					1	1					23.6144	19.2871		0.5
846	Solyc06g074850.2.1	genomic_reference:SL2.50ch06 gene_region:4277349342776873 transcript_region:SL2.50ch06:42773493..42776873+ go_terms:GO:0042802.GO:0004185 functional_description:Serine carboxypeptidase (AHRD V1 **** Q2Z1Y2_PRUMU); contains Interpro domain(s) IPR001563 Peptidase S10. serine carboxypeptidase ""	3	2	5	2	3	2	2	1	4	1	2	1	24.1739	24.5563	23.2215	22.4207	22.5538	24.7731	-0.734717	0.371794
847	Solyc07g007110.2.1	genomic_reference:SL2.50ch07 gene_region:18576631861091 transcript_region:SL2.50ch07:1857663..1861091+ go_terms:GO:0051082 functional_description:Peptidylprolyl cistrans isomerase (AHRD V1 *** D7MHP4_ARALY); contains Interpro domain(s) IPR002130 Peptidylprolyl cistrans isomerase. cyclophilintype ""	4	1	1	2	5	1	4	1	1	2	5	1	23.6516	21.5133	20.8094	23.5805	23.8483	23.142	1.53218	0.0902031
848	Solyc04g005420.2.1	Solyc04g005420.2.1	4	4		3	3	2	3	3		2	2	1	25.0911	26.0023		23.6829	25.6508	25.8356	-0.490293	0.580156
849	Solyc03g115200.2.1	Solyc03g115200.2.1	2	3	1	3	2	3	2	3	1	3	2	3	24.9811	27.5469	21.89	20.288	26.4416	26.7766	-0.303905	0.885374
850	Solyc07g045240.2.1	genomic_reference:SL2.50ch07 gene_region:5569499755697651 transcript_region:SL2.50ch07:55694997..55697651+ go_terms:GO:0008266 functional_description:RNAbinding proteinlike (AHRD V1 ** Q8L779_ARATH); contains Interpro domain(s) IPR012677 Nucleotidebinding. alphabeta plait ""	4			5	3	2	4			4	3	2	24.6954			24.2138	24.4063	22.3834	-1.02756	0.380315
851	Solyc12g005720.1.1	evidence_code:10F0H1E0IEG genomic_reference:SL2.50ch12 gene_region:382632383354 transcript_region:SL2.50ch12:382632..383354 functional_description:Cysteinerich receptorlike protein kinase (AHRD V1 *** C6ZRS1_SOYBN); contains Interpro domain(s) IPR002902 Protein of unknown function DUF26 ""	11		1	8	5	3	11		1	8	5	3	24.3572		22.7646	23.2066	23.8646	21.2614	-0.783347	0.446802
852	Solyc10g008010.2.1	genomic_reference:SL2.50ch10 gene_region:21771302182889 transcript_region:SL2.50ch10:2177130..2182889+ go_terms:GO:0019773.GO:0005839 functional_description:Proteasome subunit alpha type (AHRD V1 *** Q38M52_SOLTU); contains Interpro domain(s) IPR001353 Proteasome. subunit alpha/beta ""	5	3	7	6	6	4	5	3	7	6	6	4	23.9806	24.1026	24.3813	24.2947	23.4764	24.6475	-0.01531	0.976823
853	Solyc12g006870.1.1	evidence_code:10F1H1E1IEG genomic_reference:SL2.50ch12 gene_region:13153041322819 transcript_region:SL2.50ch12:1315304..1322819+ go_terms:GO:0016787 functional_description:Acylprotein thioesterase 2 (AHRD V1 ** B6T1C9_MAIZE); contains Interpro domain(s) IPR003140 Phospholipase/carboxylesterase ""	6	4	3	4	5	1	6	4	3	4	5	1	24.056	22.7122	22.2262	22.8507	22.413		-0.366298	0.629704
854	Solyc01g080280.2.1	Solyc01g080280.2.1	4	4	6	7	6	6	4	4	6	6	6	6	24.2029	24.4744	24.9446	24.517	24.0803	24.9873	-0.0124144	0.980814
855	Solyc03g117890.2.1	genomic_reference:SL2.50ch03 gene_region:6094979060953035 transcript_region:SL2.50ch03:60949790..60953035 functional_description:Unknown protein DS12 from 2DPAGE of leaf. chloroplastic (AHRD V1 ** UP12_ORYSJ)""	3	2	2	3	3	3	3	2	2	3	2	2	24.6579	24.9982	25.0387	24.9238	23.7608	24.7547	-0.41846	0.442886
856	Solyc01g099780.2.1	genomic_reference:SL2.50ch01 gene_region:8168105081683267 transcript_region:SL2.50ch01:81681050..81683267+ go_terms:GO:0005515 functional_description:Translationallycontrolled tumor protein homolog (AHRD V1 *** B5XDL0_SALSA); contains Interpro domain(s) IPR001983 Translationally controlled tumourassociated TCTP ""	7	6	6	6	5	7	1	1	1	1	1	1	26.0189	26.4714	26.9257	26.0737	25.4927	26.7476	-0.367358	0.520315
857	Solyc04g079060.2.1	genomic_reference:SL2.50ch04 gene_region:6123739261243739 transcript_region:SL2.50ch04:61237392..61243739 go_terms:GO:0016754 functional_description:Serine carboxypeptidase 1 (AHRD V1 *** B6TC80_MAIZE); contains Interpro domain(s) IPR001563 Peptidase S10. serine carboxypeptidase ""	7		1	6	3	3	6		1	5	3	2	24.386		20.9114	25.4191	25.676	24.3847	2.51124	0.0606839
858	Solyc12g014350.1.1	Solyc12g014350.1.1	2	6		7	7	7	2	6		6	7	7	20.2582	20.5827		23.9101	23.9549		3.51202	0.00221014
859	Solyc09g091070.1.1	evidence_code:10F0H1E1IEG genomic_reference:SL2.50ch09 gene_region:6575392665754822 transcript_region:SL2.50ch09:65753926..65754822+ go_terms:GO:0030060 functional_description:Malate dehydrogenase (AHRD V1 **** O48906_MEDSA); contains Interpro domain(s) IPR010097 Malate dehydrogenase. NADdependent. eukaryotes and gamma proteobacteria ""	6	4	4	3	3	2	5	3	3	3	2	2	24.1542	23.7491	23.6194	24.398	24.7788	23.4681	0.374061	0.504101
860	Solyc02g081190.2.1	genomic_reference:SL2.50ch02 gene_region:3982868839830393 transcript_region:SL2.50ch02:39828688..39830393+ go_terms:GO:0045431 functional_description:1aminocyclopropane1carboxylate oxidase (AHRD V1 *** Q9ZWP2_SOLLC); contains Interpro domain(s) IPR005123 Oxoglutarate and irondependent oxygenase ""	6	4	7	6	6	5	3	1	4	3	2	2	24.9099	25.5946	25.471	24.595	24.0191	25.4071	-0.651467	0.271395
861	Solyc04g009540.1.1	evidence_code:10F1H1E1IEG genomic_reference:SL2.50ch04 gene_region:29509152951604 transcript_region:SL2.50ch04:2950915..2951604+ go_terms:GO:0003735.GO:0005515 functional_description:50S ribosomal protein L10 (AHRD V1 *** B6SUJ0_MAIZE); contains Interpro domain(s) IPR001790 Ribosomal protein L10 ""	7	7	7	6	8	8	7	7	7	6	8	8	25.5875	25.7092	26.3556	25.953	25.2137	26.8011	0.10516	0.86039
862	Solyc05g052100.2.1	genomic_reference:SL2.50ch05 gene_region:6156614361571553 transcript_region:SL2.50ch05:61566143..61571553 go_terms:GO:0004353 functional_description:Glutamate dehydrogenase (AHRD V1 **** Q94IA5_BRANA); contains Interpro domain(s) IPR014362 Glutamate dehydrogenase ""	4		4	4			1		2	2			26.0133		25.5539	25.5218			-0.261809	0.776665
863	Solyc06g051010.1.1	evidence_code:10F0H1E1IEG genomic_reference:SL2.50ch06 gene_region:3059363730595409 transcript_region:SL2.50ch06:30593637..30595409 functional_description:PeptideN4(Nacetylbetaglucosaminyl)asparagine amidase A (AHRD V1 *** B2W0X1_PYRTR)""	6	5	5	6	6	6	6	5	5	6	6	6	24.9094	25.1894	25.1647	25.0371	23.9745	25.2628	-0.329671	0.550085
864	Solyc01g007920.2.1	genomic_reference:SL2.50ch01 gene_region:21140642117367 transcript_region:SL2.50ch01:2114064..2117367+ go_terms:GO:0008152 functional_description:Isochorismatase family protein (AHRD V1 *** B5IAW4_ACIB4); contains Interpro domain(s) IPR000868 Isochorismataselike ""	4	5	4	4	2	1	4	5	4	4	2	1	24.6006	24.6558	24.8808	23.2995	25.9333	22.7084	-0.732029	0.420454
865	Solyc01g108840.2.1	genomic_reference:SL2.50ch01 gene_region:8775690087761019 transcript_region:SL2.50ch01:87756900..87761019 go_terms:GO:0005515.GO:0004675 functional_description:Receptor like kinase. RLK""	4	5	6	7	9	7	4	5	6	7	9	7	22.1054	22.1416	22.0181	26.261	26.8142		4.44923	0.00014213
866	Solyc03g007110.2.1	genomic_reference:SL2.50ch03 gene_region:17042061709141 transcript_region:SL2.50ch03:1704206..1709141 go_terms:GO:0019538 functional_description:ATPdependent Clp protease ATPbinding subunit ClpC (AHRD V1 ** D6KVC7_SCAIO); contains Interpro domain(s) IPR004176 Clp. Nterminal ""	4	5	2	2	5	2	4	5	2	2	5	2	22.2164	23.3102	21.0129	17.0356	23.9569	18.6031	-2.3146	0.212779
867	Solyc01g107550.2.1	genomic_reference:SL2.50ch01 gene_region:8681283386817305 transcript_region:SL2.50ch01:86812833..86817305 go_terms:GO:0046522 functional_description:Methylthioribose kinase (AHRD V1 **** Q6PMT1_ORYSJ); contains Interpro domain(s) IPR009212 Methylthioribose kinase ""	1		3	1			1		3	1			23.051		23.7092	21.5881			-1.79203	0.110401
868	Solyc05g008450.2.1	genomic_reference:SL2.50ch05 gene_region:28004952805716 transcript_region:SL2.50ch05:2800495..2805716 go_terms:GO:0005507 functional_description:Oxidoreductase FAD/NAD(P)binding domain protein (AHRD V1 *** B8JDQ6_ANAD2); contains Interpro domain(s) IPR001433 Oxidoreductase FAD/NAD(P)binding ""	4	6	5	5	5	5	4	6	5	5	5	5	24.4562	24.9277	24.75	24.1072	23.5222	25.1966	-0.435989	0.471124
869	Solyc01g107820.2.1	genomic_reference:SL2.50ch01 gene_region:8699348786995355 transcript_region:SL2.50ch01:86993487..86995355 go_terms:GO:0080044 functional_description:UDPglucosyltransferase family 1 protein (AHRD V1 **** C6KI43_CITSI); contains Interpro domain(s) IPR002213 UDPglucuronosyl/UDPglucosyltransferase ""	6	6	5	4	2	2	6	6	5	4	2	2	24.6735	24.852	25.086	23.8157	23.1811	24.5362	-1.02616	0.0912908
870	Solyc09g018890.2.1	genomic_reference:SL2.50ch09 gene_region:1771489717716024 transcript_region:SL2.50ch09:17714897..17716024+ functional_description:Genome sequencing data contig C320 (AHRD V1 *** A8YJ83_MICAE)""	4			5	5	5	4			5	5	5	22.9932			25.644	25.5955	24.1794	2.14638	0.0671375
871	Solyc03g080160.2.1	Solyc03g080160.2.1	1	1	3	4	5	4	1	1	3	4	5	4	23.0988	22.9057	23.6529	23.9068	23.6196	25.1383	1.00246	0.124649
872	Solyc03g120280.1.1	evidence_code:10F0H1E1IEG genomic_reference:SL2.50ch03 gene_region:6278104862782397 transcript_region:SL2.50ch03:62781048..62782397+ go_terms:GO:0005643.GO:0046907 functional_description:RAN binding protein 3 (AHRD V1 ** Q6DJQ7_XENTR); contains Interpro domain(s) IPR000156 Ran Binding Protein 1 ""	6	3	2	6	5	5	6	3	2	6	5	5	23.2328	22.1995	23.615	23.4844	24.5533	22.4116	0.467303	0.527678
873	Solyc02g083270.2.1	genomic_reference:SL2.50ch02 gene_region:4129533241300101 transcript_region:SL2.50ch02:41295332..41300101 functional_description:Vitamin K epoxide reductase (AHRD V1 ** B4AXQ4_9CHRO); contains Interpro domain(s) IPR012932 Vitamin K epoxide reductase ""	3	2	3	3	2	2	3	2	3	3	2	2	25.1008	25.0663	24.6065	23.4771	23.3907	23.7188	-1.39569	0.016938
874	Solyc05g013810.2.1	Solyc05g013810.2.1	1	2	2	6	7	6	1	2	2	5	7	6	17.6276	19.9197	20.6778	22.2226	23.6735	20.8576	2.84284	0.0251362
875	Solyc03g044470.2.1	genomic_reference:SL2.50ch03 gene_region:1330534513308989 transcript_region:SL2.50ch03:13305345..13308989+ go_terms:GO:0051743 functional_description:Red chlorophyll catabolite reductase (Fragment) (AHRD V1 **** Q1ELT8_SOLLC); contains Interpro domain(s) IPR009439 Red chlorophyll catabolite reductase ""	5	5	6	3	3	3	5	5	6	3	3	3	24.2117	24.4022	24.4816	22.3632	22.1836	23.4939	-1.68493	0.0150028
876	Solyc08g015690.2.1	genomic_reference:SL2.50ch08 gene_region:51337155137445 transcript_region:SL2.50ch08:5133715..5137445 go_terms:GO:0009269 functional_description:Lateembryogenesis abundant protein 2 (AHRD V1 ** C6T750_SOYBN); contains Interpro domain(s) IPR013990 Water Stress and Hypersensitive response ""	5	2	5	6	5	5	5	2	5	6	5	5	23.4946	23.7656	23.9515	24.2124	23.567	24.6344	0.400721	0.446552
877	Solyc06g072580.2.1	genomic_reference:SL2.50ch06 gene_region:4115070841158205 transcript_region:SL2.50ch06:41150708..41158205 go_terms:GO:0004739 functional_description:Pyruvate dehydrogenase E1 component subunit beta (AHRD V1 *** B6T6H3_MAIZE); contains Interpro domain(s) IPR005475 Transketolase. central region ""	4	5	6	7	4	5	3	3	6	5	2	5	24.4929	24.8276	25.6742	24.1909	23.5651	24.9828	-0.751944	0.241124
878	Solyc12g056830.1.1	evidence_code:10F0H1E1IEG genomic_reference:SL2.50ch12 gene_region:4826464448265396 transcript_region:SL2.50ch12:48264644..48265396+ go_terms:GO:0045261 functional_description:ATP synthase delta subunit (AHRD V1 *** Q7XYM8_BIGNA); contains Interpro domain(s) IPR000711 ATPase. F1 complex. OSCP/delta subunit ""	5	3	4	7	5	5	5	3	4	7	5	5	26.5161	27.0543	27.4302	26.3891	25.4721	26.8817	-0.752535	0.222897
879	Solyc06g074300.2.1	Solyc06g074300.2.1	4	4	6	4	6	5	1	1	3	1	3	2	26.4118	26.7436	27.3303	26.5273	25.6359	27.1283	-0.398054	0.509408
880	Solyc06g049050.2.1	genomic_reference:SL2.50ch06 gene_region:2882219828823964 transcript_region:SL2.50ch06:28822198..28823964+ go_terms:GO:0005576.GO:0009664 functional_description:Expansin (AHRD V1 *** O82625_SOLLC); contains Interpro domain(s) IPR007112 Expansin 45. endoglucanaselike IPR007117 Pollen allergen/expansin. Cterminal ""	2	2	2	2	2	1	2	2	2	2	2	1	25.3542	25.1313	25.3058	25.674	25.2844	26.6428	0.603311	0.288818
881	Solyc07g025520.2.1	genomic_reference:SL2.50ch07 gene_region:2877099028778367 transcript_region:SL2.50ch07:28770990..28778367 go_terms:GO:0008152 functional_description:Methyltransferase type 11 (AHRD V1 *** B8GB91_CHLAD); contains Interpro domain(s) IPR013216 Methyltransferase type 11 ""	5	2	4	7	1	1	5	2	4	7	1	1	24.4347	23.5785	23.5885	23.6894	23.4342	23.7138	-0.254756	0.613999
882	Solyc12g056250.1.1	evidence_code:10F1H1E1IEG genomic_reference:SL2.50ch12 gene_region:4756585047567987 transcript_region:SL2.50ch12:47565850..47567987 functional_description:Glutathione Stransferase (AHRD V1 *** Q9M558_EUPES); contains Interpro domain(s) IPR017933 Glutathione Stransferase/chloride channel. Cterminal ""	7	2	4	5	5	4	7	2	4	5	5	4	23.9111	24.1516	22.6745	24.9865	25.3877	24.6258	1.4209	0.0411411
883	Solyc01g005830.2.1	Solyc01g005830.2.1	2	2	2	2	2	2	2	2	2	2	2	2	25.5899	25.1688	22.129	25.27	25.6389	24.6087	0.876596	0.38416
884	Solyc04g056390.2.1	Solyc04g056390.2.1	7	5	4	6	5	5	4	5	1	2	3	1	23.7939	23.6319	22.7852	24.5944	25.4043	23.8257	1.20449	0.0815085
885	Solyc02g068150.2.1	Solyc02g068150.2.1	4	4	3	2	5	2	4	4	3	2	5	2	22.3631	24.6234	21.559	19.7833	24.2454	17.707	-2.2699	0.20985
886	Solyc02g067360.2.1	genomic_reference:SL2.50ch02 gene_region:3213571032140751 transcript_region:SL2.50ch02:32135710..32140751 go_terms:GO:0004252 functional_description:Protease Dolike (S2 serinetype protease) (AHRD V1 **** Q7UQ70_RHOBA); contains Interpro domain(s) IPR001254 Peptidase S1 and S6. chymotrypsin/Hap ""	6	5	2	5	5	1	6	5	2	5	5	1	23.771	24.0908	21.3631	23.0113	23.8523		0.356802	0.72124
888	Solyc05g012380.2.1	Solyc05g012380.2.1	2	2		3	2	2	2	2		3	2	2	25.3494	26.3939		24.4173	26.4109	25.9404	-0.28207	0.734666
890	Solyc08g079260.2.1	genomic_reference:SL2.50ch08 gene_region:6003268660038031 transcript_region:SL2.50ch08:60032686..60038031+ go_terms:GO:0030544 functional_description:Serine/threonineprotein phosphatase (Fragment) (AHRD V1 * Q4RFT2_TETNG); contains Interpro domain(s) IPR011990 Tetratricopeptidelike helical ""	6	6	4	1	4	4	6	6	4	1	4	4	23.2155	23.3749	23.8039	24.0533	22.8934	24.4741	0.342181	0.567162
891	Solyc01g098610.2.1	Solyc01g098610.2.1	7	7	8	9	5	6	7	7	8	9	5	6	24.0165	23.7446	24.3925	24.0157	22.5706	24.2847	-0.427554	0.499345
892	Solyc08g081480.2.1	Solyc08g081480.2.1	1	1	3	4	4	5	1	1	3	4	4	5	23.4515	22.9956	23.8541	24.6329	23.8073	25.0762	1.07171	0.0880991
893	Solyc07g006570.2.1	Solyc07g006570.2.1	4	4	4	6	4	3	4	4	4	6	3	3	23.3688	22.2394	23.4792	24.5869	24.0469	23.2087	0.918358	0.169011
894	Solyc05g056230.2.1	Solyc05g056230.2.1	3	2	3	8	8	5	3	2	3	8	8	5	23.1782	23.2872	24.4554	24.6637	23.6505	24.8274	0.740275	0.251497
895	Solyc12g099160.1.1	evidence_code:10F1H1E1IEG genomic_reference:SL2.50ch12 gene_region:6475212264756526 transcript_region:SL2.50ch12:64752122..64756526+ go_terms:GO:0006508 functional_description:Serine carboxypeptidase K10B2.2 (AHRD V1 *** B6TSK4_MAIZE); contains Interpro domain(s) IPR001563 Peptidase S10. serine carboxypeptidase ""	6	3	2	2	3	2	6	3	2	2	3	2	23.1863	23.6755	23.0172	24.8228	25.0938		1.66525	0.0224708
896	Solyc01g107990.2.1	genomic_reference:SL2.50ch01 gene_region:8713596687140638 transcript_region:SL2.50ch01:87135966..87140638 go_terms:GO:0023034.GO:0006629.GO:0055114 functional_description:MAPprotein kinaselike protein (AHRD V1 ** Q9LT86_ARATH); contains Interpro domain(s) IPR017946 PLClike phosphodiesterase. TIM beta/alphabarrel domain ""				4	2	4				3	1	3				21.7874	24.2808	23.3775		0.333333
899	Solyc08g066110.2.1	genomic_reference:SL2.50ch08 gene_region:5175222851755248 transcript_region:SL2.50ch08:51752228..51755248+ go_terms:GO:0003785 functional_description:Profilin (AHRD V1 *** Q38M47_SOLTU); contains Interpro domain(s) IPR005455 Profilin. plant ""	4	4	4	4	3	4	3	3	1	3	1	3	27.9546	28.2696	29.13	28.2637	26.6557	28.2275	-0.735789	0.286728
900	Solyc09g007940.2.1	genomic_reference:SL2.50ch09 gene_region:14400581444221 transcript_region:SL2.50ch09:1440058..1444221+ go_terms:GO:0004001 functional_description:Adenosine kinase (AHRD V1 **** D2D2Z6_GOSHI); contains Interpro domain(s) IPR001805 Adenosine kinase ""	6	6	6	5	5	6	1	1	1	1	1	1	24.4976	24.7797	24.956	24.7768	23.5706	24.9025	-0.327784	0.564377
901	Solyc03g114500.2.1	genomic_reference:SL2.50ch03 gene_region:5853810958542525 transcript_region:SL2.50ch03:58538109..58542525+ go_terms:GO:0004634 functional_description:Enolase (AHRD V1 *** A9P745_HELAN); contains Interpro domain(s) IPR000941 Enolase ""	6	1	1			1	6	1	1			1	23.3975	18.5633	19.9907			19.0963	-1.55417	0.452888
902	Solyc08g007220.2.1	genomic_reference:SL2.50ch08 gene_region:17869071790103 transcript_region:SL2.50ch08:1786907..1790103 go_terms:GO:0003723 functional_description:Nuclear RNA binding protein (Fragment) (AHRD V1 **** Q9SQ56_TOBAC); contains Interpro domain(s) IPR006861 Hyaluronan/mRNA binding protein ""	4	3	4	4	4	3	3	2	3	3	3	2	26.7206	26.6649	27.3091	26.7797	25.9347	27.1926	-0.262554	0.637017
903	Solyc10g051110.1.1	evidence_code:10F1H1E1IEG genomic_reference:SL2.50ch10 gene_region:4699662647003804 transcript_region:SL2.50ch10:46996626..47003804 go_terms:GO:0008152 functional_description:NAD dependent epimerase/dehydratase family protein (AHRD V1 * B0CAN3_ACAM1); contains Interpro domain(s) IPR016040 NAD(P)binding domain ""	3	2	1	4	5	3	3	2	1	4	5	3	24.2891	24.7841	26.5857	27.4315	27.2739	26.0928	1.71307	0.0538537
904	Solyc04g074550.2.1	genomic_reference:SL2.50ch04 gene_region:5812357558129278 transcript_region:SL2.50ch04:58123575..58129278+ go_terms:GO:0005507 functional_description:Cytochrome c oxidase subunit VIb (AHRD V1 ** B4R7T3_DROSI); contains Interpro domain(s) IPR003213 Cytochrome c oxidase. subunit VIb ""	2	2	2	3	2	2	2	2	2	2	2	1	25.6313	24.6905	26.3652	25.065	24.9622	26.3344	-0.108459	0.872155
906	Solyc08g066530.2.1	genomic_reference:SL2.50ch08 gene_region:5246475752475814 transcript_region:SL2.50ch08:52464757..52475814 go_terms:GO:0003993 functional_description:Acid phosphataselike protein (AHRD V1 ** Q9M0F5_ARATH); contains Interpro domain(s) IPR010028 Acid phosphatase. plant ""	4	3	5	4	3	2	4	3	5	4	3	2	24.4281	24.3993	24.8237	24.4598	23.3114	24.8653	-0.338174	0.565399
907	Solyc04g076060.2.1	genomic_reference:SL2.50ch04 gene_region:5862080758625601 transcript_region:SL2.50ch04:58620807..58625601 go_terms:GO:0050815 functional_description:1433 protein beta/alphaB (AHRD V1 ** 143BB_XENLA); contains Interpro domain(s) IPR000308 1433 protein ""	7		5	4	4		3		1	1	1		25.8001		26.3589	25.0447	24.7278		-1.19323	0.12367
908	Solyc01g009080.2.1	genomic_reference:SL2.50ch01 gene_region:30910523093978 transcript_region:SL2.50ch01:3091052..3093978+ functional_description:FHA domain containing protein (AHRD V1 *** B6TP39_MAIZE); contains Interpro domain(s) IPR000253 Forkheadassociated ""	2	2			2	1	2	2			2	1	22.5265	25.744			24.9177	25.1069	0.877062	0.487884
909	Solyc02g022850.1.1	evidence_code:10F0H1E1IEG genomic_reference:SL2.50ch02 gene_region:1491619514917820 transcript_region:SL2.50ch02:14916195..14917820 go_terms:GO:0009055 functional_description:FADbinding domaincontaining protein (AHRD V1 ** D7MFH8_ARALY); contains Interpro domain(s) IPR006094 FAD linked oxidase. Nterminal ""	2			6	3	5	2			6	3	5	21.0651			23.9105	24.5254	22.8266	2.68906	0.0342282
910	Solyc01g104390.1.1	evidence_code:10F0H1E0IEG genomic_reference:SL2.50ch01 gene_region:8453397384534423 transcript_region:SL2.50ch01:84533973..84534423+ go_terms:GO:0009055 functional_description:Blue copper protein (AHRD V1 ** B6TT37_MAIZE); contains Interpro domain(s) IPR003245 Plastocyaninlike ""	3	4				1	3	4				1	22.5413	23.6864				23.2307	0.11684	0.909884
911	Solyc12g094640.1.1	Solyc12g094640.1.1			3			5			1			1			23.2956			24.6873	1.39168	0.295711
913	Solyc03g082580.2.1	genomic_reference:SL2.50ch03 gene_region:4604822046052563 transcript_region:SL2.50ch03:46048220..46052563+ go_terms:GO:0017057 functional_description:Glucosamine6phosphate deaminase (AHRD V1 *** NAGB_ACHLI); contains Interpro domain(s) IPR005900 6phosphogluconolactonase ""	3	4	4	2	4	3	1	2	1	1	1	1	24.9042	24.9706	25.4743	25.7086	24.4749	24.9192	-0.0821087	0.879828
914	Solyc11g011130.1.1	evidence_code:10F0H1E1IEG genomic_reference:SL2.50ch11 gene_region:42103634214352 transcript_region:SL2.50ch11:4210363..4214352 go_terms:GO:0003676.GO:0000166 functional_description:THO complex subunit 4 (AHRD V1 * B6TD71_MAIZE); contains Interpro domain(s) IPR012677 Nucleotidebinding. alphabeta plait ""	6	1		4	2	2	6	1		3	1	2	24.59	20.3495		24.0465	23.1742	22.2782	0.696532	0.610341
915	Solyc09g074060.2.1	Solyc09g074060.2.1	5	4		1	5	4	5	4		1	5	4	21.964	23.3761		20.283	22.8029	22.8101	-0.704707	0.500777
916	Solyc07g066580.2.1	genomic_reference:SL2.50ch07 gene_region:6519876065204479 transcript_region:SL2.50ch07:65198760..65204479+ go_terms:GO:0004792.GO:0016784 functional_description:Mercaptopyruvate sulfurtransferaselike protein (AHRD V1 **** C0LIR4_SOLLC); contains Interpro domain(s) IPR001763 Rhodaneselike IPR001307 Thiosulphate sulfurtransferase. conserved site ""	4			5	5	2	4			5	5	2	24.1615			24.2144	23.6558	23.2081	-0.468722	0.582764
917	Solyc03g117560.2.1	genomic_reference:SL2.50ch03 gene_region:6074770060748710 transcript_region:SL2.50ch03:60747700..60748710 go_terms:GO:0005515 functional_description:Blue copperlike protein (AHRD V1 ** B8Y8A0_GOSHI); contains Interpro domain(s) IPR003245 Plastocyaninlike ""	1	1		1	1	1	1	1		1	1	1	26.8931	27.708		24.7426	28.3085	23.5145	-1.77868	0.251506
918	Solyc01g079880.2.1	Solyc01g079880.2.1	5	5	4	4	5	4	5	5	4	4	5	4	24.8012	24.2523	24.4189	24.2902	24.5738	23.5219	-0.362145	0.495043
919	Solyc01g094200.2.1	genomic_reference:SL2.50ch01 gene_region:7752122177531982 transcript_region:SL2.50ch01:77521221..77531982+ go_terms:GO:0006108.GO:0008152.GO:0051287.GO:0016616.GO:0055114 functional_description:NADdependent malic enzyme 2 (AHRD V1 *** C2WKU6_BACCE); contains Interpro domain(s) IPR012302 Malic enzyme. NADbinding ""	6	2	4	6	6	6	6	2	4	6	6	6	22.8984	23.5823	23.6644	23.3761	22.5817	23.6285	-0.186315	0.731373
920	Solyc04g005690.2.1	Solyc04g005690.2.1	2	1		5	7	6	2	1		3	5	4	22.6483	22.1728		24.9718	25.6289	22.6839	2.01766	0.0792303
921	Solyc04g015340.2.1	genomic_reference:SL2.50ch04 gene_region:55263895531684 transcript_region:SL2.50ch04:5526389..5531684 go_terms:GO:0042802.GO:0004185 functional_description:Serine carboxypeptidase K10B2.2 (AHRD V1 **** B6TM29_MAIZE); contains Interpro domain(s) IPR001563 Peptidase S10. serine carboxypeptidase ""	4	5	4	3		3	3	5	4	3		2	23.4065	23.5734	24.329	22.7083		23.4887	-0.671126	0.313013
922	Solyc09g066100.2.1	genomic_reference:SL2.50ch09 gene_region:6007762660078997 transcript_region:SL2.50ch09:60077626..60078997+ go_terms:GO:0005634.GO:0000786 functional_description:Histone H1 (AHRD V1 ** Q40509_TOBAC); contains Interpro domain(s) IPR005818 Histone H1/H5 ""	3	3	3	3	2	3	3	3	3	3	2	2	24.8579	25.3059	26.4188	26.0829	25.5751	26.3434	0.472964	0.43828
923	Solyc07g006070.1.1	evidence_code:10F0H1E1IEG genomic_reference:SL2.50ch07 gene_region:911735912676 transcript_region:SL2.50ch07:911735..912676+ go_terms:GO:0042356 functional_description:GDPfucose synthetase NAD dependent epimerase/dehydratase (AHRD V1 *** Q30XA1_DESDG); contains Interpro domain(s) IPR001509 NADdependent epimerase/dehydratase ""	6	2	4	3	5	3	6	2	4	3	5	3	23.7804	23.0246	23.3869	24.9424	25.0893	23.6735	1.17115	0.0772136
924	Solyc04g081880.2.1	genomic_reference:SL2.50ch04 gene_region:6333522463339615 transcript_region:SL2.50ch04:63335224..63339615 go_terms:GO:0003676 functional_description:Ribonuclease P protein subunit p25 (AHRD V1 * RPP25_RAT); contains Interpro domain(s) IPR002775 Alba. DNA/RNAbinding protein ""	3	2	4	3	4	5	3	2	4	3	4	5	24.009	24.2046	24.3766	24.4439	23.6492	25.1274	0.210073	0.708728
925	Solyc03g121720.2.1	genomic_reference:SL2.50ch03 gene_region:6384847263854092 transcript_region:SL2.50ch03:63848472..63854092+ go_terms:GO:0003858.GO:0030267 functional_description:2hydroxy3oxopropionate reductase (AHRD V1 *** B6T4X5_MAIZE); contains Interpro domain(s) IPR015815 3hydroxyacid dehydrogenase/reductase ""	7	4	3	4	2	3	7	4	3	4	2	3	23.4001	24.0055	24.3613	24.1179	23.2333	24.0984	-0.105738	0.845906
926	Solyc01g097350.2.1	genomic_reference:SL2.50ch01 gene_region:8000473480009186 transcript_region:SL2.50ch01:80004734..80009186 functional_description:Calciumbinding EF hand family protein (AHRD V1 *** D7M6Y9_ARALY)""	4	5	5	3	5	5	4	5	5	3	5	5	22.8603	22.7597	24.6958	24.4712	22.0898	23.3685	-0.128758	0.879091
927	Solyc05g006740.2.1	genomic_reference:SL2.50ch05 gene_region:13790951381005 transcript_region:SL2.50ch05:1379095..1381005+ go_terms:GO:0004364 functional_description:Glutathione Stransferase (AHRD V1 **** A3FF38_9CARY); contains Interpro domain(s) IPR004046 Glutathione Stransferase. Cterminal ""	4	5	4	6	3	2	4	5	4	6	3	2	23.2927	23.6258	23.6515	22.8157	23.3889	22.9112	-0.484746	0.323648
928	Solyc01g010270.2.1	Solyc01g010270.2.1	1	2			5		1	2			5		20.6507	23.6813			26.4891		4.32305	0.0452134
929	Solyc06g083810.2.1	genomic_reference:SL2.50ch06 gene_region:4540695545411773 transcript_region:SL2.50ch06:45406955..45411773 go_terms:GO:0051861.GO:0017089 functional_description:Glycolipid transfer protein domaincontaining protein 1 (AHRD V1 *** C1C1L0_9MAXI); contains Interpro domain(s) IPR014830 Glycolipid transfer protein. GLTP ""	3	5			4		3	5			4		21.8828	22.256			22.7196		0.650165	0.488907
930	Solyc06g065710.2.1	genomic_reference:SL2.50ch06 gene_region:3753015337541354 transcript_region:SL2.50ch06:37530153..37541354 go_terms:GO:0005488 functional_description:Sister chromatid cohesion protein PDS5 homolog BB (AHRD V1 * PD5BB_XENLA); contains Interpro domain(s) IPR016024 Armadillotype fold ""	3	2		3	1	4	3	2		3	1	4	23.539	22.4309		24.8966	25.2513	23.6146	1.60251	0.0724149
931	Solyc01g111060.2.1	genomic_reference:SL2.50ch01 gene_region:8921654689222824 transcript_region:SL2.50ch01:89216546..89222824+ go_terms:GO:0008930 functional_description:5&aposmethylthioadenosine/Sadenosylhomocysteine nucleosidase (AHRD V1 **** D4FIY6_STAEP); contains Interpro domain(s) IPR018017 Nucleoside phosphorylase. family 1 ""	3	3	4	5	3	2	3	3	4	5	3	2	23.0823	24.1028	24.147	22.8059	22.8767	23.694	-0.651788	0.269411
932	Solyc06g065970.1.1	Solyc06g065970.1.1	1	3	4	3	3	3	1	3	4	3	3	3	25.6861	24.2106	24.7194	25.5042	25.599	24.7978	0.428307	0.475619
933	Solyc06g065980.2.1	genomic_reference:SL2.50ch06 gene_region:3774585537749141 transcript_region:SL2.50ch06:37745855..37749141+ go_terms:GO:0003676 functional_description:Nucleic acid binding protein (AHRD V1 *** D7LGX9_ARALY); contains Interpro domain(s) IPR014560 Uncharacterised conserved protein UCP030333. DNA/RNAbinding Albarelated ""	3	1	3	3	2	5	3	1	3	3	2	5	24.7813	24.7952	25.6835	24.0707	24.5474	25.6402	-0.333916	0.591582
934	Solyc02g062240.2.1	genomic_reference:SL2.50ch02 gene_region:2842686228433130 transcript_region:SL2.50ch02:28426862..28433130 go_terms:GO:0003729.GO:0019899 functional_description:Small nuclear ribonucleoprotein Sm D3 (AHRD V1 *** B6UDW2_MAIZE); contains Interpro domain(s) IPR006649 LikeSm ribonucleoprotein. eukaryotic and archaeatype. core ""	3	3	4	4		2	3	3	4	4		2	24.7525	24.9581	24.8807	24.1105		25.0573	-0.279844	0.643345
935	Solyc08g076920.2.1	genomic_reference:SL2.50ch08 gene_region:5800338958009953 transcript_region:SL2.50ch08:58003389..58009953 go_terms:GO:0008060.GO:0003677 functional_description:ADPribosylation factor GTPaseactivating protein 3 (AHRD V1 **** B6TII3_MAIZE); contains Interpro domain(s) IPR001164 Arf GTPase activating protein ""	2	2			2	1	2	2			2	1	23.7052	23.9617			25.3014	23.1691	0.401776	0.676294
936	Solyc09g075010.2.1	genomic_reference:SL2.50ch09 gene_region:6228881762293083 transcript_region:SL2.50ch09:62288817..62293083 functional_description:Prostaglandin E synthase 3 (AHRD V1 * B4FLE3_MAIZE); contains Interpro domain(s) IPR017447 CS ""	5	5	5	4	5	5	5	5	5	4	5	5	26.1091	26.2598	26.1102	25.4972	25.4315	26.8009	-0.249793	0.659847
937	Solyc03g097110.2.1	genomic_reference:SL2.50ch03 gene_region:5289262352898264 transcript_region:SL2.50ch03:52892623..52898264 go_terms:GO:0003676.GO:0000166.GO:0055114 functional_description:RNA recognition motifcontaining protein (AHRD V1 ** D7M9G3_ARALY); contains Interpro domain(s) IPR001395 Aldo/keto reductase ""	3	3	2	4	2	3	3	3	2	4	2	3	23.5783	23.7257	24.4499	23.4076	23.7699	23.3224	-0.417976	0.416573
938	Solyc07g043240.2.1	genomic_reference:SL2.50ch07 gene_region:5420537954208245 transcript_region:SL2.50ch07:54205379..54208245 go_terms:GO:0030599 functional_description:Pectinesterase (AHRD V1 **** B9S4Z6_RICCO); contains Interpro domain(s) IPR000070 Pectinesterase. catalytic ""	3	2	1	2	3	4	3	2	1	2	3	4	24.7254	22.6291	21.1976	24.2214	24.4653	22.8477	0.994048	0.33063
939	Solyc07g051850.2.1	genomic_reference:SL2.50ch07 gene_region:5771350557718748 transcript_region:SL2.50ch07:57713505..57718748+ go_terms:GO:0004190 functional_description:Aspartic proteinase (AHRD V1 *** Q96383_CENCA); contains Interpro domain(s) IPR001461 Peptidase A1 ""	3	4	2	5	3	5	3	4	2	5	3	5	22.8572	23.3187	22.252	24.2525	22.226	24.2657	0.772152	0.306646
940	Solyc06g083690.2.1	genomic_reference:SL2.50ch06 gene_region:4531652745321489 transcript_region:SL2.50ch06:45316527..45321489 go_terms:GO:0045454 functional_description:Glutaredoxin (AHRD V1 ** B5A8A6_WHEAT); contains Interpro domain(s) IPR011899 Glutaredoxin. eukaryotic and viruses ""	1		1	4	5	4	1		1	4	5	4	22.2135		20.3564	24.2616	23.7902		2.74095	0.0228224
941	Solyc10g012410.2.1	genomic_reference:SL2.50ch10 gene_region:50819715084911 transcript_region:SL2.50ch10:5081971..5084911 functional_description:HAD superfamily hydrolase (AHRD V1 *** B5IPP9_9CHRO)""	3	4	2	1	1		3	4	2	1	1		23.3264	23.6357	23.4766	22.6538	21.4025		-1.45142	0.0552026
942	Solyc03g117480.2.1	genomic_reference:SL2.50ch03 gene_region:6067724960682108 transcript_region:SL2.50ch03:60677249..60682108 go_terms:GO:0009678 functional_description:Pyrophosphateenergized proton pump (Pyrophosphateenergized inorganic pyrophosphatase) (H(+)PPase) (AHRD V1 **** C7HW54_9FIRM); contains Interpro domain(s) IPR004131 Inorganic H+ pyrophosphatase ""	1	1	1	1	1	1	1	1	1	1	1	1	28.0614	28.3889	26.9795	27.6476		25.7648	-1.10371	0.219188
943	Solyc07g043050.1.1	evidence_code:10F0H1E1IEG genomic_reference:SL2.50ch07 gene_region:5391657853918008 transcript_region:SL2.50ch07:53916578..53918008 go_terms:GO:0080043 functional_description:UDPglucosyltransferase (AHRD V1 *** A7M6U9_IPONI); contains Interpro domain(s) IPR002213 UDPglucuronosyl/UDPglucosyltransferase ""	2	1	5	3	1		2	1	5	3	1		23.3703	23.0546	24.0955	22.3629	21.9101		-1.37035	0.0605415
944	Solyc07g065110.1.1	evidence_code:10F0H0E1IEG genomic_reference:SL2.50ch07 gene_region:6423082464231138 transcript_region:SL2.50ch07:64230824..64231138+ go_terms:GO:0008289.GO:0005319 functional_description:Protease inhibitor/seed storage/lipid transfer protein family protein (AHRD V1 *** D7MKH4_ARALY); contains Interpro domain(s) IPR003612 Plant lipid transfer protein/seed storage/trypsinalpha amylase inhibitor ""	4	1		4	2	3	4	1		4	2	3	25.1829	20.6225		25.3469	24.6003	21.7928	1.01064	0.553807
945	Solyc11g012320.1.1	evidence_code:10F1H0E1IEG genomic_reference:SL2.50ch11 gene_region:51773965178689 transcript_region:SL2.50ch11:5177396..5178689+ functional_description:Unknown Protein (AHRD V1)""	2	2	2	2	1	3	2	2	2	2	1	3	26.0198	29.5513	30.6127	25.0481	24.8995	28.1201	-2.70539	0.087022
946	Solyc09g064240.2.1	genomic_reference:SL2.50ch09 gene_region:5698187756992914 transcript_region:SL2.50ch09:56981877..56992914 go_terms:GO:0005515 functional_description:Kinase pfkB family protein (AHRD V1 *** Q7XDM4_ORYSJ); contains Interpro domain(s) IPR011611 Carbohydrate/purine kinase ""	2	2	3	4	5	3	2	2	3	4	5	3	23.9155	23.9779	24.0865	24.9399	24.6106	24.2484	0.606319	0.224288
947	Solyc10g049620.1.1	evidence_code:10F0H1E0IEG genomic_reference:SL2.50ch10 gene_region:4175357941754837 transcript_region:SL2.50ch10:41753579..41754837+ go_terms:GO:0008152 functional_description:Progesterone 5betareductase (AHRD V1 *** D6NIX2_ATRBE); contains Interpro domain(s) IPR016040 NAD(P)binding domain ""	7	3	5	2	3	3	7	3	5	2	3	3	23.7684	22.8583	24.3014	23.2796	22.0054	22.9829	-0.886727	0.184636
948	Solyc08g076840.2.1	genomic_reference:SL2.50ch08 gene_region:5790831657911467 transcript_region:SL2.50ch08:57908316..57911467 go_terms:GO:0003676.GO:0000166 functional_description:Polyadenylatebinding protein 2 (AHRD V1 ** PABP2_ARATH); contains Interpro domain(s) IPR012677 Nucleotidebinding. alphabeta plait ""	4	5	5	6	5	4	4	5	5	6	5	4	24.8934	25.3996	25.4536	24.7027	24.3966	24.6476	-0.66659	0.185225
949	Solyc10g038130.1.1	evidence_code:10F1H1E1IEG genomic_reference:SL2.50ch10 gene_region:1966187719666448 transcript_region:SL2.50ch10:19661877..19666448 go_terms:GO:0004091 functional_description:Pectinacetylesterase like protein (Fragment) (AHRD V1 * Q56WP8_ARATH); contains Interpro domain(s) IPR004963 Pectinacetylesterase ""	5	3	5	6	4	3	5	3	5	6	4	3	23.6078	23.8768	24.3036	23.6697	23.0739	24.2889	-0.251901	0.64558
950	Solyc11g017270.1.1	evidence_code:10F0H1E1IEG genomic_reference:SL2.50ch11 gene_region:81404068143583 transcript_region:SL2.50ch11:8140406..8143583 go_terms:GO:0004675 functional_description:Receptor like kinase. RLK""	6	5		2		4	6	5		2		4	21.5873	22.7623		18.2017		21.8033	-2.17225	0.160448
951	Solyc06g082420.2.1	Solyc06g082420.2.1	3	2	2	2	2	2	1	1	1	1	1	1	28.3915	27.4243	25.1806	26.7491	27.679	25.0376	-0.510228	0.628363
952	Solyc12g014440.1.1	evidence_code:10F1H1E1IEG genomic_reference:SL2.50ch12 gene_region:54141325417709 transcript_region:SL2.50ch12:5414132..5417709 functional_description:BNR/Aspbox repeat protein (AHRD V1 *** D4WAX9_BACOV); contains Interpro domain(s) IPR011040 Neuraminidase ""	8	4	4	4	6	4	8	4	4	4	6	4	24.8559	22.7797	22.6501	24.7175	25.2625	23.5224	1.07218	0.212637
953	Solyc10g078510.1.1	Solyc10g078510.1.1	7	7	2	2	3	2	5	6	1	1	2	1	23.1256	23.3287	21.593	24.5585	24.5465	19.2278	0.0951658	0.949436
954	Solyc10g079500.1.1	Solyc10g079500.1.1	1	1	5	1	1	1	1	1	5	1	1	1	23.2531	23.1309	23.9102	23.5547	21.8627	23.2566	-0.540056	0.402101
955	Solyc11g066290.1.1	evidence_code:10F1H1E1IEG genomic_reference:SL2.50ch11 gene_region:4909935049102726 transcript_region:SL2.50ch11:49099350..49102726 go_terms:GO:0009401.GO:0016787 functional_description:Icc family phosphohydrolase (AHRD V1 ** C6I6S4_9BACE); contains Interpro domain(s) IPR011230 Phosphoesterase At2g46880 ""	4	3	3	5	5	4	4	3	3	5	5	4	25.4726	24.2321	24.8364	26.317	26.2641	24.9495	0.996495	0.142708
956	Solyc03g034380.1.1	Solyc03g034380.1.1	5	4	2	3	5	2	5	4	2	3	5	2	24.9122	26.3398	21.5513	22.8141	26.9692	20.8461	-0.724596	0.693222
957	Solyc11g072640.1.1	evidence_code:10F0H1E1IEG genomic_reference:SL2.50ch11 gene_region:5295043552955286 transcript_region:SL2.50ch11:52950435..52955286 go_terms:GO:0008152.GO:0016491.GO:0055114 functional_description:Mitochondrial trans2enoylCoA reductase (AHRD V1 ** D2VNA9_NAEGR); contains Interpro domain(s) IPR002085 Alcohol dehydrogenase superfamily. zinccontaining ""	3	2	5	3	4	2	3	2	5	3	4	2	24.299	24.2969	24.3622	23.7802	23.1379	24.2756	-0.588199	0.272386
958	Solyc12g009930.1.1	evidence_code:10F0H1E1IEG genomic_reference:SL2.50ch12 gene_region:30956493097004 transcript_region:SL2.50ch12:3095649..3097004+ go_terms:GO:0008152 functional_description:UDPglucuronosyltransferase 16 (AHRD V1 ** UD16_MOUSE); contains Interpro domain(s) IPR002213 UDPglucuronosyl/UDPglucosyltransferase ""	3	2	5	3	5	4	3	2	5	2	4	3	24.0155	24.3487	24.2645	23.6514	24.0519	24.5891	-0.112126	0.822039
959	Solyc12g010950.1.1	Solyc12g010950.1.1	2	3	3	3	4	3	1	2	2	1	1	1	25.1809	25.2439	24.8552	23.5987	24.5748	25.3821	-0.574803	0.356323
960	Solyc12g013580.1.1	evidence_code:10F0H1E1IEG genomic_reference:SL2.50ch12 gene_region:44174084423280 transcript_region:SL2.50ch12:4417408..4423280+ go_terms:GO:0006457 functional_description:Peptidylprolyl cistrans isomerase cyclophilintype (AHRD V1 *** A8INE5_CHLRE); contains Interpro domain(s) IPR002130 Peptidylprolyl cistrans isomerase. cyclophilintype ""	3	2	4	4	4	1	3	2	4	4	4	1	23.0772	22.8897	24.3446	23.3928	24.4227	24.1469	0.550344	0.384326
961	Solyc04g045340.2.1	genomic_reference:SL2.50ch04 gene_region:3164246031657602 transcript_region:SL2.50ch04:31642460..31657602+ go_terms:GO:0004614 functional_description:Phosphoglucomutase (AHRD V1 **** Q9AUQ4_ORYSA); contains Interpro domain(s) IPR016055 AlphaDphosphohexomutase. alpha/beta/alpha I. II and III ""	7	2	2	2	2		7	2	2	2	2		23.4206	21.9185	21.2695	23.2971	23.3071		1.09926	0.202446
962	Solyc03g020010.1.1	evidence_code:10F1H1E1IEG genomic_reference:SL2.50ch03 gene_region:68699086870525 transcript_region:SL2.50ch03:6869908..6870525+ go_terms:GO:0004867.GO:0015066 functional_description:Kunitztype trypsin inhibitor alpha chain (AHRD V1 **** ID5A_PROJU); contains Interpro domain(s) IPR002160 Proteinase inhibitor I3. Kunitz legume ""	3	1	4				3	1	4				23.4979	24.6163	24.2872
964	Solyc08g081010.2.1	genomic_reference:SL2.50ch08 gene_region:6130739861315331 transcript_region:SL2.50ch08:61307398..61315331 go_terms:GO:0004357 functional_description:Glutamatecysteine ligase (AHRD V1 **** Q7Y0R4_BRAJU); contains Interpro domain(s) IPR011556 Glutamatecysteine ligase. plant ""	7	4	5	4	5	5	7	4	5	4	5	5	23.6372	23.8679	23.3925	22.9673	22.5704	23.9764	-0.461135	0.421098
965	Solyc07g064880.2.1	genomic_reference:SL2.50ch07 gene_region:6408074164083209 transcript_region:SL2.50ch07:64080741..64083209 go_terms:GO:0008134.GO:0031386 functional_description:Small ubiquitinrelated modifier (AHRD V1 *** A6BMG7_COPCI); contains Interpro domain(s) IPR000626 Ubiquitin ""	5	5	5	5	5	5	1	1	1	1	1	1	27.5936	27.7299	28.4155	27.3309	26.3073	27.7421	-0.786226	0.206947
966	Solyc12g006010.1.1	evidence_code:10F1H1E1IEG genomic_reference:SL2.50ch12 gene_region:619162621481 transcript_region:SL2.50ch12:619162..621481+ go_terms:GO:0005737 functional_description:Small ubiquitinrelated modifier (AHRD V1 *** A6BMG7_COPCI); contains Interpro domain(s) IPR000626 Ubiquitin ""	5	5	5	5	5	5	1	1	1	1	1	1	27.5077	27.7279	28.2949	27.3319	26.2153	27.7183	-0.755031	0.227641
967	Solyc01g103480.2.1	Solyc01g103480.2.1	6	6	7	5	6	5	6	6	7	5	6	5	25.3786	25.7341	26.0452	25.4414	24.6766	25.9689	-0.357034	0.523243
968	Solyc12g043120.1.1	Solyc12g043120.1.1	4	6	5	4	5	5	4	6	5	4	5	5	24.157	24.9164	24.4062	23.3225	22.5277	24.3431	-1.09544	0.111721
969	Solyc01g066460.2.1	genomic_reference:SL2.50ch01 gene_region:6681537766816300 transcript_region:SL2.50ch01:66815377..66816300+ go_terms:GO:0004301 functional_description:Epoxide hydrolase (AHRD V1 **** Q41413_SOLTU); contains Interpro domain(s) IPR000639 Epoxide hydrolaselike ""	6	2	2	4	4	4	6	2	2	4	4	4	23.9818	23.5071	22.3889	25.9714	26.1589	24.3283	2.19358	0.0163723
970	Solyc06g068750.2.1	Solyc06g068750.2.1	4	1	2	6	6	3	4	1	2	6	6	3	23.8636	22.0274	24.2372	24.5156	23.946	23.0788	0.470708	0.541805
971	Solyc01g090190.2.1	genomic_reference:SL2.50ch01 gene_region:7557168375577506 transcript_region:SL2.50ch01:75571683..75577506 functional_description:Nuclear RNA binding protein (AHRD V1 *** C7TPG6_SOLTU); contains Interpro domain(s) IPR006861 Hyaluronan/mRNA binding protein ""	4	3	4	5	5	4	3	2	3	4	4	3	26.7202	26.6117	27.2514	26.3187	25.7441	27.0868	-0.477904	0.403664
972	Solyc01g106080.2.1	Solyc01g106080.2.1	6	4	7	6	2	4	6	4	7	6	2	4	24.5182	24.0856	24.485	24.0754	23.275	23.6302	-0.702725	0.180846
973	Solyc04g072850.2.1	genomic_reference:SL2.50ch04 gene_region:5740140457407824 transcript_region:SL2.50ch04:57401404..57407824 go_terms:GO:0046556.GO:0009044 functional_description:AlphaLarabinofuranosidase/betaDxylosidase (AHRD V1 **** D9D7L0_MALDO); contains Interpro domain(s) IPR001764 Glycoside hydrolase. family 3. Nterminal ""	6	4	5	2	2	3	6	4	5	2	2	3	23.1635	23.1106	23.9093	22.7496	20.36	22.4996	-1.52472	0.0757163
974	Solyc01g105070.2.1	genomic_reference:SL2.50ch01 gene_region:8511511285116901 transcript_region:SL2.50ch01:85115112..85116901+ go_terms:GO:0004601 functional_description:Peroxidase (AHRD V1 **** Q43499_SOLLC); contains Interpro domain(s) IPR002016 Haem peroxidase. plant/fungal/bacterial ""	6	5		2	4	1	6	5		2	4	1	23.5948	22.1146		22.2678	22.8652		-0.28821	0.730413
975	Solyc03g025380.2.1	genomic_reference:SL2.50ch03 gene_region:71939037196417 transcript_region:SL2.50ch03:7193903..7196417+ go_terms:GO:0005515 functional_description:Peroxidase (AHRD V1 *** Q58GF4_9ROSI); contains Interpro domain(s) IPR002016 Haem peroxidase. plant/fungal/bacterial ""	4	4	5	5	2	3	3	4	5	5	2	3	22.711	25.3829	21.197	22.1501	22.6812	24.5738	0.0381224	0.974398
976	Solyc09g090040.2.1	genomic_reference:SL2.50ch09 gene_region:6494083464942488 transcript_region:SL2.50ch09:64940834..64942488 go_terms:GO:0050162 functional_description:Germinlike protein 5 (AHRD V1 *** A8QK91_VITVI); contains Interpro domain(s) IPR014710 RmlClike jelly roll fold ""	2	2	1	2	3	2	2	2	1	2	3	2	24.9043	25.6474	21.3334	20.6585	24.1025	23.5838	-1.18011	0.408392
977	Solyc01g008970.2.1	genomic_reference:SL2.50ch01 gene_region:29881942990000 transcript_region:SL2.50ch01:2988194..2990000 go_terms:GO:0003676.GO:0000166 functional_description:Heterogeneous nuclear ribonucleoprotein A3like protein 2 (AHRD V1 * B6TV58_MAIZE); contains Interpro domain(s) IPR000504 RNA recognition motif. RNP1 ""	4	3		1			4	3		1			22.6724	22.8668		18.0599			-4.70971	0.00443183
978	Solyc03g117780.2.1	genomic_reference:SL2.50ch03 gene_region:6085982660864595 transcript_region:SL2.50ch03:60859826..60864595 go_terms:GO:0031593 functional_description:UV excision repair protein RAD23 (AHRD V1 *** B6JX15_SCHJY); contains Interpro domain(s) IPR004806 UV excision repair protein Rad23 ""	5	5	2	2	3	4	4	3	1	1	2	2	25.8101	26.3306	27.0947	25.4911	25.447	25.9323	-0.788332	0.175361
979	Solyc01g105810.2.1	genomic_reference:SL2.50ch01 gene_region:8561009185615976 transcript_region:SL2.50ch01:85610091..85615976+ go_terms:GO:0005093.GO:0031267 functional_description:RabGDP dissociation inhibitor (AHRD V1 **** A5CKE3_SOLLC); contains Interpro domain(s) IPR000806 Rab GDI protein ""	4		4	5	4	3	1		1	1	1	1	25.5655		26.2119	25.4458	24.7126	25.6809	-0.608942	0.350822
980	Solyc05g041200.2.1	Solyc05g041200.2.1	2	2	4		3	2	1	2	4		3	2	22.6641	23.5421	24.0887		22.0862	22.5914	-1.09284	0.142573
981	Solyc08g079070.2.1	Solyc08g079070.2.1	2		1	4	2	2	2		1	4	2	2	23.0229			24.1193	22.573	24.3208	0.648064	0.540445
982	Solyc09g057660.2.1	genomic_reference:SL2.50ch09 gene_region:4571388745718078 transcript_region:SL2.50ch09:45713887..45718078 go_terms:GO:0048156 functional_description:Peptidylprolyl cistrans isomerase (AHRD V1 ** Q86M29_BRUMA); contains Interpro domain(s) IPR001179 Peptidylprolyl cistrans isomerase. FKBPtype ""		5	5	5	5	5		1	1	1	1	1		25.684	25.6309	24.7515	24.0151	25.0968	-1.03634	0.128772
983	Solyc04g049450.2.1	genomic_reference:SL2.50ch04 gene_region:4111929041124805 transcript_region:SL2.50ch04:41119290..41124805+ go_terms:GO:0003756 functional_description:Protein disulfide isomerase L2 (AHRD V1 **** B1Q2X5_SOYBN); contains Interpro domain(s) IPR005792 Protein disulphide isomerase ""	5	3	4	2	2	3	5	3	4	2	2	3	23.8689	23.3446	27.5162	23.5895	22.5202	22.7609	-1.95303	0.116423
984	Solyc08g074390.2.1	Solyc08g074390.2.1	3	5		5	6	4	2	4		4	5	3	25.3248	25.329		22.7073	26.3959	21.5066	-1.79032	0.252313
985	Solyc11g028100.1.1	evidence_code:10F0H1E1IEG genomic_reference:SL2.50ch11 gene_region:1676788116769971 transcript_region:SL2.50ch11:16767881..16769971+ go_terms:GO:0005853 functional_description:Elongation factor 1gamma (AHRD V1 *** B7SDI2_ORYSJ); contains Interpro domain(s) IPR001662 Translation elongation factor EF1B. gamma chain. conserved ""	2	1	2	2	1	2	2	1	2	2	1	2	24.6838	25.0106	24.8516	25.0949	25.2584	23.7869	-0.135238	0.814821
986	Solyc01g108390.2.1	genomic_reference:SL2.50ch01 gene_region:8746641887466957 transcript_region:SL2.50ch01:87466418..87466957 go_terms:GO:0009611 functional_description:Proteinase inhibitor (AHRD V1 *** D6BR63_9ROSI); contains Interpro domain(s) IPR000864 Proteinase inhibitor I13. potato inhibitor I ""	3	4	1	2	4	2	3	4	1	2	4	2	24.1524	25.6681	19.3793	19.1729	26.1385	21.0554	-0.944341	0.672042
987	Solyc01g097450.2.1	genomic_reference:SL2.50ch01 gene_region:8006762380073617 transcript_region:SL2.50ch01:80067623..80073617+ go_terms:GO:0015035 functional_description:Thioredoxinlike protein 1 (AHRD V1 *** B6SHZ5_MAIZE); contains Interpro domain(s) IPR015467 Thioredoxin. core ""	4	4	4	4	4	5	4	4	4	4	4	5	26.0404	26.1742	26.8942	25.3064	24.8056	26.2639	-0.910956	0.152986
988	Solyc01g110160.2.1	genomic_reference:SL2.50ch01 gene_region:8869230788697480 transcript_region:SL2.50ch01:88692307..88697480 go_terms:GO:0055114 functional_description:Chromosome 11 contig 1 DNA sequence (AHRD V1 *** Q00YQ5_OSTTA)""	5	4	4	2	2	3	5	4	4	2	2	3	23.6564	24.1785	24.0383	23.3476	22.1704	23.6393	-0.905283	0.146763
989	Solyc02g082800.2.1	Solyc02g082800.2.1	4	3	1	4	6	4	4	2	1	4	5	4	24.1005	20.6613	19.6844	24.8949	24.6297	22.2207	2.43301	0.0931877
990	Solyc11g042930.1.1	evidence_code:10F1H1E1IEG genomic_reference:SL2.50ch11 gene_region:3442375534426084 transcript_region:SL2.50ch11:34423755..34426084 go_terms:GO:0005515 functional_description:SKP1 (AHRD V1 *** Q68GS0_TOBAC); contains Interpro domain(s) IPR016897 E3 ubiquitin ligase. SCF complex. Skp subunit ""	3	4	4	3	2	3	3	4	4	3	2	3	24.1324	24.1496	23.9196	23.1113	23.1359	24.4726	-0.49395	0.396195
991	Solyc11g065600.1.1	evidence_code:10F1H1E1IEG genomic_reference:SL2.50ch11 gene_region:4820188548204227 transcript_region:SL2.50ch11:48201885..48204227 go_terms:GO:0005975.GO:0048046 functional_description:Xyloglucan endotransglucosylase/hydrolase 6 (AHRD V1 *** C0IRG5_ACTDE); contains Interpro domain(s) IPR016455 Xyloglucan endotransglucosylase/hydrolase ""	5	3	4	4	3	2	5	3	4	4	3	2	24.2297	23.2769	22.2784	24.6343	26.0371	24.0232	1.63652	0.0635555
992	Solyc07g006790.2.1	genomic_reference:SL2.50ch07 gene_region:16377971645252 transcript_region:SL2.50ch07:1637797..1645252+ go_terms:GO:0004742.GO:0005507 functional_description:Dihydrolipoyllysineresidue acetyltransferase component of pyruvate dehydrogenase complex (AHRD V1 **** A4TXZ0_9PROT); contains Interpro domain(s) IPR006257 Dihydrolipoamide acetyltransferase. long form ""	3	3	4	3	3	3	3	3	4	3	3	3	25.4496	25.4818	26.2861	25.1874	24.5048	25.5114	-0.671287	0.240156
993	Solyc09g098540.2.1	genomic_reference:SL2.50ch09 gene_region:6761127667612904 transcript_region:SL2.50ch09:67611276..67612904 go_terms:GO:0005975.GO:0016998 functional_description:Chitinaselike protein (AHRD V1 *** Q6JX03_GOSHI); contains Interpro domain(s) IPR000726 Glycoside hydrolase. family 19. catalytic ""	8	6	5	5	5	4	8	6	5	5	5	4	24.7468	23.1694	22.7672	25.9678	26.0637	24.2383	1.86211	0.0438292
994	Solyc03g019660.2.1	genomic_reference:SL2.50ch03 gene_region:66175956620127 transcript_region:SL2.50ch03:6617595..6620127 functional_description:Thylakoid lumenal 17.9 kDa protein. chloroplastic (AHRD V1 *** TL1Y_ARATH)""	2	4	4	3	5	5	2	4	4	3	5	5	24.2711	24.5405	25.0494	24.1688	24.2115	25.6053	0.0415484	0.944897
995	Solyc02g079360.1.1	evidence_code:10F0H1E1IEG genomic_reference:SL2.50ch02 gene_region:3853319638534353 transcript_region:SL2.50ch02:38533196..38534353+ functional_description:Octicosapeptide/Phox/Bem1p domaincontaining protein (AHRD V1 * D7L8F8_ARALY); contains Interpro domain(s) IPR000270 Octicosapeptide/Phox/Bem1p ""	3	3		1	3	3	3	3		1	3	3	23.9777	25.6512		22.7663	25.8279	25.8024	-0.0156174	0.989455
996	Solyc02g082700.2.1	genomic_reference:SL2.50ch02 gene_region:4093282940934370 transcript_region:SL2.50ch02:40932829..40934370 go_terms:GO:0003682.GO:0030527 functional_description:High mobility group protein (AHRD V1 ** O49948_SOLTU); contains Interpro domain(s) IPR000910 High mobility group. HMG1/HMG2 ""	1	3	2		1	2	1	3	2		1	2	24.271	23.4843	23.5691		22.9314	24.4512	-0.0834966	0.907215
997	Solyc06g005970.2.1	genomic_reference:SL2.50ch06 gene_region:948619955995 transcript_region:SL2.50ch06:948619..955995+ go_terms:GO:0005515 functional_description:BetaDglucosidase (AHRD V1 *** Q7XAS3_GOSHI); contains Interpro domain(s) IPR001764 Glycoside hydrolase. family 3. Nterminal ""	4		3		3		1		1		1		24.4456		24.4185		23.8906		-0.541378	0.554355
998	Solyc02g068500.2.1	Solyc02g068500.2.1	3	1	2	6	5	4	3	1	2	6	5	4	24.4161	22.4876	21.5566	26.3944	26.4113	24.2391	2.86146	0.0173728
999	Solyc12g009800.1.1	evidence_code:10F0H1E1IEG genomic_reference:SL2.50ch12 gene_region:30051173008886 transcript_region:SL2.50ch12:3005117..3008886 go_terms:GO:0016787.GO:0046872 functional_description:Purple acid phosphatase 3 (AHRD V1 *** Q6J5M8_SOLTU); contains Interpro domain(s) IPR015914 Purple acid phosphatase. Nterminal ""			4	4	3				2	2	1				26.0778	24.8445	24.7583		-1.27639	0.201748
1000	Solyc02g083620.2.1	genomic_reference:SL2.50ch02 gene_region:4154079141544590 transcript_region:SL2.50ch02:41540791..41544590+ go_terms:GO:0016688 functional_description:Ascorbate peroxidase (AHRD V1 **** Q39780_GOSHI); contains Interpro domain(s) IPR002207 Plant ascorbate peroxidase ""		2	1			2		1	1			1		24.7224	24.0041			25.4844	1.12116	0.276145
1001	Solyc07g049180.2.1	genomic_reference:SL2.50ch07 gene_region:5676098856770880 transcript_region:SL2.50ch07:56760988..56770880 go_terms:GO:0019199.GO:0005057 functional_description:Receptorlike protein kinase At5g59670 (AHRD V1 *** RLK7_ARATH); contains Interpro domain(s) IPR002290 Serine/threonine protein kinase ""				5	4	3				5	4	3				22.6974	21.9439			0.5
1002	Solyc04g079310.2.1	Solyc04g079310.2.1	1	3			1		1	3			1		22.282	21.6495			20.8918		-1.07389	0.288628
1003	Solyc05g009000.2.1	genomic_reference:SL2.50ch05 gene_region:31821733184337 transcript_region:SL2.50ch05:3182173..3184337+ functional_description:Kinase family protein (AHRD V1 *** D7KAJ2_ARALY); contains Interpro domain(s) IPR011009 Protein kinaselike ""		1	1	5	4	4		1	1	5	4	4		21.1076	21.2688	24.0607	24.2007		2.94249	0.00470352
1004	Solyc11g069380.1.1	evidence_code:10F1H1E1IEG genomic_reference:SL2.50ch11 gene_region:5106332451069419 transcript_region:SL2.50ch11:51063324..51069419+ go_terms:GO:0044237.GO:0055114 functional_description:4hydroxy3methylbut2en1yl diphosphate synthase (AHRD V1 *** A9ZN14_HEVBR); contains Interpro domain(s) IPR017178 4hydroxy3methylbut2en1yl diphosphate synthase. atypical ""	5	1	2	5	1	1	5	1	2	5	1	1	23.7054	21.919	23.0421	23.5089	22.9199	24.2083	0.656892	0.339518
1005	Solyc01g094540.2.1	genomic_reference:SL2.50ch01 gene_region:7773081877733865 transcript_region:SL2.50ch01:77730818..77733865 functional_description:Small nuclear ribonucleoproteinassociated protein B (AHRD V1 ** B6T3Z9_MAIZE); contains Interpro domain(s) IPR017131 Small ribonucleoprotein associated. SmB/SmN ""	3	3	4				1	1	1				22.2731	22.9709	24.1064
1006	Solyc01g099240.2.1	Solyc01g099240.2.1		1	1	5	3	2		1	1	5	3	2		22.3516	23.766	23.357	21.4288	23.3852	-0.335136	0.709902
1007	Solyc01g102330.2.1	genomic_reference:SL2.50ch01 gene_region:8290475482906445 transcript_region:SL2.50ch01:82904754..82906445 functional_description:Acetyl xylan esterase A (AHRD V1 ** D0TLQ4_9BACE); contains Interpro domain(s) IPR005181 Protein of unknown function DUF303. acetylesterase putative ""	4	4	4	5	4	4	4	4	4	5	4	4	24.0143	24.3285	24.6194	24.5238	22.542	25.0159	-0.293472	0.695565
1008	Solyc05g054960.2.1	genomic_reference:SL2.50ch05 gene_region:6389236063895361 transcript_region:SL2.50ch05:63892360..63895361+ functional_description:DAG protein (AHRD V1 ** B6TMC1_MAIZE)""	3	5	2	2	3	3	3	5	2	2	3	3	23.7116	23.8032	24.2309	23.7648	22.333	23.6549	-0.664351	0.275
1009	Solyc02g023970.2.1	Solyc02g023970.2.1	2		4	2	3		2		4	2	3		23.0113		23.9098	23.1861	21.9963		-0.869329	0.309678
1010	Solyc06g061090.2.1	genomic_reference:SL2.50ch06 gene_region:3550311535504591 transcript_region:SL2.50ch06:35503115..35504591 functional_description:LOC555512 protein (Fragment) (AHRD V1 ** Q1LVY9_DANRE)""	3	4	3	3	3	3	3	4	3	3	3	3	24.1015	24.8885	25.0013	23.9982	23.2501	24.386	-0.785663	0.187241
1011	Solyc02g091950.2.1	Solyc02g091950.2.1	2	1	3	7	4	2	2	1	3	7	4	2	23.2862	23.4952	23.667	23.7973	22.838	24.3525	0.179809	0.751994
1012	Solyc06g083820.2.1	Solyc06g083820.2.1	1	4	1	2	3	5	1	4	1	2	3	5	22.1204	23.387	23.8065	23.75	22.1288	24.8561	0.473679	0.58194
1013	Solyc02g069100.2.1	genomic_reference:SL2.50ch02 gene_region:3364172833645614 transcript_region:SL2.50ch02:33641728..33645614 go_terms:GO:0006508.GO:0050790.GO:0008234 functional_description:Cathepsin B (AHRD V1 *** Q1HER6_NICBE); contains Interpro domain(s) IPR015643 Peptidase C1A. cathepsin B ""	2	2	3	2			1	1	2	1			24.6055	25.2463	24.1536	23.2181			-1.45036	0.133253
1014	Solyc02g079440.1.1	evidence_code:10F0H1E1IEG genomic_reference:SL2.50ch02 gene_region:3858043638582052 transcript_region:SL2.50ch02:38580436..38582052 go_terms:GO:0050660 functional_description:FADbinding domaincontaining protein (AHRD V1 ** D7MFH6_ARALY); contains Interpro domain(s) IPR006094 FAD linked oxidase. Nterminal ""	3	1	5	1			3	1	5	1			23.0134	25.4654	24.6741	22.1773			-2.20697	0.109872
1015	Solyc11g040370.1.1	evidence_code:10F1H1E1IEG genomic_reference:SL2.50ch11 gene_region:3062353830629206 transcript_region:SL2.50ch11:30623538..30629206 go_terms:GO:0003723 functional_description:Far upstream elementbinding protein 3 (AHRD V1 ** B5X224_SALSA); contains Interpro domain(s) IPR018111 K Homology. type 1. subgroup ""	3	3		3	5	2	3	3		3	5	2	22.2793	22.2492		22.2503	23.5113	22.2007	0.389873	0.567015
1016	Solyc09g009940.2.1	Solyc09g009940.2.1	2			5	4	4	2			5	4	4	21.8362			22.9986	23.0115	23.4281	1.30981	0.132907
1017	Solyc03g044190.2.1	genomic_reference:SL2.50ch03 gene_region:1241117412414872 transcript_region:SL2.50ch03:12411174..12414872+ go_terms:GO:0005515 functional_description:FADdependent oxidoreductase (AHRD V1 ** A8ISJ7_CHLRE); contains Interpro domain(s) IPR006076 FAD dependent oxidoreductase ""	3		1	4	3	2	3		1	4	3	2	23.9709		23.7034	23.9968	22.8074	25.2073	0.166725	0.843912
1018	Solyc04g014460.2.1	genomic_reference:SL2.50ch04 gene_region:46913484695742 transcript_region:SL2.50ch04:4691348..4695742+ go_terms:GO:0003729 functional_description:RNA binding protein (AHRD V1 ** C1N7F4_MICPS); contains Interpro domain(s) IPR012677 Nucleotidebinding. alphabeta plait ""				5	5	3				4	4	3				23.0063	22.5924			0.5
1019	Solyc10g075160.1.1	evidence_code:10F1H1E1IEG genomic_reference:SL2.50ch10 gene_region:5821079558211229 transcript_region:SL2.50ch10:58210795..58211229+ go_terms:GO:0009055.GO:0051536.GO:0022900 functional_description:Ferredoxin I (AHRD V1 *** Q93XJ9_SOLTU); contains Interpro domain(s) IPR010241 Ferredoxin [2Fe2S]. plant ""	3	2	2	2	2	3	3	2	2	2	2	3	26.4674	26.6909	28.0663	25.0237	26.5125	27.7271	-0.653752	0.447622
1020	Solyc05g008370.1.1	evidence_code:10F0H1E1IEG genomic_reference:SL2.50ch05 gene_region:27326072733413 transcript_region:SL2.50ch05:2732607..2733413+ go_terms:GO:0004751 functional_description:Ribose5phosphate isomerase (AHRD V1 **** A8IRQ1_CHLRE); contains Interpro domain(s) IPR004788 Ribose 5phosphate isomerase ""				4	3	4				4	3	4				24.8916	25.1334	23.5782		0.333333
1021	Solyc03g113030.2.1	Solyc03g113030.2.1	2	3	2	4	1	2	2	3	2	4	1	2	22.5185	23.9542	25.0504	23.5758	24.6809	22.771	-0.165143	0.843745
1022	Solyc11g020300.1.1	Solyc11g020300.1.1	6	2		4	2	1	6	2		4	2	1	23.9463	25.1934		23.6946	24.3228	25.9327	0.080192	0.928199
1023	Solyc03g043880.2.1	genomic_reference:SL2.50ch03 gene_region:1150666311513215 transcript_region:SL2.50ch03:11506663..11513215 go_terms:GO:0004084 functional_description:Branchedchain amino acid aminotransferase (AHRD V1 **** Q9SNY9_SOLTU); contains Interpro domain(s) IPR005786 Branchedchain amino acid aminotransferase II ""	5	4	4		6	4	1	1	1		1	1	25.7487	26.1268	26.6391		25.2209	25.9475	-0.587349	0.362325
1024	Solyc01g100380.2.1	genomic_reference:SL2.50ch01 gene_region:8218857382192180 transcript_region:SL2.50ch01:82188573..82192180 go_terms:GO:0005509 functional_description:Calreticulin 2 calciumbinding protein (AHRD V1 **** A8HMC0_CHLRE); contains Interpro domain(s) IPR009169 Calreticulin ""	5	3	4	2	3	4	5	3	4	2	3	4	23.9674	23.5522	24.1084	23.0867	22.577	23.8165	-0.71594	0.210911
1025	Solyc05g005170.2.1	genomic_reference:SL2.50ch05 gene_region:159155162491 transcript_region:SL2.50ch05:159155..162491+ go_terms:GO:0005975 functional_description:Polygalacturonase 2 (AHRD V1 *** A8D0T9_ONCHC); contains Interpro domain(s) IPR012334 Pectin lyase fold ""	3	3	3		2	3	3	3	3		2	3	23.4924	24.4204	23.643		23.5158	24.1003	-0.0439124	0.943757
1026	Solyc09g075350.2.1	genomic_reference:SL2.50ch09 gene_region:6256523162569848 transcript_region:SL2.50ch09:62565231..62569848+ go_terms:GO:0005618.GO:0030599 functional_description:Pectinesterase (AHRD V1 *** B9SAU4_RICCO); contains Interpro domain(s) IPR000070 Pectinesterase. catalytic ""	6	4	3	3	2	3	3	2	2	2	1	1	24.6373	24.8055	24.8302	24.6334	25.0608	25.0484	0.156526	0.734755
1027	Solyc12g098700.1.1	evidence_code:10F0H1E1IEG genomic_reference:SL2.50ch12 gene_region:6446087064464313 transcript_region:SL2.50ch12:64460870..64464313+ go_terms:GO:0008026.GO:0005524 functional_description:ATP dependent RNA helicase (AHRD V1 ** B3LNW9_YEAS1); contains Interpro domain(s) IPR011545 DNA/RNA helicase. DEAD/DEAH box type. Nterminal ""	5	4		1	4		5	4		1	4		23.7619	23.7771		15.5285	23.8873		-4.06165	0.185659
1028	Solyc05g007100.2.1	genomic_reference:SL2.50ch05 gene_region:16729641676481 transcript_region:SL2.50ch05:1672964..1676481+ go_terms:GO:0042162 functional_description:DNAbinding protein p24 (AHRD V1 *** Q9LL85_SOLTU); contains Interpro domain(s) IPR013742 Plant transcription factor ""	2	1	3	4	2	3	2	1	3	4	2	3	22.9836	24.2923	22.7497	24.3985	25.0125	23.5099	0.965078	0.178014
1029	Solyc09g014480.1.1	evidence_code:10F0H1E0IEG genomic_reference:SL2.50ch09 gene_region:60967496097756 transcript_region:SL2.50ch09:6096749..6097756 go_terms:GO:0004675 functional_description:Polygalacturonase inhibitor protein (AHRD V1 *** Q40160_SOLLC); contains Interpro domain(s) IPR013210 Leucinerich repeat. Nterminal ""		2	3	6	1	1		2	3	6	1	1		23.186	23.7041	25.7919	22.4749	24.8422	0.924628	0.404729
1030	Solyc01g107750.2.1	genomic_reference:SL2.50ch01 gene_region:8694975986958118 transcript_region:SL2.50ch01:86949759..86958118 go_terms:GO:0016311 functional_description:Phosphatase and tensinlike A (AHRD V1 * C5IX04_APIME); contains Interpro domain(s) IPR014020 Tensin phosphatase. C2 domain ""			1	3	3	3			1	3	3	3			23.6332	23.2572	23.619		-0.195098	0.830609
1031	Solyc05g005510.2.1	genomic_reference:SL2.50ch05 gene_region:368271370985 transcript_region:SL2.50ch05:368271..370985+ functional_description:DNAbinding related protein (Fragment) (AHRD V1 *** A9XNX9_9MYRT); contains Interpro domain(s) IPR012340 Nucleic acidbinding. OBfold ""	4	3	3	3	3	2	4	3	3	3	3	2	26.2945	24.1013	23.1092	26.8045	28.2647	26.249	2.6044	0.0264889
1032	Solyc05g049950.2.1	genomic_reference:SL2.50ch05 gene_region:5894207958944803 transcript_region:SL2.50ch05:58942079..58944803+ functional_description:Small nuclear ribonucleoproteinassociated protein B (AHRD V1 ** B6T3Z9_MAIZE); contains Interpro domain(s) IPR017131 Small ribonucleoprotein associated. SmB/SmN ""	3	3	4	3	3	2	1	1	1	3	3	2	22.8965	23.4647	24.2833	23.8645	22.1419	24.4865	-0.0505141	0.947432
1033	Solyc05g051750.2.1	genomic_reference:SL2.50ch05 gene_region:6127716261281598 transcript_region:SL2.50ch05:61277162..61281598 functional_description:Prosystemin (AHRD V1 *** Q5MBK9_BETVU); contains Interpro domain(s) IPR009966 Prosystemin ""	4	2	5	4	4	4	4	2	5	4	4	4	24.2496	23.7492	24.5433	23.7794	23.7718	24.919	-0.0239546	0.966021
1034	Solyc10g007180.2.1	genomic_reference:SL2.50ch10 gene_region:16234641627207 transcript_region:SL2.50ch10:1623464..1627207 functional_description:DAG protein (AHRD V1 * B6TDH1_MAIZE); contains Interpro domain(s) IPR015500 Peptidase S8. subtilisinrelated ""	2	1	2	3	1	1	2	1	2	3	1	1	25.2201	26.2452	25.94	24.9083	26.2164	26.0875	-0.0643547	0.914119
1035	Solyc07g008950.2.1	genomic_reference:SL2.50ch07 gene_region:39731243982881 transcript_region:SL2.50ch07:3973124..3982881 go_terms:GO:0005515 functional_description:MethionyltRNA synthetase (AHRD V1 *** B2W192_PYRTR); contains Interpro domain(s) IPR015413 AminoacyltRNA synthetase. class I (M) ""	2	1	4	3	3	3	2	1	4	3	3	3	23.8475	23.4523	24.5845	23.3955	22.5442	24.204	-0.580199	0.372988
1036	Solyc05g015630.2.1	Solyc05g015630.2.1	3	4	1	1	4	1	3	4	1	1	4	1	24.3576	24.1243	20.1263	16.2199	24.4048	20.9736	-2.33666	0.299008
1037	Solyc06g083680.2.1	genomic_reference:SL2.50ch06 gene_region:4531365645314778 transcript_region:SL2.50ch06:45313656..45314778+ go_terms:GO:0009536.GO:0009538 functional_description:Photosystem I reaction center subunit IV A (AHRD V1 *** B6TH55_MAIZE); contains Interpro domain(s) IPR008990 Electron transport accessory protein ""	1	1			2		1	1			2		19.2295	23.0144			24.8261		3.70418	0.106444
1038	Solyc07g056020.2.1	genomic_reference:SL2.50ch07 gene_region:6123946961248089 transcript_region:SL2.50ch07:61239469..61248089 go_terms:GO:0003743 functional_description:Translation initiation factor IF2 (AHRD V1 **** A5B2X2_VITVI); contains Interpro domain(s) IPR000178 Initiation factor 2 ""	2	2	3	3	4	2	2	2	3	3	4	2	23.37	24.2874	24.4789	23.5665	22.2411		-1.14169	0.148932
1039	Solyc10g074360.1.1	Solyc10g074360.1.1		3		3	3	2		2		2	2	1		27.3337		24.4319	26.7061	25.4191	-1.81469	0.153036
1040	Solyc07g062490.1.1	Solyc07g062490.1.1	3	2	5	3	1	1	3	2	5	3	1	1	23.4424	25.9294	24.187	22.8971	25.3839	23.0032	-0.75816	0.437811
1041	Solyc07g008490.2.1	Solyc07g008490.2.1	1	1		1	1		1	1		1	1		22.3642	23.6042		22.7369	23.5659		0.167217	0.83689
1042	Solyc09g082320.2.1	genomic_reference:SL2.50ch09 gene_region:6347324663478374 transcript_region:SL2.50ch09:63473246..63478374 go_terms:GO:0005515.GO:0004175 functional_description:Proteasome subunit beta type (AHRD V1 *** B9RTN1_RICCO); contains Interpro domain(s) IPR001353 Proteasome. subunit alpha/beta ""	5	4			3	1	5	4			3	1	22.8693	22.6946			23.4969		0.714984	0.443824
1043	Solyc09g005740.1.1	evidence_code:10F0H1E1IEG genomic_reference:SL2.50ch09 gene_region:508767509831 transcript_region:SL2.50ch09:508767..509831+ go_terms:GO:0005488 functional_description:Chloroplast lumen common family protein (AHRD V1 * D7LUJ6_ARALY); contains Interpro domain(s) IPR011990 Tetratricopeptidelike helical ""	3	3	4	3	3	3	3	3	4	3	3	3	23.9308	24.0614	24.3345	22.5949	22.7251	24.0879	-0.972969	0.127386
1044	Solyc07g048090.1.1	evidence_code:10F0H1E1IEG genomic_reference:SL2.50ch07 gene_region:5660022956600927 transcript_region:SL2.50ch07:56600229..56600927 go_terms:GO:0004773 functional_description:Fasciclinlike arabinogalactan protein 2 (AHRD V1 *** A9XTK7_GOSHI); contains Interpro domain(s) IPR000782 FAS1 domain ""	2	1	2	2	3	2	2	1	2	2	3	2	25.8383	26.3591	26.116	25.7138	25.4663	26.1277	-0.335194	0.495186
1045	Solyc06g076790.1.1	Solyc06g076790.1.1	3	3	1	3	3	3	3	3	1	3	3	3	21.9876	23.1286	20.3592	19.806	24.0755	23.4797	0.628543	0.626864
1046	Solyc09g009640.2.1	genomic_reference:SL2.50ch09 gene_region:30511633053017 transcript_region:SL2.50ch09:3051163..3053017+ go_terms:GO:0005515 functional_description:U6 snRNAassociated Smlike protein LSm7 (AHRD V1 ** C1BNB6_9MAXI); contains Interpro domain(s) IPR017132 U6 snRNAassociated Smlike protein LSm7 ""	3	2	4	2	2	3	3	2	4	2	2	3	24.0766	24.8302	24.4374	23.8689	23.3431	24.3845	-0.582565	0.290645
1048	Solyc03g025850.2.1	Solyc03g025850.2.1	6	6	5	5	7	6	6	6	5	5	7	6	27.0229	26.8516	27.6714	25.9285	26.0302	27.1984	-0.796265	0.195427
1049	Solyc09g011420.2.1	genomic_reference:SL2.50ch09 gene_region:47516584754252 transcript_region:SL2.50ch09:4751658..4754252+ go_terms:GO:0005515.GO:0030515 functional_description:50S ribosomal protein L7Ae (AHRD V1 ** B2WJB2_PYRTR); contains Interpro domain(s) IPR004038 Ribosomal protein L7Ae/L30e/S12e/Gadd45 ""	3	3	5	3	4	3	3	3	5	3	4	3	23.4958	23.6701	23.7647	23.3443	23.1487	24.3464	-0.0303636	0.954514
1050	Solyc07g056140.2.1	genomic_reference:SL2.50ch07 gene_region:6131270961317321 transcript_region:SL2.50ch07:61312709..61317321 go_terms:GO:0008878 functional_description:Glucose1phosphate adenylyltransferase (AHRD V1 **** D5L5Q9_SOLLC); contains Interpro domain(s) IPR011831 Glucose1phosphate adenylyltransferase ""	3	2		3	4	2	3	2		3	4	2	22.3762	21.6779		23.3831	22.7339	23.4488	1.16157	0.0928402
1051	Solyc08g048500.2.1	genomic_reference:SL2.50ch08 gene_region:4054291340547835 transcript_region:SL2.50ch08:40542913..40547835+ go_terms:GO:0003676 functional_description:Nucleic acid binding protein (AHRD V1 *** B6UDK8_MAIZE); contains Interpro domain(s) IPR018111 K Homology. type 1. subgroup ""	4	2			4		4	2			4		21.5442	21.6041			23.2976		1.72346	0.107271
1052	Solyc10g045240.1.1	evidence_code:10F1H1E1IEG genomic_reference:SL2.50ch10 gene_region:2780269627807712 transcript_region:SL2.50ch10:27802696..27807712+ go_terms:GO:0019137 functional_description:Betaglucosidase D4 (AHRD V1 *** B2ZUU0_LOTJA); contains Interpro domain(s) IPR001360 Glycoside hydrolase. family 1 ""	1	2	3	2	1	1	1	2	3	2	1	1	23.944	23.2288	23.9488	22.8873		24.5064	-0.0103543	0.988663
1053	Solyc08g074480.1.1	evidence_code:10F1H1E1IEG genomic_reference:SL2.50ch08 gene_region:5574833655748731 transcript_region:SL2.50ch08:55748336..55748731+ go_terms:GO:0008289 functional_description:Cortical celldelineating protein (AHRD V1 ** B6UGA2_MAIZE); contains Interpro domain(s) IPR013770 Plant lipid transfer protein and hydrophobic protein. helical ""	1	1	1	1	1	1	1	1	1	1	1	1	25.3658	25.5553	26.217	25.671	25.6383	25.9573	0.0428341	0.930839
1054	Solyc12g057120.1.1	Solyc12g057120.1.1	1	1	3	4	3	4	1	1	3	3	3	3	23.4514	23.1519	24.1703	24.8479	23.1683	24.527	0.589871	0.371047
1055	Solyc09g011450.2.1	Solyc09g011450.2.1	1	2		2	2	2	1	2		2	2	2	17.7306	22.4436		21.5244	22.6422	23.3387	2.41466	0.13578
1056	Solyc12g098740.1.1	evidence_code:10F0H1E1IEG genomic_reference:SL2.50ch12 gene_region:6448825564496191 transcript_region:SL2.50ch12:64488255..64496191+ functional_description:Epsin1 (AHRD V1 ** C0HAA4_SALSA); contains Interpro domain(s) IPR001026 Epsin. Nterminal ""	2	2		2	2	2	2	2		2	2	2	22.9915	23.4014		23.2025	22.6988		-0.245771	0.72065
1057	Solyc01g105060.2.1	genomic_reference:SL2.50ch01 gene_region:8509478485097712 transcript_region:SL2.50ch01:85094784..85097712 go_terms:GO:0005737 functional_description:(3R)hydroxymyristoyl (AHRD V1 *** Q9LX13_ARATH); contains Interpro domain(s) IPR010084 Betahydroxyacyl(acylcarrierprotein) dehydratase FabZ ""	5	3	3	1	1		5	3	3	1	1		24.1054	24.4025	24.0711	21.7656	22.0336		-2.29341	0.0046027
1058	Solyc11g007720.1.1	evidence_code:10F1H1E1IEG genomic_reference:SL2.50ch11 gene_region:19464501963262 transcript_region:SL2.50ch11:1946450..1963262 go_terms:GO:0008152.GO:0045254 functional_description:Dihydrolipoyllysineresidue acetyltransferase component of pyruvate dehydrogenase complex (AHRD V1 *** A4TXZ0_9PROT); contains Interpro domain(s) IPR006257 Dihydrolipoamide acetyltransferase. long form ""	3	2	3	1	2	1	3	2	3	1	2	1	24.9897	25.6312	25.7881	24.9936	24.3362	26.1283	-0.316965	0.617835
1059	Solyc05g013700.2.1	genomic_reference:SL2.50ch05 gene_region:69968627004096 transcript_region:SL2.50ch05:6996862..7004096 go_terms:GO:0003743 functional_description:Eukaryotic translation initiation factor 4B (AHRD V1 **** B6TRD2_MAIZE); contains Interpro domain(s) IPR010433 Plant specific eukaryotic initiation factor 4B ""	2	1	1		3	2	2	1	1		3	2	23.8501	24.2018	24.1749		23.3095	23.8212	-0.510273	0.383127
1060	Solyc02g014830.2.1	genomic_reference:SL2.50ch02 gene_region:98309189835308 transcript_region:SL2.50ch02:9830918..9835308 go_terms:GO:0042802.GO:0004185 functional_description:Serine carboxypeptidase (AHRD V1 **** A6XH04_ARATH); contains Interpro domain(s) IPR001563 Peptidase S10. serine carboxypeptidase ""	6	4	3	2	3	5	6	4	3	2	3	5	24.3257	24.5279	24.3227	23.3834	22.9968	24.8142	-0.660641	0.304263
1061	Solyc11g005360.1.1	evidence_code:10F1H0E1IEG genomic_reference:SL2.50ch11 gene_region:291709295568 transcript_region:SL2.50ch11:291709..295568 functional_description:BolAlike protein (AHRD V1 *** B6SIB6_MAIZE); contains Interpro domain(s) IPR002634 BolAlike protein ""				3	5	2				3	5	2				22.0319	22.5628			0.5
1062	Solyc11g070050.1.1	evidence_code:10F1H1E1IEG genomic_reference:SL2.50ch11 gene_region:5168685151692216 transcript_region:SL2.50ch11:51686851..51692216 functional_description:DUF866 domain protein (AHRD V1 ** A1C7N7_ASPCL); contains Interpro domain(s) IPR008584 Protein of unknown function DUF866. eukaryotic ""	2	1	4	1	1		2	1	4	1	1		23.429	24.7068	24.054	23.4048	22.7871		-0.967344	0.17686
1063	Solyc01g059930.2.1	genomic_reference:SL2.50ch01 gene_region:6216102562163678 transcript_region:SL2.50ch01:62161025..62163678+ go_terms:GO:0006950 functional_description:Universal stress protein (AHRD V1 *** D6BRD7_9ROSI); contains Interpro domain(s) IPR006016 UspA ""	4	4	4	4	3	3	4	4	4	4	3	3	25.0585	25.2857	25.1941	23.7263	22.4431	23.6228	-1.91538	0.00817882
1064	Solyc06g005160.2.1	genomic_reference:SL2.50ch06 gene_region:182627185280 transcript_region:SL2.50ch06:182627..185280+ go_terms:GO:0055114 functional_description:Ascorbate peroxidase (AHRD V1 *** Q9SMD3_SOLLC); contains Interpro domain(s) IPR019793 Peroxidases heamligand binding site IPR019794 Peroxidase. active site IPR002016 Haem peroxidase. plant/fungal/bacterial ""	4	2	3	5	6	3	4	1	3	5	6	2	24.1891	24.2567	23.9676	25.751	24.7303	24.1856	0.751159	0.215248
1065	Solyc06g083180.2.1	genomic_reference:SL2.50ch06 gene_region:4500145045004243 transcript_region:SL2.50ch06:45001450..45004243 go_terms:GO:0003735.GO:0005515 functional_description:40S ribosomal protein S8 (AHRD V1 *** Q0E158_ORYSJ); contains Interpro domain(s) IPR001047 Ribosomal protein S8e ""	1	1		2	3	3	1	1		1	2	2	19.4752	20.5533		23.1105	21.9081	23.5653	2.84704	0.00780666
1066	Solyc04g077390.2.1	genomic_reference:SL2.50ch04 gene_region:5989398159897442 transcript_region:SL2.50ch04:59893981..59897442+ go_terms:GO:0019199.GO:0004674 functional_description:ARK2 product/receptorlike serine/threonine protein kinase ARK2 (AHRD V1 *** Q9S972_ARATH); contains Interpro domain(s) IPR002290 Serine/threonine protein kinase ""	7	3	1	1	3	1	7	3	1	1	3	1	22.1626	21.3566	19.3171	16.6108	21.699	21.2211	-1.10182	0.465471
1067	Solyc06g084020.2.1	genomic_reference:SL2.50ch06 gene_region:4557549645576696 transcript_region:SL2.50ch06:45575496..45576696 go_terms:GO:0005634.GO:0000786 functional_description:Histone H1 (AHRD V1 ** O65820_SOLLC); contains Interpro domain(s) IPR005818 Histone H1/H5 ""	4	5	5	4	5	4	4	5	5	4	5	4	25.1199	25.1386	25.4282	24.225	24.0138	25.1351	-0.770923	0.170036
1068	Solyc08g074790.2.1	genomic_reference:SL2.50ch08 gene_region:5610344656105519 transcript_region:SL2.50ch08:56103446..56105519+ go_terms:GO:0005515 functional_description:Eukaryotic translation initiation factor 3 subunit 4 (AHRD V1 *** B4FBV8_MAIZE); contains Interpro domain(s) IPR017334 Translation initiation factor 3. RNAbinding subunit ""	4			5	5	2	4			5	4	1	24.3136			25.7858	25.9242	22.6617	0.476983	0.763148
1069	Solyc10g047650.1.1	Solyc10g047650.1.1	2	2		1	3	1	2	2		1	3	1	23.6519	24.7286		22.8353	26.6208		0.537827	0.709835
1070	Solyc03g006870.2.1	genomic_reference:SL2.50ch03 gene_region:13829131390635 transcript_region:SL2.50ch03:1382913..1390635+ go_terms:GO:0004614 functional_description:Phosphoglucomutase (AHRD V1 **** C1MKX8_MICPS); contains Interpro domain(s) IPR016055 AlphaDphosphohexomutase. alpha/beta/alpha I. II and III ""	3		1	2	2		3		1	2	2		22.8945		23.9543	24.4012	23.6919		0.622089	0.434223
1071	Solyc08g062660.2.1	Solyc08g062660.2.1	5	2	4	5	4	3	5	2	4	5	4	3	24.1182	23.2807	24.1838	24.1283	23.3233	24.5731	0.147388	0.797279
1072	Solyc02g091290.2.1	Solyc02g091290.2.1	6	5	5	3	3	4	6	5	5	3	3	4	23.7649	23.7879	23.7923	22.2082	21.7578	23.4233	-1.31859	0.0520754
1073	Solyc03g083390.2.1	Solyc03g083390.2.1	1	1	1	2	1	2	1	1	1	2	1	2	22.8265	20.6462	20.8658	23.4099	22.831	21.6036	1.16868	0.176652
1074	Solyc12g006980.1.1	evidence_code:10F0H1E0IEG genomic_reference:SL2.50ch12 gene_region:14115681413751 transcript_region:SL2.50ch12:1411568..1413751+ go_terms:GO:0004675 functional_description:Leucinerich repeat receptorlike protein kinase PEPR2 (AHRD V1 ** PEPR2_ARATH); contains Interpro domain(s) IPR001611 Leucinerich repeat ""				4		1				4		1				23.5682		24.7054		0.5
1075	Solyc02g084710.2.1	genomic_reference:SL2.50ch02 gene_region:4239441042396096 transcript_region:SL2.50ch02:42394410..42396096+ go_terms:GO:0045454 functional_description:Thioredoxin h1 (AHRD V1 *** A8HTK0_SOYBN); contains Interpro domain(s) IPR015467 Thioredoxin. core ""	4	3	1	2	3		3	3	1	1	2		22.7756	22.0913	20.2108	19.5175	24.74		0.436155	0.794559
1076	Solyc01g087520.2.1	genomic_reference:SL2.50ch01 gene_region:7422119274222066 transcript_region:SL2.50ch01:74221192..74222066+ go_terms:GO:0009536 functional_description:Ferredoxinthioredoxin reductase variable chain (AHRD V1 ** B6UCW8_MAIZE); contains Interpro domain(s) IPR004207 Ferredoxin thioredoxin reductase. alpha chain ""	3	3	3	3	3	4	3	3	3	3	3	4	27.1452	27.469	27.6423	27.6452	27.0363	28.6606	0.361863	0.542747
1077	Solyc04g007400.2.1	genomic_reference:SL2.50ch04 gene_region:10867331089646 transcript_region:SL2.50ch04:1086733..1089646 go_terms:GO:0043621 functional_description:Tropinone reductase II (AHRD V1 ** Q6KF78_SOLTU); contains Interpro domain(s) IPR002347 Glucose/ribitol dehydrogenase ""	2	3	2	2	3	2	2	3	2	2	3	2	25.0779	24.9258	25.5972	24.5522	23.2108	24.3128	-1.17505	0.0687897
1078	Solyc01g091050.2.1	Solyc01g091050.2.1	1	2	2	2	2	4	1	1	1	2	2	3	22.9531	24.314	23.4143	23.0582	22.6275	24.2136	-0.26072	0.691326
1079	Solyc10g039270.1.1	evidence_code:10F1H1E1IEG genomic_reference:SL2.50ch10 gene_region:2089967320903367 transcript_region:SL2.50ch10:20899673..20903367 go_terms:GO:0003755.GO:0016491 functional_description:Peptidylprolyl cistrans isomerase (AHRD V1 *** C6E462_GEOSM); contains Interpro domain(s) IPR001179 Peptidylprolyl cistrans isomerase. FKBPtype ""	6				2		6				2		21.8207				22.1801		0.359432	0.767234
1081	Solyc05g005070.2.1	genomic_reference:SL2.50ch05 gene_region:7492178722 transcript_region:SL2.50ch05:74921..78722+ go_terms:GO:0004672.GO:0005515 functional_description:RLK. Receptor like protein. putative resistance protein with an antifungal domain""	2	3					1	2					21.2753	22.1214
1082	Solyc07g017600.2.1	genomic_reference:SL2.50ch07 gene_region:76221167627390 transcript_region:SL2.50ch07:7622116..7627390+ go_terms:GO:0005618.GO:0030599 functional_description:Pectinesterase (AHRD V1 *** A9P7W7_POPTR); contains Interpro domain(s) IPR000070 Pectinesterase. catalytic ""	2	2	4	3	2	2	1	2	4	3	2	2	23.3898	23.5253	23.826	23.1082	22.3744	23.7506	-0.50264	0.374144
1083	Solyc10g081720.1.1	evidence_code:10F0H1E1IEG genomic_reference:SL2.50ch10 gene_region:6206624162069437 transcript_region:SL2.50ch10:62066241..62069437+ functional_description:Fasciclinlike arabinogalactan protein 14 (AHRD V1 *** A9XTL9_GOSHI); contains Interpro domain(s) IPR000782 FAS1 domain ""	4	2	4	3	3	2	4	2	4	3	3	2	25.1546	25.4647	25.5443	25.4078	24.0921	25.6507	-0.33763	0.570368
1084	Solyc02g090100.1.1	evidence_code:10F1H0E1IEG genomic_reference:SL2.50ch02 gene_region:4630691346307401 transcript_region:SL2.50ch02:46306913..46307401+ functional_description:Unknown Protein (AHRD V1)""	2	1	1	1	3	3	2	1	1	1	3	3	24.3522		25.1189	23.01	23.808	25.4264	-0.654078	0.467536
1085	Solyc06g065530.2.1	genomic_reference:SL2.50ch06 gene_region:3730010937303848 transcript_region:SL2.50ch06:37300109..37303848 go_terms:GO:0050525 functional_description:GDSL esterase/lipase At1g29670 (AHRD V1 *** GDL15_ARATH); contains Interpro domain(s) IPR001087 Lipase. GDSL ""	2	2	1	1	2		2	2	1	1	2		22.0121	21.7777	19.3159	16.021	21.9129		-2.06828	0.290141
1086	Solyc11g027880.1.1	evidence_code:10F0H1E1IEG genomic_reference:SL2.50ch11 gene_region:1570635715709426 transcript_region:SL2.50ch11:15706357..15709426+ go_terms:GO:0005215 functional_description:Phosphatidylinositol transfer protein SFH5 (AHRD V1 * SFH5_YARLI); contains Interpro domain(s) IPR001251 Cellular retinaldehydebinding/triple function. Cterminal ""	2	2	3	2			1	1	2	1			26.1297	26.7018	26.2937	25.6864			-0.688704	0.396236
1087	Solyc12g014270.1.1	evidence_code:10F0H1E0IEG genomic_reference:SL2.50ch12 gene_region:50916965093344 transcript_region:SL2.50ch12:5091696..5093344 functional_description:PeptideN4(Nacetylbetaglucosaminyl)asparagine amidase A (AHRD V1 *** B2W0X1_PYRTR)""	5		1	1	3	2	5		1	1	3	2	23.4866		22.0785	22.2319	23.4602	22.3188	-0.112215	0.882089
1088	Solyc02g080940.2.1	genomic_reference:SL2.50ch02 gene_region:3960567639610019 transcript_region:SL2.50ch02:39605676..39610019+ go_terms:GO:0042802.GO:0030170 functional_description:Proline synthetase cotranscribed bacterial homolog protein (AHRD V1 ** B5X4B5_SALSA); contains Interpro domain(s) IPR011078 Predicted pyridoxal phosphatedependent enzyme. YBL036C type ""	4	3	3	4	2	3	4	3	3	4	2	3	24.3581	23.5281	24.6986	23.5821	22.7077	23.2307	-1.02144	0.0972722
1089	Solyc05g054090.2.1	genomic_reference:SL2.50ch05 gene_region:6321368263214912 transcript_region:SL2.50ch05:63213682..63214912 functional_description:Unknown Protein (AHRD V1)""			1	2	2	3			1	2	2	3			24.2306	25.1621	24.2459	24.2037	0.30664	0.720984
1090	Solyc06g076630.2.1	genomic_reference:SL2.50ch06 gene_region:4398195543984216 transcript_region:SL2.50ch06:43981955..43984216 go_terms:GO:0004601 functional_description:Peroxidase (AHRD V1 **** C0KKH9_9CARY); contains Interpro domain(s) IPR002016 Haem peroxidase. plant/fungal/bacterial ""	3	4			2		3	4			2		20.3518	21.7278			21.004		-0.0358237	0.973702
1091	Solyc03g082600.2.1	genomic_reference:SL2.50ch03 gene_region:4607144046075109 transcript_region:SL2.50ch03:46071440..46075109 go_terms:GO:0045153.GO:0019899 functional_description:Cytochrome b5 (AHRD V1 **** A5Z1Y7_MALDO); contains Interpro domain(s) IPR001199 Cytochrome b5 ""	2	2	3	2	2	2	2	2	3	2	2	2	24.9998	24.6478	24.7769	24.4826	23.3869	24.5065	-0.682885	0.226038
1092	Solyc06g051720.2.1	genomic_reference:SL2.50ch06 gene_region:3175419131758216 transcript_region:SL2.50ch06:31754191..31758216 go_terms:GO:0004091 functional_description:Isoamyl acetatehydrolyzing esterase (AHRD V1 ** B6T5T9_MAIZE); contains Interpro domain(s) IPR013831 Esterase. SGNH hydrolasetype. subgroup ""	5	3	4	2	4	2	5	3	4	2	4	2	23.6789	22.3853	22.1066	23.6133	25.1232	23.8179	1.46123	0.0621584
1093	Solyc02g088260.2.1	genomic_reference:SL2.50ch02 gene_region:4498864344994359 transcript_region:SL2.50ch02:44988643..44994359 functional_description:Latex abundant protein 1 (AHRD V1 * Q6XNP6_HEVBR)""	2		1	4	1	1	2		1	4	1	1	23.3338		25.0595	23.8886	23.6142	24.7498	-0.112411	0.885585
[truncated: 753 more rows]
