# Supplementary material for: BABA-induced pathogen resistance: a multi-omics analysis of the tomato response reveals a hyper-receptive status involving ethylene
Source: Hortic Res. 2023 Apr 13;10(6):uhad068. doi: 10.1093/hr/uhad068 (PMC10243938; doi:10.1093/hr/uhad068)
Supplement: Web_Material_uhad068 [file web_material_uhad068.zip › S4_Table.xlsx]

## Sheet: Orthologoues
S4 Table. Orthologoues across our and previous transcriptomic studies of BABA treated potato (Bengtsson et al., 2014) and Arabidopsis plants (Zimmerli et al., 2008).
Bengtsson, T., Weighill, D., Proux-Wéra, E., Levander, F., Resjö, S., Burra, D.D., Moushib, L.I., Hedley, P.E., Liljeroth, E., Jacobson, D., et al. (2014). Proteomics and transcriptomics of the BABA-induced resistance response in potato using a novel functional annotation approach. BMC Genomics 15, 315.
Zimmerli, L., Hou, B.-H., Tsai, C.-H., Jakab, G., Mauch-Mani, B., and Somerville, S. (2008). The xenobiotic beta-aminobutyric acid enhances Arabidopsis thermotolerance. Plant J. Cell Mol. Biol. 53, 144–156.
Genes found only in one species			Orthologues for S. tuberosum and S. lycopersicum		Orthologues for S. tuberosum and A. thaliana		Orthologues for A. thaliana and S. lycopersicum		Orthologues common for S. tuberosum, S. lycopersicum and A. thaliana
Only in A. thaliana	Only in S. tuberosum	Only in S. lycopersicum	In S. tuberosum	In S. lycopersicum	In S. tuberosum	In A. thaliana	In A. thaliana	In S. lycopersicum	In A. thaliana	In S. lycopersicum	In S. tuberosum
AT1G09460.1	PGSC0003DMP400008505	Solyc00g174330.2.1	PGSC0003DMP400000417	Solyc00g217960.1.1	PGSC0003DMP400000269	AT1G04120.3	AT1G11820.3	Solyc01g007110.2.1	AT1G64070.1	Solyc01g102880.1.1	PGSC0003DMP400037912
AT5G47810.1	PGSC0003DMP400004343	Solyc08g080630.2.1	PGSC0003DMP400000626	Solyc01g005420.2.1	PGSC0003DMP400001984	AT1G04990.5	AT1G16510.1	Solyc01g079930.1.1	AT5G38850.1	Solyc01g102840.2.1	PGSC0003DMP400017024
AT2G03120.1	PGSC0003DMP400054573	Solyc08g080640.1.1	PGSC0003DMP400000968	Solyc01g005470.2.1	PGSC0003DMP400002065	AT1G07250.1	AT1G20380.1	Solyc01g079940.2.1	AT1G21310.1	Solyc04g007320.1.1	PGSC0003DMP400051226
AT2G23410.1	PGSC0003DMP400024650	Solyc10g075150.1.1	PGSC0003DMP400000994	Solyc01g006950.2.1	PGSC0003DMP400003096	AT1G07810.1	AT1G20670.1	Solyc01g079950.2.1	AT5G06640.1	Solyc01g014840.2.1	PGSC0003DMP400001495
AT3G07750.1	PGSC0003DMP400044139	Solyc01g087590.2.1	PGSC0003DMP400001023	Solyc01g007220.2.1	PGSC0003DMP400003795	AT1G17730.1	AT1G30720.1	Solyc01g080010.2.1	AT4G14130.1	Solyc09g098510.2.1	PGSC0003DMP400001497
AT3G33520.1	PGSC0003DMP400055966	Solyc04g077270.2.1	PGSC0003DMP400001237	Solyc01g007770.2.1	PGSC0003DMP400004443	AT1G18450.1	AT1G30730.1	Solyc01g095990.2.1	AT3G43960.1	Solyc04g071100.1.1	PGSC0003DMP400037451
AT5G47640.1	PGSC0003DMP400004461	Solyc07g054720.1.1	PGSC0003DMP400001238	Solyc01g007960.2.1	PGSC0003DMP400006171	AT1G20696.5	AT1G31850.3	Solyc01g109710.2.1	AT3G63380.1	Solyc03g093130.2.1	PGSC0003DMP400024633
AT4G18230.3	PGSC0003DMP400054264	Solyc05g007950.2.1	PGSC0003DMP400001483	Solyc01g008620.2.1	PGSC0003DMP400006984	AT1G22300.3	AT1G53590.1	Solyc01g110480.2.1	AT3G16340.1	Solyc03g093080.2.1	PGSC0003DMP400043367
AT3G21720.1	PGSC0003DMP400064398	Solyc01g079200.2.1	PGSC0003DMP400001875	Solyc01g009810.2.1	PGSC0003DMP400007583	AT1G30755.5	AT1G56210.1	Solyc01g111440.2.1	AT3G46700.1	Solyc03g093110.2.1	PGSC0003DMP400068457
AT5G05360.1	PGSC0003DMP400044135	Solyc04g025650.2.1	PGSC0003DMP400002220	Solyc01g009870.2.1	PGSC0003DMP400008162	AT1G34130.1	AT1G70640.1	Solyc02g022850.1.1	AT2G02220.1	Solyc03g093120.2.1	PGSC0003DMP400065611
AT3G06810.1	PGSC0003DMP400045619	Solyc06g075690.2.1	PGSC0003DMP400002390	Solyc01g010020.2.1	PGSC0003DMP400008576	AT1G51730.1	AT1G78090.1	Solyc02g064980.1.1	AT1G73080.1	Solyc02g076980.2.1	PGSC0003DMP400004038
AT3G11950.5	PGSC0003DMP400065616	Solyc12g005450.1.1	PGSC0003DMP400002692	Solyc01g010430.2.1	PGSC0003DMP400008650	AT1G53780.3	AT2G02450.1	Solyc02g067530.2.1	AT1G19180.3	Solyc02g077040.2.1	PGSC0003DMP400037742
AT5G63280.1	PGSC0003DMP400018733	Solyc12g100250.1.1	PGSC0003DMP400002693	Solyc01g060020.2.1	PGSC0003DMP400009229	AT1G62040.1	AT2G03890.1	Solyc02g070090.1.1	AT1G74950.1	Solyc02g077050.2.1	PGSC0003DMP400037746
AT3G56230.1	PGSC0003DMP400004917	Solyc05g010020.2.1	PGSC0003DMP400002694	Solyc01g067010.2.1	PGSC0003DMP400010538	AT1G65660.1	AT2G21620.1	Solyc02g071470.2.1	AT5G16730.1	Solyc03g006210.1.1	PGSC0003DMP400047139
AT5G39220.1	PGSC0003DMP400056122	Solyc01g005160.2.1	PGSC0003DMP400002757	Solyc01g073820.2.1	PGSC0003DMP400011378	AT1G76990.5	AT2G24300.3	Solyc02g072210.1.1	AT2G32240.1	Solyc02g092450.2.1	PGSC0003DMP400036213
AT2G39370.1	PGSC0003DMP400045575	Solyc11g068940.1.1	PGSC0003DMP400002801	Solyc01g073840.1.1	PGSC0003DMP400012396	AT2G04410.1	AT2G30040.1	Solyc02g079040.2.1	AT3G22235.1	Solyc02g064680.2.1	PGSC0003DMP400014552
AT5G02840.5	PGSC0003DMP400052390	Solyc04g074680.1.1	PGSC0003DMP400003053	Solyc01g073890.2.1	PGSC0003DMP400012920	AT2G14740.1	AT2G31090.1	Solyc02g084630.2.1	AT3G22231.1	Solyc09g082870.1.1	PGSC0003DMP400005281
AT1G24460.1	PGSC0003DMP400040246	Solyc08g080650.1.1	PGSC0003DMP400003070	Solyc01g079480.2.1	PGSC0003DMP400012921	AT2G17200.1	AT2G37760.7	Solyc02g088630.2.1	AT2G14560.3	Solyc08g067610.2.1	PGSC0003DMP400037649
AT4G28950.1	PGSC0003DMP400056336	Solyc01g097240.2.1	PGSC0003DMP400003094	Solyc01g079600.2.1	PGSC0003DMP400012943	AT2G28190.1	AT2G40280.1	Solyc02g090970.1.1	AT5G01750.1	Solyc05g053600.2.1	PGSC0003DMP400033996
AT1G75420.3	PGSC0003DMP400014364	Solyc01g098910.2.1	PGSC0003DMP400003305	Solyc01g079610.2.1	PGSC0003DMP400014805	AT2G29590.1	AT2G40610.1	Solyc02g090990.1.1	AT5G23190.1	Solyc05g053610.2.1	PGSC0003DMP400019496
AT5G18920.1	PGSC0003DMP400005465	Solyc01g057770.2.1	PGSC0003DMP400003309	Solyc01g079740.2.1	PGSC0003DMP400015420	AT2G30770.1	AT2G42760.1	Solyc02g092990.1.1	AT4G00360.1	Solyc03g078490.2.1	PGSC0003DMP400054719
AT1G27540.3	PGSC0003DMP400054772	Solyc03g097170.2.1	PGSC0003DMP400003431	Solyc01g079810.2.1	PGSC0003DMP400015651	AT2G36060.3	AT2G44840.1	Solyc02g093580.2.1	AT2G44060.1	Solyc06g008300.2.1	PGSC0003DMP400024245
AT4G20330.1	PGSC0003DMP400005769	Solyc03g083480.2.1	PGSC0003DMP400003446	Solyc01g080570.2.1	PGSC0003DMP400017393	AT2G45070.3	AT3G10340.1	Solyc03g008010.2.1	AT2G40470.1	Solyc12g009220.1.1	PGSC0003DMP400013288
AT1G11545.1	PGSC0003DMP400026776	Solyc05g009650.2.1	PGSC0003DMP400003578	Solyc01g080890.2.1	PGSC0003DMP400017748	AT2G46930.1	AT3G11690.1	Solyc03g044220.1.1	AT3G21770.1	Solyc07g022910.2.1	PGSC0003DMP400042107
AT4G00400.1	PGSC0003DMP400049430	Solyc04g051690.2.1	PGSC0003DMP400003821	Solyc01g086730.2.1	PGSC0003DMP400017963	AT2G47850.3	AT3G17510.1	Solyc03g044790.2.1	AT5G67160.1	Solyc05g016060.2.1	PGSC0003DMP400042108
AT2G36490.1	PGSC0003DMP400008501	Solyc03g098730.1.1	PGSC0003DMP400003867	Solyc01g087570.2.1	PGSC0003DMP400018235	AT3G03120.1	AT3G25140.1	Solyc03g093610.1.1	AT1G73880.1	Solyc10g085420.1.1	PGSC0003DMP400044834
AT2G21950.1	PGSC0003DMP400043882	Solyc08g077560.2.1	PGSC0003DMP400003872	Solyc01g087800.2.1	PGSC0003DMP400018479	AT3G05500.1	AT3G29810.1	Solyc03g097050.2.1	AT2G25670.1	Solyc07g006890.1.1	PGSC0003DMP400044835
AT1G10170.3	PGSC0003DMP400003884	Solyc02g083880.2.1	PGSC0003DMP400003874	Solyc01g087810.2.1	PGSC0003DMP400018842	AT3G05560.3	AT3G45010.1	Solyc03g098100.2.1	AT3G61180.1	Solyc01g095150.2.1	PGSC0003DMP400042613
AT1G28400.1	PGSC0003DMP400023825	Solyc04g077310.2.1	PGSC0003DMP400003876	Solyc01g088690.2.1	PGSC0003DMP400021191	AT3G06380.1	AT3G48100.1	Solyc03g111710.2.1	AT3G54140.1	Solyc01g095140.2.1	PGSC0003DMP400042614
AT1G67360.1	PGSC0003DMP400046926	Solyc04g079660.2.1	PGSC0003DMP400003883	Solyc01g090300.2.1	PGSC0003DMP400021193	AT3G07780.3	AT3G48430.1	Solyc03g112100.2.1	AT5G42050.1	Solyc11g072470.1.1	PGSC0003DMP400047733
AT1G68180.1	PGSC0003DMP400005335	Solyc11g007980.1.1	PGSC0003DMP400004053	Solyc01g090310.2.1	PGSC0003DMP400022358	AT3G10860.1	AT3G50440.1	Solyc03g112300.2.1	AT5G53370.1	Solyc06g005090.2.1	PGSC0003DMP400054925
AT5G55240.1	PGSC0003DMP400026986	Solyc10g055820.1.1	PGSC0003DMP400004084	Solyc01g090320.2.1	PGSC0003DMP400023205	AT3G13310.1	AT3G51250.1	Solyc03g113380.2.1	AT1G77450.1	Solyc05g046010.2.1	PGSC0003DMP400000468
AT5G54730.1	PGSC0003DMP400005305	Solyc07g005100.2.1	PGSC0003DMP400004153	Solyc01g091590.2.1	PGSC0003DMP400023787	AT3G15360.1	AT3G54920.1	Solyc03g113720.2.1	AT5G03540.3	Solyc01g107080.2.1	PGSC0003DMP400016626
AT5G46180.1	PGSC0003DMP400028369	Solyc04g079760.2.1	PGSC0003DMP400004302	Solyc01g091910.2.1	PGSC0003DMP400025196	AT3G20010.7	AT3G54980.1	Solyc03g114890.2.1	AT4G12720.5	Solyc03g114710.2.1	PGSC0003DMP400052967
AT3G04320.1	PGSC0003DMP400025705	Solyc06g030470.2.1	PGSC0003DMP400004911	Solyc01g094410.2.1	PGSC0003DMP400026673	AT3G28345.1	AT3G57390.3	Solyc03g115040.2.1	AT5G65170.1	Solyc10g081570.1.1	PGSC0003DMP400030052
AT3G26100.5	PGSC0003DMP400056456	Solyc03g121340.1.1	PGSC0003DMP400005115	Solyc01g094840.2.1	PGSC0003DMP400026718	AT3G46060.3	AT3G58120.1	Solyc03g119530.2.1	AT1G24360.1	Solyc07g053420.2.1	PGSC0003DMP400010362
AT5G64500.1	PGSC0003DMP400029063	Solyc01g098690.2.1	PGSC0003DMP400005301	Solyc01g095080.2.1	PGSC0003DMP400027180	AT3G47160.3	AT3G58790.1	Solyc03g121400.1.1	AT5G16150.3	Solyc09g090470.2.1	PGSC0003DMP400055069
AT1G21200.1	PGSC0003DMP400030790	Solyc07g008620.1.1	PGSC0003DMP400005484	Solyc01g096510.2.1	PGSC0003DMP400027253	AT3G50810.3	AT3G60350.1	Solyc04g051820.2.1	AT4G30060.1	Solyc08g082610.2.1	PGSC0003DMP400055618
AT1G51250.1	PGSC0003DMP400005955	Solyc04g025530.2.1	PGSC0003DMP400005490	Solyc01g097270.2.1	PGSC0003DMP400027464	AT3G51260.1	AT3G61850.5	Solyc04g072920.2.1	AT4G21960.1	Solyc08g008370.2.1	PGSC0003DMP400002637
AT5G52900.1	PGSC0003DMP400000650	Solyc06g050630.2.1	PGSC0003DMP400005491	Solyc01g098370.1.1	PGSC0003DMP400027641	AT3G52200.1	AT4G09960.5	Solyc04g074290.2.1	AT3G22370.1	Solyc03g123630.2.1	PGSC0003DMP400039927
AT2G01930.1	PGSC0003DMP400025805	Solyc02g094000.1.1	PGSC0003DMP400005775	Solyc01g100010.2.1	PGSC0003DMP400028621	AT3G53180.1	AT4G10730.1	Solyc04g082120.2.1	AT1G05000.3	Solyc09g075330.2.1	PGSC0003DMP400030392
AT1G70340.1	PGSC0003DMP400048350	Solyc07g055690.1.1	PGSC0003DMP400005849	Solyc01g100040.2.1	PGSC0003DMP400029254	AT3G59700.1	AT4G13020.7	Solyc04g082530.2.1	AT3G24520.1	Solyc11g017470.1.1	PGSC0003DMP400030968
AT5G65440.9	PGSC0003DMP400046622	Solyc02g086210.2.1	PGSC0003DMP400005954	Solyc01g100200.2.1	PGSC0003DMP400030353	AT4G11010.1	AT4G15550.1	Solyc05g014760.2.1	AT1G11410.3	Solyc04g009440.2.1	PGSC0003DMP400020824
AT2G45530.1	PGSC0003DMP400008716	Solyc06g072670.2.1	PGSC0003DMP400006030	Solyc01g100240.2.1	PGSC0003DMP400030462	AT4G27380.1	AT4G17090.1	Solyc05g041540.2.1	AT1G29050.1	Solyc03g111320.1.1	PGSC0003DMP400055874
AT5G24170.1	PGSC0003DMP400039130	Solyc08g068770.1.1	PGSC0003DMP400006053	Solyc01g103470.2.1	PGSC0003DMP400030495	AT4G28480.1	AT4G24400.1	Solyc05g052050.1.1	AT1G80530.1	Solyc03g115070.1.1	PGSC0003DMP400055875
AT5G25270.1	PGSC0003DMP400031513	Solyc04g077650.2.1	PGSC0003DMP400006270	Solyc01g104050.2.1	PGSC0003DMP400031594	AT4G29520.1	AT4G25220.1	Solyc06g051800.2.1	AT2G02800.1	Solyc07g045430.2.1	PGSC0003DMP400013858
AT4G19880.3	PGSC0003DMP400017469	Solyc11g005840.1.1	PGSC0003DMP400006280	Solyc01g105070.2.1	PGSC0003DMP400031704	AT4G30810.1	AT4G25310.1	Solyc06g073850.1.1	AT2G36120.1	Solyc07g043250.1.1	PGSC0003DMP400006842
AT3G03070.1	PGSC0003DMP400008083	Solyc12g009770.1.1	PGSC0003DMP400006287	Solyc01g105210.2.1	PGSC0003DMP400031713	AT4G33510.1	AT4G25680.1	Solyc06g082440.1.1	AT1G65380.1	Solyc06g071060.1.1	PGSC0003DMP400008674
AT4G38980.1	PGSC0003DMP400029980	Solyc09g015770.2.1	PGSC0003DMP400006538	Solyc01g105280.2.1	PGSC0003DMP400032576	AT4G36000.1	AT4G32410.1	Solyc06g083310.2.1	AT3G01090.3	Solyc09g074230.2.1	PGSC0003DMP400025643
AT5G04130.3	PGSC0003DMP400004546	Solyc01g091490.2.1	PGSC0003DMP400006546	Solyc01g105450.2.1	PGSC0003DMP400032650	AT4G36810.1	AT4G33910.1	Solyc07g005330.2.1	AT5G29000.3	Solyc05g009120.2.1	PGSC0003DMP400003170
AT5G14970.1	PGSC0003DMP400040771	Solyc12g008960.1.1	PGSC0003DMP400006552	Solyc01g105560.2.1	PGSC0003DMP400033284	AT5G05610.1	AT5G02230.3	Solyc07g040720.2.1	AT1G78860.1	Solyc10g084240.1.1	PGSC0003DMP400013470
AT4G00755.1	PGSC0003DMP400007818	Solyc03g114600.2.1	PGSC0003DMP400006736	Solyc01g105630.2.1	PGSC0003DMP400033314	AT5G10760.1	AT5G04860.1	Solyc07g061950.2.1	AT1G02130.1	Solyc09g007520.2.1	PGSC0003DMP400012868
AT2G32640.1	PGSC0003DMP400050476	Solyc01g106500.2.1	PGSC0003DMP400006792	Solyc01g106610.2.1	PGSC0003DMP400033447	AT5G22030.1	AT5G09960.3	Solyc07g066560.1.1	AT4G08770.1	Solyc08g075540.2.1	PGSC0003DMP400049435
AT4G28760.1	PGSC0003DMP400006014	Solyc08g082110.2.1	PGSC0003DMP400007096	Solyc01g106620.2.1	PGSC0003DMP400035249	AT5G25280.3	AT5G16360.1	Solyc08g059710.2.1	AT5G42500.1	Solyc08g075550.2.1	PGSC0003DMP400030290
AT5G55970.3	PGSC0003DMP400025951	Solyc03g122190.2.1	PGSC0003DMP400007118	Solyc01g107090.2.1	PGSC0003DMP400035301	AT5G27700.1	AT5G19120.1	Solyc08g076390.2.1	AT5G45480.1	Solyc07g049560.2.1	PGSC0003DMP400043385
AT3G63030.1	PGSC0003DMP400014636	Solyc04g071780.2.1	PGSC0003DMP400007130	Solyc01g107100.2.1	PGSC0003DMP400038303	AT5G40020.1	AT5G19890.1	Solyc08g077530.2.1	AT2G28960.1	Solyc04g056340.2.1	PGSC0003DMP400035490
AT1G79330.1	PGSC0003DMP400003887	Solyc03g083470.2.1	PGSC0003DMP400007176	Solyc01g107780.2.1	PGSC0003DMP400038653	AT5G41040.1	AT5G21326.1	Solyc09g007890.1.1	AT1G13210.1	Solyc07g055710.2.1	PGSC0003DMP400053515
AT4G37680.5	PGSC0003DMP400001816	Solyc04g005040.1.1	PGSC0003DMP400007266	Solyc01g107820.2.1	PGSC0003DMP400039983	AT5G42090.1	AT5G44100.1	Solyc09g007900.2.1	AT1G06390.1	Solyc10g006720.2.1	PGSC0003DMP400054136
AT5G45360.1	PGSC0003DMP400040564	Solyc02g080050.1.1	PGSC0003DMP400007420	Solyc01g108440.2.1	PGSC0003DMP400040088	AT5G47720.5	AT5G50200.3	Solyc09g007910.2.1	AT5G66920.1	Solyc02g079590.2.1	PGSC0003DMP400001657
AT5G63600.1	PGSC0003DMP400014414	Solyc03g115870.2.1	PGSC0003DMP400007581	Solyc01g109110.2.1	PGSC0003DMP400041742	AT5G48570.1	AT5G55180.1	Solyc09g075890.2.1	AT5G14040.1	Solyc02g077080.2.1	PGSC0003DMP400054146
AT3G60600.3	PGSC0003DMP400010170	Solyc03g122340.2.1	PGSC0003DMP400007584	Solyc01g109720.2.1	PGSC0003DMP400041746	AT5G48760.1	AT5G63160.3	Solyc09g092480.1.1	AT1G20880.3	Solyc07g053350.2.1	PGSC0003DMP400027520
AT3G26910.3	PGSC0003DMP400021473	Solyc08g016440.2.1	PGSC0003DMP400007677	Solyc01g111980.2.1	PGSC0003DMP400042782	AT5G55070.1	AT5G67250.1	Solyc10g008730.2.1	AT1G64060.1	Solyc11g008200.1.1	PGSC0003DMP400055981
AT2G32980.1	PGSC0003DMP400024126	Solyc04g074950.2.1	PGSC0003DMP400007826	Solyc01g112080.2.1	PGSC0003DMP400042806	AT5G57870.1	AT5G67420.1	Solyc10g055760.1.1	AT5G46690.1	Solyc05g007140.2.1	PGSC0003DMP400027849
AT5G59710.3	PGSC0003DMP400010683	Solyc00g201160.2.1	PGSC0003DMP400008009	Solyc01g112220.2.1	PGSC0003DMP400045290	AT5G58350.1		Solyc10g086280.1.1	AT3G18490.1	Solyc01g010660.2.1	PGSC0003DMP400012597
AT3G62730.1	PGSC0003DMP400037134	Solyc02g087210.2.1	PGSC0003DMP400008397	Solyc02g031990.1.1	PGSC0003DMP400045786	AT5G59870.1		Solyc11g068440.1.1	AT1G17060.1	Solyc07g052220.1.1	PGSC0003DMP400023158
AT5G01800.1	PGSC0003DMP400021005	Solyc08g062490.2.1	PGSC0003DMP400008459	Solyc02g032950.2.1	PGSC0003DMP400046824	AT5G59880.1		Solyc11g072920.1.1	AT5G07270.1	Solyc11g011180.1.1	PGSC0003DMP400055404
AT5G15980.1	PGSC0003DMP400016444	Solyc07g006420.1.1	PGSC0003DMP400008487	Solyc02g036480.1.1	PGSC0003DMP400047011	AT5G62150.1		Solyc12g009020.1.1	AT2G41100.7	Solyc10g079130.1.1	PGSC0003DMP400038002
AT5G51890.1	PGSC0003DMP400042328	Solyc05g051480.2.1	PGSC0003DMP400008560	Solyc02g061770.2.1	PGSC0003DMP400047709	AT5G63510.1		Solyc12g010440.1.1	AT1G78310.1	Solyc10g076460.1.1	PGSC0003DMP400051043
AT5G09300.3	PGSC0003DMP400009071	Solyc11g068620.1.1	PGSC0003DMP400008626	Solyc02g062300.2.1	PGSC0003DMP400048469	AT5G64430.1		Solyc12g088360.1.1	AT2G44500.1	Solyc07g062480.1.1	PGSC0003DMP400063175
AT3G25740.1	PGSC0003DMP400055042	Solyc12g010710.1.1	PGSC0003DMP400008766	Solyc02g062390.2.1	PGSC0003DMP400049161	AT5G64670.1		Solyc12g098580.1.1	AT5G44380.1	Solyc08g078070.2.1	PGSC0003DMP400013232
AT1G80500.1	PGSC0003DMP400039745	Solyc03g093890.2.1	PGSC0003DMP400008792	Solyc02g062800.2.1	PGSC0003DMP400051823				AT2G19600.1	Solyc01g006300.2.1	PGSC0003DMP400031953
AT5G01600.1	PGSC0003DMP400009060	Solyc06g005170.2.1	PGSC0003DMP400008909	Solyc02g062890.1.1	PGSC0003DMP400052623				AT5G01540.1	Solyc10g055200.1.1	PGSC0003DMP400047098
AT3G12480.1	PGSC0003DMP400029515	Solyc03g094160.2.1	PGSC0003DMP400008917	Solyc02g064570.1.1	PGSC0003DMP400052961				AT5G62470.1	Solyc12g094650.1.1	PGSC0003DMP400056347
AT2G46220.1	PGSC0003DMP400048540	Solyc04g015360.2.1	PGSC0003DMP400009080	Solyc02g067610.1.1	PGSC0003DMP400053037				AT4G10250.1	Solyc02g014030.1.1	PGSC0003DMP400038473
AT1G16040.3	PGSC0003DMP400041757	Solyc10g076480.1.1	PGSC0003DMP400009083	Solyc02g068300.2.1	PGSC0003DMP400053664				AT3G62260.3	Solyc05g010120.2.1	PGSC0003DMP400024913
AT5G62330.1	PGSC0003DMP400025743	Solyc08g075570.2.1	PGSC0003DMP400009286	Solyc02g068460.1.1	PGSC0003DMP400054414				AT2G40150.1	Solyc03g115660.2.1	PGSC0003DMP400022973
AT5G67240.3	PGSC0003DMP400038810	Solyc02g063540.1.1	PGSC0003DMP400009458	Solyc02g068680.1.1	PGSC0003DMP400054926				AT1G73190.1	Solyc02g090360.2.1	PGSC0003DMP400067474
AT3G23660.1	PGSC0003DMP400028175	Solyc06g007190.2.1	PGSC0003DMP400009535	Solyc02g069580.2.1	PGSC0003DMP400055014				AT4G28890.1	Solyc03g097840.2.1	PGSC0003DMP400012541
AT1G77670.1	PGSC0003DMP400022802	Solyc08g080620.1.1	PGSC0003DMP400009557	Solyc02g069960.2.1					AT3G48990.1	Solyc02g082270.2.1	PGSC0003DMP400043768
AT3G05890.1	PGSC0003DMP400041369	Solyc04g007580.1.1	PGSC0003DMP400009657	Solyc02g070020.1.1					AT1G71250.1	Solyc03g117980.2.1	PGSC0003DMP400028508
AT3G12150.1	PGSC0003DMP400041235	Solyc05g009000.2.1	PGSC0003DMP400009720	Solyc02g070110.1.1					AT4G22690.1	Solyc01g106460.2.1	PGSC0003DMP400003778
AT1G54210.3	PGSC0003DMP400011713	Solyc01g007050.1.1	PGSC0003DMP400009936	Solyc02g071130.2.1					AT1G49850.1	Solyc05g016310.1.1	PGSC0003DMP400043812
AT1G49230.1	PGSC0003DMP400044131	Solyc02g020890.2.1	PGSC0003DMP400009947	Solyc02g071780.2.1					AT2G19590.1	Solyc07g062500.2.1	PGSC0003DMP400054575
AT1G10030.1	PGSC0003DMP400010943	Solyc02g071560.2.1	PGSC0003DMP400010157	Solyc02g071820.2.1					AT5G45340.1	Solyc08g014570.2.1	PGSC0003DMP400021503
AT3G22520.1	PGSC0003DMP400038445	Solyc06g060110.2.1	PGSC0003DMP400010168	Solyc02g072070.2.1					AT3G15210.1	Solyc06g053930.2.1	PGSC0003DMP400046287
AT2G38280.1	PGSC0003DMP400045338	Solyc10g051120.1.1	PGSC0003DMP400010255	Solyc02g072080.1.1					AT3G57260.1	Solyc06g061190.1.1	PGSC0003DMP400030100
AT5G25770.3	PGSC0003DMP400012804	Solyc04g071600.2.1	PGSC0003DMP400010348	Solyc02g077060.1.1					AT3G18970.1	Solyc01g086640.2.1	PGSC0003DMP400036029
AT1G29950.1	PGSC0003DMP400052979	Solyc07g052150.2.1	PGSC0003DMP400010464	Solyc02g077290.1.1					AT3G62550.1	Solyc06g065060.1.1	PGSC0003DMP400012923
AT1G07010.3	PGSC0003DMP400029984	Solyc07g055670.1.1	PGSC0003DMP400010511	Solyc02g077370.1.1						Solyc12g056160.1.1	PGSC0003DMP400002762
AT4G08170.7	PGSC0003DMP400056894	Solyc01g007030.2.1	PGSC0003DMP400010531	Solyc02g078170.1.1						Solyc09g005000.1.1	PGSC0003DMP400052747
AT3G15780.1	PGSC0003DMP400060037	Solyc06g048700.1.1	PGSC0003DMP400010624	Solyc02g079510.2.1						Solyc09g090130.2.1	PGSC0003DMP400031690
AT3G27080.1	PGSC0003DMP400016644	Solyc03g082370.1.1	PGSC0003DMP400010800	Solyc02g079570.2.1						Solyc10g086680.1.1	PGSC0003DMP400052109
AT5G06440.5	PGSC0003DMP400039912	Solyc06g011470.2.1	PGSC0003DMP400010879	Solyc02g079710.2.1						Solyc01g068000.2.1	PGSC0003DMP400012850
AT1G31817.1	PGSC0003DMP400025939	Solyc07g055630.2.1	PGSC0003DMP400010905	Solyc02g079720.1.1						Solyc02g082950.2.1	PGSC0003DMP400039697
AT5G49190.3	PGSC0003DMP400042448	Solyc05g013410.2.1	PGSC0003DMP400011192	Solyc02g080890.2.1						Solyc06g011350.2.1	PGSC0003DMP400044603
AT5G54660.1	PGSC0003DMP400005466	Solyc02g072150.2.1	PGSC0003DMP400011220	Solyc02g081450.2.1						Solyc03g112340.1.1	PGSC0003DMP400024510
AT1G14570.3	PGSC0003DMP400028410	Solyc10g081970.1.1	PGSC0003DMP400011350	Solyc02g081500.2.1						Solyc06g035960.2.1	PGSC0003DMP400026222
AT5G65960.1	PGSC0003DMP400027887	Solyc02g090560.2.1	PGSC0003DMP400011373	Solyc02g082450.2.1						Solyc02g071620.2.1	PGSC0003DMP400022715
AT1G18270.3	PGSC0003DMP400044760	Solyc01g005040.2.1	PGSC0003DMP400011744	Solyc02g082910.2.1						Solyc08g079420.2.1	PGSC0003DMP400051976
AT3G08770.1	PGSC0003DMP400062340	Solyc03g078370.1.1	PGSC0003DMP400011814	Solyc02g082920.2.1						Solyc01g107290.2.1	PGSC0003DMP400010832
AT2G28790.1	PGSC0003DMP400007819	Solyc03g120110.2.1	PGSC0003DMP400011864	Solyc02g083360.1.1						Solyc07g049530.2.1	PGSC0003DMP400033500
AT4G18610.1	PGSC0003DMP400017316	Solyc06g074670.2.1	PGSC0003DMP400011896	Solyc02g083400.2.1						Solyc08g005610.2.1
AT5G39610.1	PGSC0003DMP400045913	Solyc03g120550.2.1	PGSC0003DMP400012012	Solyc02g083460.2.1						Solyc07g053740.1.1
AT1G30110.1	PGSC0003DMP400051041	Solyc01g007040.2.1	PGSC0003DMP400012122	Solyc02g084890.1.1						Solyc10g079860.1.1
AT2G42680.1	PGSC0003DMP400029970	Solyc02g091700.2.1	PGSC0003DMP400012222	Solyc02g084900.2.1						Solyc01g096200.2.1
AT5G27950.1	PGSC0003DMP400065327	Solyc08g077020.1.1	PGSC0003DMP400012399	Solyc02g085010.1.1						Solyc09g011660.2.1
AT3G04080.1	PGSC0003DMP400003069	Solyc04g014770.1.1	PGSC0003DMP400012540	Solyc02g085050.2.1
AT5G20700.1	PGSC0003DMP400028737	Solyc06g076050.2.1	PGSC0003DMP400012619	Solyc02g085830.2.1
AT2G03070.1	PGSC0003DMP400026440	Solyc04g082830.2.1	PGSC0003DMP400013325	Solyc02g086880.2.1
AT3G48780.1	PGSC0003DMP400018761	Solyc02g090110.2.1	PGSC0003DMP400013327	Solyc02g087070.2.1
AT5G60460.1	PGSC0003DMP400035081	Solyc08g008110.2.1	PGSC0003DMP400013616	Solyc02g088090.1.1
AT1G74710.1	PGSC0003DMP400048481	Solyc02g077470.2.1	PGSC0003DMP400013897	Solyc02g089320.2.1
AT4G19140.1	PGSC0003DMP400027079	Solyc05g009010.1.1	PGSC0003DMP400013965	Solyc02g089610.1.1
AT3G12130.1	PGSC0003DMP400055389	Solyc04g007380.1.1	PGSC0003DMP400013966	Solyc02g089720.1.1
AT3G54200.1	PGSC0003DMP400022012	Solyc08g066320.2.1	PGSC0003DMP400013975	Solyc02g089900.1.1
AT5G63080.1	PGSC0003DMP400037849	Solyc06g075610.1.1	PGSC0003DMP400013983	Solyc02g090490.2.1
AT2G40920.1	PGSC0003DMP400032377	Solyc07g048060.1.1	PGSC0003DMP400014063	Solyc02g090820.2.1
AT5G39660.3	PGSC0003DMP400055712	Solyc00g233480.1.1	PGSC0003DMP400014077	Solyc02g091380.1.1
AT5G61640.1	PGSC0003DMP400058301	Solyc04g057830.1.1	PGSC0003DMP400014356	Solyc02g091650.2.1
AT5G39510.1	PGSC0003DMP400007947	Solyc03g006700.2.1	PGSC0003DMP400014361	Solyc02g092120.2.1
AT1G12080.1	PGSC0003DMP400048236	Solyc06g068270.2.1	PGSC0003DMP400014501	Solyc02g092580.2.1
AT1G52690.1	PGSC0003DMP400009760	Solyc05g012890.1.1	PGSC0003DMP400014638	Solyc02g093050.2.1
AT3G14940.1	PGSC0003DMP400029657	Solyc10g052880.1.1	PGSC0003DMP400014817	Solyc02g093520.2.1
AT3G19640.1	PGSC0003DMP400029519	Solyc01g058250.1.1	PGSC0003DMP400014887	Solyc02g093860.2.1
AT1G10470.3	PGSC0003DMP400050563	Solyc02g086700.2.1	PGSC0003DMP400015119	Solyc03g005040.1.1
AT3G23170.1	PGSC0003DMP400021465	Solyc01g106390.2.1	PGSC0003DMP400015232	Solyc03g007380.1.1
AT4G14910.3	PGSC0003DMP400052289	Solyc02g088670.1.1	PGSC0003DMP400015520	Solyc03g020010.1.1
AT1G63140.3	PGSC0003DMP400048260	Solyc07g041620.1.1	PGSC0003DMP400015660	Solyc03g025670.2.1
AT1G80930.1	PGSC0003DMP400025937	Solyc09g008010.2.1	PGSC0003DMP400015741	Solyc03g026230.1.1
AT1G73740.1	PGSC0003DMP400054750	Solyc09g091660.2.1	PGSC0003DMP400015834	Solyc03g026270.1.1
AT1G64890.1	PGSC0003DMP400047186	Solyc06g053640.1.1	PGSC0003DMP400015835	Solyc03g026280.2.1
AT5G59400.1	PGSC0003DMP400001515	Solyc07g008560.2.1	PGSC0003DMP400016026	Solyc03g031420.1.1
AT1G24090.1	PGSC0003DMP400003898	Solyc02g078660.2.1	PGSC0003DMP400016050	Solyc03g032150.2.1
AT5G21040.3	PGSC0003DMP400045827	Solyc12g017480.1.1	PGSC0003DMP400016151	Solyc03g043700.2.1
AT1G51590.1	PGSC0003DMP400000768	Solyc02g090380.2.1	PGSC0003DMP400016196	Solyc03g043880.2.1
AT4G34600.1	PGSC0003DMP400032406	Solyc12g096350.1.1	PGSC0003DMP400016642	Solyc03g044100.2.1
AT4G03260.3	PGSC0003DMP400029997	Solyc02g091730.1.1	PGSC0003DMP400016696	Solyc03g063600.2.1
AT5G03030.1	PGSC0003DMP400008032	Solyc01g099370.2.1	PGSC0003DMP400016838	Solyc03g078360.1.1
AT3G10020.1	PGSC0003DMP400055004	Solyc04g079880.2.1	PGSC0003DMP400017125	Solyc03g080090.2.1
AT5G49660.1	PGSC0003DMP400003405	Solyc10g086690.1.1	PGSC0003DMP400017131	Solyc03g083460.2.1
AT3G09690.1	PGSC0003DMP400045624	Solyc02g091740.2.1	PGSC0003DMP400017179	Solyc03g083730.1.1
AT4G34090.3	PGSC0003DMP400042494	Solyc08g016220.1.1	PGSC0003DMP400017350	Solyc03g094120.2.1
AT3G27010.1	PGSC0003DMP400038975	Solyc07g052210.2.1	PGSC0003DMP400017373	Solyc03g095770.2.1
AT2G36380.1	PGSC0003DMP400048653	Solyc10g006710.2.1	PGSC0003DMP400017707	Solyc03g096550.2.1
AT3G07610.3	PGSC0003DMP400039758	Solyc04g054950.2.1	PGSC0003DMP400017913	Solyc03g097340.1.1
AT5G42810.1	PGSC0003DMP400029244	Solyc04g081530.1.1	PGSC0003DMP400017936	Solyc03g098660.2.1
AT4G09610.1	PGSC0003DMP400028502	Solyc04g007880.2.1	PGSC0003DMP400017956	Solyc03g098670.1.1
AT3G52960.1	PGSC0003DMP400037386	Solyc12g055710.1.1	PGSC0003DMP400018009	Solyc03g098740.1.1
AT4G01960.3	PGSC0003DMP400013959	Solyc02g078400.2.1	PGSC0003DMP400018056	Solyc03g111540.1.1
AT3G60650.1	PGSC0003DMP400005253	Solyc01g105410.2.1	PGSC0003DMP400018077	Solyc03g112310.1.1
AT4G34740.1	PGSC0003DMP400025041	Solyc12g100010.1.1	PGSC0003DMP400018324	Solyc03g112700.1.1
AT1G72450.1	PGSC0003DMP400050613	Solyc06g068460.2.1	PGSC0003DMP400018457	Solyc03g112970.1.1
AT2G42210.5	PGSC0003DMP400045801	Solyc03g118450.1.1	PGSC0003DMP400018565	Solyc03g113070.2.1
AT3G51940.1	PGSC0003DMP400053182	Solyc11g068710.1.1	PGSC0003DMP400018566	Solyc03g113480.1.1
AT4G17480.3	PGSC0003DMP400031622	Solyc01g067020.2.1	PGSC0003DMP400018589	Solyc03g113950.2.1
AT3G27100.1	PGSC0003DMP400046654	Solyc01g006550.2.1	PGSC0003DMP400018716	Solyc03g113980.2.1
AT5G66010.1	PGSC0003DMP400043281	Solyc08g008100.2.1	PGSC0003DMP400018717	Solyc03g115610.2.1
AT5G25754.1	PGSC0003DMP400049802	Solyc12g006840.1.1	PGSC0003DMP400018753	Solyc03g115740.1.1
AT4G20930.1	PGSC0003DMP400050959	Solyc03g117210.2.1	PGSC0003DMP400018799	Solyc03g115920.2.1
AT1G70760.1	PGSC0003DMP400053029	Solyc08g079190.1.1	PGSC0003DMP400018962	Solyc03g115930.1.1
AT3G50690.1	PGSC0003DMP400041966	Solyc11g073060.1.1	PGSC0003DMP400019038	Solyc03g116030.2.1
AT4G29490.1	PGSC0003DMP400008551	Solyc03g116490.1.1	PGSC0003DMP400019188	Solyc03g116690.2.1
AT3G16170.1	PGSC0003DMP400047878	Solyc06g060700.1.1	PGSC0003DMP400019207	Solyc03g116700.2.1
AT1G61670.1	PGSC0003DMP400024117	Solyc03g117860.2.1	PGSC0003DMP400019452	Solyc03g116890.2.1
AT3G49360.1	PGSC0003DMP400020608	Solyc00g206460.1.1	PGSC0003DMP400019581	Solyc03g117330.2.1
AT5G25265.1	PGSC0003DMP400006415	Solyc09g010850.2.1	PGSC0003DMP400019913	Solyc03g119240.2.1
AT2G04280.1	PGSC0003DMP400035331	Solyc05g052750.2.1	PGSC0003DMP400020631	Solyc03g119250.2.1
AT5G61020.1	PGSC0003DMP400056119	Solyc03g005570.2.1	PGSC0003DMP400020640	Solyc03g119340.2.1
AT1G18170.1	PGSC0003DMP400003870	Solyc11g010500.1.1	PGSC0003DMP400020786	Solyc03g119370.1.1
AT1G17100.1	PGSC0003DMP400045108	Solyc09g011520.2.1	PGSC0003DMP400020868	Solyc03g120990.2.1
AT3G49600.3	PGSC0003DMP400044202	Solyc06g049020.1.1	PGSC0003DMP400020881	Solyc03g122120.2.1
AT1G28140.1	PGSC0003DMP400053721	Solyc05g009490.2.1	PGSC0003DMP400020905	Solyc03g122350.2.1
AT1G04985.1	PGSC0003DMP400051595	Solyc01g096420.2.1	PGSC0003DMP400020959	Solyc03g123680.1.1
AT2G22420.1	PGSC0003DMP400053358	Solyc01g010060.2.1	PGSC0003DMP400021043	Solyc03g124110.1.1
AT3G49840.1	PGSC0003DMP400054473	Solyc05g009420.1.1	PGSC0003DMP400021265	Solyc04g005050.1.1
AT5G66410.1	PGSC0003DMP400020607	Solyc03g042560.1.1	PGSC0003DMP400021367	Solyc04g005160.1.1
AT1G76960.1	PGSC0003DMP400025338	Solyc11g017270.1.1	PGSC0003DMP400021557	Solyc04g005670.1.1
AT1G03610.1	PGSC0003DMP400037641	Solyc02g070040.1.1	PGSC0003DMP400021566	Solyc04g007250.1.1
AT5G41320.1	PGSC0003DMP400051052	Solyc01g009160.2.1	PGSC0003DMP400021568	Solyc04g007980.2.1
AT3G47430.1	PGSC0003DMP400032975	Solyc11g073080.1.1	PGSC0003DMP400021612	Solyc04g008100.1.1
AT3G15090.1	PGSC0003DMP400019141	Solyc10g054440.1.1	PGSC0003DMP400021684	Solyc04g011480.2.1
AT5G12840.5	PGSC0003DMP400003142	Solyc07g042540.2.1	PGSC0003DMP400021798	Solyc04g011750.2.1
AT4G01100.3	PGSC0003DMP400017222	Solyc03g120260.2.1	PGSC0003DMP400021989	Solyc04g015460.2.1
AT4G00585.1	PGSC0003DMP400032865	Solyc07g005110.2.1	PGSC0003DMP400022081	Solyc04g015820.1.1
AT1G58270.1	PGSC0003DMP400030201	Solyc08g076860.2.1	PGSC0003DMP400022256	Solyc04g016000.2.1
AT5G22780.1	PGSC0003DMP400031643	Solyc02g081560.1.1	PGSC0003DMP400022279	Solyc04g024780.1.1
AT1G79160.1	PGSC0003DMP400054432	Solyc05g054170.2.1	PGSC0003DMP400022288	Solyc04g040130.1.1
AT1G74500.1	PGSC0003DMP400013328	Solyc03g083010.2.1	PGSC0003DMP400022293	Solyc04g040180.2.1
AT4G26080.1	PGSC0003DMP400055002	Solyc03g116340.2.1	PGSC0003DMP400022299	Solyc04g054690.2.1
AT2G27380.1	PGSC0003DMP400033760	Solyc09g064510.2.1	PGSC0003DMP400022416	Solyc04g064530.1.1
AT5G52840.1	PGSC0003DMP400053731	Solyc04g077230.1.1	PGSC0003DMP400022978	Solyc04g064880.2.1
AT5G48545.3	PGSC0003DMP400031684	Solyc03g033770.1.1	PGSC0003DMP400022984	Solyc04g071030.1.1
AT4G04330.1	PGSC0003DMP400023228	Solyc01g009930.1.1	PGSC0003DMP400022985	Solyc04g071890.2.1
AT5G54740.1	PGSC0003DMP400028596	Solyc09g014280.1.1	PGSC0003DMP400023312	Solyc04g072000.2.1
AT1G66870.1	PGSC0003DMP400042218	Solyc05g006390.1.1	PGSC0003DMP400023346	Solyc04g072070.2.1
AT5G36160.1	PGSC0003DMP400038669	Solyc08g075970.2.1	PGSC0003DMP400023765	Solyc04g072280.2.1
AT5G26940.3	PGSC0003DMP400024300	Solyc03g083660.1.1	PGSC0003DMP400023853	Solyc04g072900.1.1
AT1G74160.3	PGSC0003DMP400022658	Solyc04g079940.2.1	PGSC0003DMP400024032	Solyc04g073960.2.1
AT3G07020.3	PGSC0003DMP400006945	Solyc02g071220.2.1	PGSC0003DMP400024150	Solyc04g074410.1.1
AT1G24160.1	PGSC0003DMP400003147	Solyc07g064720.2.1	PGSC0003DMP400024192	Solyc04g074450.1.1
AT1G80300.1	PGSC0003DMP400004399	Solyc01g065530.2.1	PGSC0003DMP400024234	Solyc04g074830.1.1
AT2G41160.1	PGSC0003DMP400013836	Solyc04g082500.2.1	PGSC0003DMP400024322	Solyc04g076730.1.1
AT1G77710.1	PGSC0003DMP400004463	Solyc12g036800.1.1	PGSC0003DMP400024476	Solyc04g077300.2.1
AT2G03470.1	PGSC0003DMP400017647	Solyc04g074430.1.1	PGSC0003DMP400024488	Solyc04g077620.1.1
AT2G26800.5	PGSC0003DMP400050606	Solyc04g005480.1.1	PGSC0003DMP400024494	Solyc04g078290.2.1
AT5G61160.1	PGSC0003DMP400018562	Solyc01g088160.2.1	PGSC0003DMP400024686	Solyc04g078550.2.1
AT3G29390.1	PGSC0003DMP400044237	Solyc01g079530.2.1	PGSC0003DMP400024741	Solyc04g078630.2.1
AT2G32910.1	PGSC0003DMP400003125	Solyc09g091670.2.1	PGSC0003DMP400024795	Solyc04g078660.1.1
AT3G02530.1	PGSC0003DMP400037113	Solyc09g061320.2.1	PGSC0003DMP400024845	Solyc04g079360.1.1
AT1G62820.1	PGSC0003DMP400003767	Solyc09g097960.2.1	PGSC0003DMP400025441	Solyc04g079420.2.1
AT1G36640.1	PGSC0003DMP400004487	Solyc10g085030.1.1	PGSC0003DMP400025681	Solyc04g081960.1.1
AT3G15050.1	PGSC0003DMP400008339	Solyc11g011210.1.1	PGSC0003DMP400025697	Solyc05g005070.2.1
AT4G17020.3	PGSC0003DMP400033847	Solyc03g123780.2.1	PGSC0003DMP400025861	Solyc05g005150.1.1
AT2G31130.7	PGSC0003DMP400051612	Solyc07g042170.2.1	PGSC0003DMP400025997	Solyc05g007460.2.1
AT1G59820.1	PGSC0003DMP400015441	Solyc05g012810.1.1	PGSC0003DMP400025999	Solyc05g007640.2.1
AT5G02020.1	PGSC0003DMP400030254	Solyc07g041940.2.1	PGSC0003DMP400026003	Solyc05g008210.2.1
AT2G23950.1	PGSC0003DMP400043083	Solyc02g082510.1.1	PGSC0003DMP400026007	Solyc05g008220.2.1
AT2G17870.1	PGSC0003DMP400044999	Solyc02g082900.2.1	PGSC0003DMP400026173	Solyc05g008820.2.1
AT2G15320.1	PGSC0003DMP400029207	Solyc03g034360.2.1	PGSC0003DMP400026278	Solyc05g009090.1.1
AT5G47560.1	PGSC0003DMP400011337	Solyc06g034370.1.1	PGSC0003DMP400026523	Solyc05g009550.2.1
AT5G60980.3	PGSC0003DMP400037724	Solyc05g015060.2.1	PGSC0003DMP400026581	Solyc05g009610.1.1
AT2G27450.3	PGSC0003DMP400003661	Solyc01g112000.2.1	PGSC0003DMP400026620	Solyc05g010470.2.1
AT3G08920.1	PGSC0003DMP400001970	Solyc02g092860.2.1	PGSC0003DMP400026651	Solyc05g012180.2.1
AT5G27380.1	PGSC0003DMP400038257	Solyc01g058720.2.1	PGSC0003DMP400026699	Solyc05g012660.1.1
AT5G08420.1	PGSC0003DMP400007666	Solyc00g247300.2.1	PGSC0003DMP400027111	Solyc05g012850.2.1
AT1G25350.1	PGSC0003DMP400034512	Solyc06g074420.1.1	PGSC0003DMP400027117	Solyc05g013750.2.1
AT4G03200.1	PGSC0003DMP400044221	Solyc03g007870.2.1	PGSC0003DMP400027274	Solyc05g013880.1.1
AT4G10000.1	PGSC0003DMP400038813	Solyc03g123620.2.1	PGSC0003DMP400027854	Solyc05g015840.2.1
AT3G22440.1	PGSC0003DMP400042279	Solyc06g076130.2.1	PGSC0003DMP400028013	Solyc05g015850.2.1
AT5G54440.3	PGSC0003DMP400011122	Solyc05g056080.2.1	PGSC0003DMP400028017	Solyc05g018050.1.1
AT3G48880.3	PGSC0003DMP400000807	Solyc06g035630.1.1	PGSC0003DMP400028068	Solyc05g021090.2.1
AT5G07350.1	PGSC0003DMP400004434	Solyc08g066310.1.1	PGSC0003DMP400028249	Solyc05g025820.2.1
AT1G78610.1	PGSC0003DMP400005160	Solyc05g006780.2.1	PGSC0003DMP400028328	Solyc05g041910.2.1
ATMG00690.1	PGSC0003DMP400017314	Solyc12g006420.1.1	PGSC0003DMP400028454	Solyc05g050350.1.1
AT4G30140.1	PGSC0003DMP400034724	Solyc04g074000.2.1	PGSC0003DMP400028722	Solyc05g050360.2.1
AT2G43340.1	PGSC0003DMP400020788	Solyc02g078890.1.1	PGSC0003DMP400028730	Solyc05g050380.2.1
AT5G57040.1	PGSC0003DMP400002331	Solyc10g007900.2.1	PGSC0003DMP400028763	Solyc05g050800.2.1
AT3G10060.1	PGSC0003DMP400021737	Solyc07g006280.2.1	PGSC0003DMP400028841	Solyc05g051210.2.1
AT1G13245.1	PGSC0003DMP400044365	Solyc06g007180.2.1	PGSC0003DMP400028907	Solyc05g051530.2.1
AT1G35190.1	PGSC0003DMP400036746	Solyc02g031790.1.1	PGSC0003DMP400029019	Solyc05g052280.2.1
AT1G30890.1	PGSC0003DMP400032135	Solyc03g046380.1.1	PGSC0003DMP400029036	Solyc05g054250.1.1
AT4G38440.1	PGSC0003DMP400014421	Solyc06g062330.1.1	PGSC0003DMP400029285	Solyc05g054380.1.1
AT1G70550.1	PGSC0003DMP400042650	Solyc02g087480.2.1	PGSC0003DMP400029302	Solyc05g054650.1.1
AT1G11910.1	PGSC0003DMP400000309	Solyc02g083170.2.1	PGSC0003DMP400029336	Solyc05g055080.1.1
AT1G20110.1	PGSC0003DMP400014234	Solyc02g082960.2.1	PGSC0003DMP400029445	Solyc05g056040.2.1
AT3G10740.3	PGSC0003DMP400051351	Solyc08g068790.1.1	PGSC0003DMP400029635	Solyc05g056380.2.1
AT4G32910.1	PGSC0003DMP400019920	Solyc07g055490.2.1	PGSC0003DMP400029655	Solyc05g056400.2.1
AT3G45310.1	PGSC0003DMP400045489	Solyc02g068830.1.1	PGSC0003DMP400029686	Solyc06g005500.2.1
AT1G01380.3	PGSC0003DMP400016687	Solyc08g014120.2.1	PGSC0003DMP400029866	Solyc06g005820.2.1
AT4G26420.3	PGSC0003DMP400042396	Solyc09g091990.2.1	PGSC0003DMP400029884	Solyc06g008620.1.1
AT3G17000.1	PGSC0003DMP400032858	Solyc07g032230.2.1	PGSC0003DMP400029893	Solyc06g009110.2.1
AT4G15415.5	PGSC0003DMP400007624	Solyc11g069960.1.1	PGSC0003DMP400029894	Solyc06g009140.2.1
AT3G32930.1	PGSC0003DMP400037827	Solyc02g094030.2.1	PGSC0003DMP400030104	Solyc06g009640.1.1
AT4G27630.7	PGSC0003DMP400017288	Solyc01g066430.2.1	PGSC0003DMP400030111	Solyc06g035700.1.1
AT2G37630.1	PGSC0003DMP400045214	Solyc01g079260.2.1	PGSC0003DMP400030157	Solyc06g036110.1.1
AT1G79660.1	PGSC0003DMP400009763	Solyc01g067090.2.1	PGSC0003DMP400030196	Solyc06g050140.1.1
AT5G19190.1	PGSC0003DMP400023559	Solyc07g051840.2.1	PGSC0003DMP400030198	Solyc06g050440.2.1
AT1G29400.3	PGSC0003DMP400055728	Solyc09g005570.2.1	PGSC0003DMP400030242	Solyc06g050500.2.1
AT5G46340.1	PGSC0003DMP400039841	Solyc06g069040.2.1	PGSC0003DMP400030258	Solyc06g050810.2.1
AT4G11020.1	PGSC0003DMP400042260	Solyc10g006690.2.1	PGSC0003DMP400030339	Solyc06g053630.2.1
AT3G12400.3	PGSC0003DMP400013657	Solyc02g089640.2.1	PGSC0003DMP400030534	Solyc06g053670.1.1
AT3G02200.1	PGSC0003DMP400050002	Solyc08g083050.1.1	PGSC0003DMP400030966	Solyc06g060690.2.1
AT3G52060.1	PGSC0003DMP400015775	Solyc05g012900.2.1	PGSC0003DMP400031033	Solyc06g060870.1.1
AT3G03890.1	PGSC0003DMP400007174	Solyc06g065820.2.1	PGSC0003DMP400031034	Solyc06g062420.2.1
AT4G24220.1	PGSC0003DMP400059528	Solyc07g055560.2.1	PGSC0003DMP400031059	Solyc06g062920.2.1
AT5G58005.1	PGSC0003DMP400029624	Solyc04g016470.2.1	PGSC0003DMP400031282	Solyc06g063180.1.1
AT4G25500.7	PGSC0003DMP400010263	Solyc05g018180.2.1	PGSC0003DMP400031369	Solyc06g063190.2.1
AT3G55120.1	PGSC0003DMP400039840	Solyc03g115060.2.1	PGSC0003DMP400031484	Solyc06g063210.2.1
AT2G37150.9	PGSC0003DMP400031750	Solyc06g063060.2.1	PGSC0003DMP400031540	Solyc06g065010.2.1
AT4G05530.1	PGSC0003DMP400022100	Solyc08g062330.2.1	PGSC0003DMP400031614	Solyc06g065560.1.1
AT1G19530.1	PGSC0003DMP400042575	Solyc08g006740.2.1	PGSC0003DMP400031617	Solyc06g066370.2.1
AT2G43670.1	PGSC0003DMP400048338	Solyc03g123370.2.1	PGSC0003DMP400031693	Solyc06g066590.2.1
AT1G04790.1	PGSC0003DMP400009086	Solyc06g071810.1.1	PGSC0003DMP400031782	Solyc06g069190.2.1
AT1G66140.1	PGSC0003DMP400052894	Solyc05g055870.2.1	PGSC0003DMP400032027	Solyc06g069740.1.1
AT2G27810.3	PGSC0003DMP400000875	Solyc01g105370.2.1	PGSC0003DMP400032127	Solyc06g072460.1.1
AT1G43190.3	PGSC0003DMP400044861	Solyc10g008350.2.1	PGSC0003DMP400032151	Solyc06g073050.2.1
AT2G25510.1	PGSC0003DMP400003388	Solyc06g074620.2.1	PGSC0003DMP400032316	Solyc06g073060.2.1
AT1G19680.1	PGSC0003DMP400008854	Solyc01g087980.2.1	PGSC0003DMP400032471	Solyc06g073830.1.1
AT1G35720.1	PGSC0003DMP400010459	Solyc02g081490.2.1	PGSC0003DMP400032501	Solyc06g074140.1.1
AT1G48620.1	PGSC0003DMP400045991	Solyc10g008250.1.1	PGSC0003DMP400032841	Solyc06g074530.1.1
AT4G35740.1	PGSC0003DMP400017493	Solyc01g057680.2.1	PGSC0003DMP400033187	Solyc06g075190.1.1
AT4G16060.1	PGSC0003DMP400009081	Solyc01g087580.2.1	PGSC0003DMP400033229	Solyc06g075780.1.1
AT5G49570.1	PGSC0003DMP400007625	Solyc03g121090.2.1	PGSC0003DMP400033239	Solyc06g076020.2.1
AT5G01450.1	PGSC0003DMP400053996	Solyc07g008600.1.1	PGSC0003DMP400033336	Solyc06g076040.2.1
AT3G15880.3	PGSC0003DMP400048241	Solyc05g052550.1.1	PGSC0003DMP400033379	Solyc06g076100.2.1
AT2G25980.1	PGSC0003DMP400045495	Solyc02g068670.1.1	PGSC0003DMP400033498	Solyc06g076160.2.1
AT4G36960.1	PGSC0003DMP400025894	Solyc02g087950.2.1	PGSC0003DMP400033708	Solyc06g082080.2.1
AT5G60960.1	PGSC0003DMP400019040	Solyc07g053550.1.1	PGSC0003DMP400033726	Solyc07g006480.2.1
AT5G46020.1	PGSC0003DMP400021738	Solyc04g079120.2.1	PGSC0003DMP400033766	Solyc07g007060.1.1
AT3G56330.1	PGSC0003DMP400038629	Solyc10g006540.2.1	PGSC0003DMP400033871	Solyc07g007220.2.1
AT5G47200.1	PGSC0003DMP400055438	Solyc08g067640.1.1	PGSC0003DMP400033910	Solyc07g008140.2.1
AT4G29370.1	PGSC0003DMP400023311	Solyc02g086300.2.1	PGSC0003DMP400033933	Solyc07g008930.1.1
AT3G18290.1	PGSC0003DMP400052751	Solyc05g011970.2.1	PGSC0003DMP400033934	Solyc07g018200.1.1
AT5G59170.1	PGSC0003DMP400055363	Solyc02g094400.2.1	PGSC0003DMP400034089	Solyc07g040710.2.1
AT4G02700.1	PGSC0003DMP400044410	Solyc06g061230.2.1	PGSC0003DMP400034261	Solyc07g040890.1.1
AT5G13110.1	PGSC0003DMP400055760	Solyc01g103030.2.1	PGSC0003DMP400034429	Solyc07g042430.1.1
AT3G01910.3	PGSC0003DMP400018502	Solyc10g085880.1.1	PGSC0003DMP400034718	Solyc07g043230.2.1
AT5G11840.3	PGSC0003DMP400019111	Solyc12g013680.1.1	PGSC0003DMP400034720	Solyc07g043510.2.1
AT5G42530.1	PGSC0003DMP400061094	Solyc04g082220.1.1	PGSC0003DMP400035220	Solyc07g043550.2.1
AT5G06300.1	PGSC0003DMP400060087	Solyc09g090900.2.1	PGSC0003DMP400035286	Solyc07g045030.2.1
AT4G12970.1	PGSC0003DMP400022361	Solyc03g113080.2.1	PGSC0003DMP400035300	Solyc07g045100.1.1
AT4G35800.1	PGSC0003DMP400003484	Solyc02g072190.2.1	PGSC0003DMP400035312	Solyc07g045530.1.1
AT5G42970.1	PGSC0003DMP400000764	Solyc01g091830.2.1	PGSC0003DMP400035314	Solyc07g047800.2.1
AT2G02050.1	PGSC0003DMP400036865	Solyc12g099500.1.1	PGSC0003DMP400035375	Solyc07g048070.2.1
AT1G67900.5	PGSC0003DMP400023690	Solyc11g007030.1.1	PGSC0003DMP400035414	Solyc07g049700.1.1
AT5G10910.1	PGSC0003DMP400009084	Solyc04g074030.2.1	PGSC0003DMP400035580	Solyc07g052140.2.1
AT1G07000.1	PGSC0003DMP400045560	Solyc03g123460.2.1	PGSC0003DMP400035817	Solyc07g052370.2.1
AT5G52560.1	PGSC0003DMP400048168	Solyc08g077760.2.1	PGSC0003DMP400036207	Solyc07g053050.1.1
AT1G14140.1	PGSC0003DMP400010873	Solyc05g005260.1.1	PGSC0003DMP400036209	Solyc07g054830.2.1
AT2G39470.3	PGSC0003DMP400038710	Solyc01g099910.2.1	PGSC0003DMP400036295	Solyc07g056210.2.1
AT1G08190.1	PGSC0003DMP400002039	Solyc04g074420.1.1	PGSC0003DMP400036296	Solyc07g056400.1.1
AT4G13950.1	PGSC0003DMP400046393	Solyc04g016230.2.1	PGSC0003DMP400036563	Solyc07g056510.2.1
AT2G15560.1	PGSC0003DMP400003865	Solyc01g103650.2.1	PGSC0003DMP400036590	Solyc07g056600.1.1
AT1G03106.1	PGSC0003DMP400032555	Solyc12g087870.1.1	PGSC0003DMP400036600	Solyc07g062490.1.1
AT2G34780.3	PGSC0003DMP400050614	Solyc03g121660.2.1	PGSC0003DMP400036603	Solyc07g063730.1.1
AT1G12550.1	PGSC0003DMP400012553	Solyc12g094460.1.1	PGSC0003DMP400036620	Solyc07g065160.2.1
AT1G47960.1	PGSC0003DMP400010728	Solyc03g006610.2.1	PGSC0003DMP400036856	Solyc08g006320.2.1
AT5G13740.1	PGSC0003DMP400000353	Solyc10g078440.1.1	PGSC0003DMP400036858	Solyc08g006750.2.1
AT1G27020.1	PGSC0003DMP400006164	Solyc08g068350.2.1	PGSC0003DMP400037009	Solyc08g007230.1.1
AT4G35410.1	PGSC0003DMP400033982	Solyc06g069570.2.1	PGSC0003DMP400037088	Solyc08g007460.2.1
AT3G18050.1	PGSC0003DMP400044188	Solyc01g067330.2.1	PGSC0003DMP400037098	Solyc08g007820.1.1
AT1G58440.1	PGSC0003DMP400029323	Solyc12g009780.1.1	PGSC0003DMP400037180	Solyc08g007830.1.1
AT5G42250.1	PGSC0003DMP400042647	Solyc10g074740.1.1	PGSC0003DMP400037182	Solyc08g007840.1.1
AT3G47610.1	PGSC0003DMP400058646	Solyc08g066210.2.1	PGSC0003DMP400037342	Solyc08g008150.1.1
AT1G70160.1	PGSC0003DMP400023664	Solyc05g011960.2.1	PGSC0003DMP400037362	Solyc08g008280.2.1
AT3G08650.1	PGSC0003DMP400052367	Solyc09g082890.1.1	PGSC0003DMP400037589	Solyc08g016150.1.1
AT3G16320.3	PGSC0003DMP400043060	Solyc03g097270.2.1	PGSC0003DMP400037596	Solyc08g023510.1.1
AT4G13500.1	PGSC0003DMP400008389	Solyc01g081270.2.1	PGSC0003DMP400037733	Solyc08g028780.1.1
AT3G24503.1	PGSC0003DMP400039653	Solyc02g078030.1.1	PGSC0003DMP400037859	Solyc08g029000.2.1
AT4G26690.1	PGSC0003DMP400007448	Solyc04g007900.2.1	PGSC0003DMP400037922	Solyc08g062360.2.1
AT2G17640.1	PGSC0003DMP400036215	Solyc09g074270.2.1	PGSC0003DMP400037932	Solyc08g066770.2.1
AT5G19030.5	PGSC0003DMP400017744	Solyc02g088240.2.1	PGSC0003DMP400038026	Solyc08g068600.2.1
AT5G21060.3	PGSC0003DMP400005946	Solyc02g091250.1.1	PGSC0003DMP400038123	Solyc08g068610.2.1
AT3G13200.1	PGSC0003DMP400006461	Solyc02g062900.2.1	PGSC0003DMP400038147	Solyc08g068630.2.1
AT2G20120.1	PGSC0003DMP400004854	Solyc01g086680.2.1	PGSC0003DMP400038268	Solyc08g068680.2.1
AT1G80690.1	PGSC0003DMP400005945	Solyc08g081550.2.1	PGSC0003DMP400038412	Solyc08g068710.1.1
AT5G20060.3	PGSC0003DMP400017553	Solyc10g006700.1.1	PGSC0003DMP400038711	Solyc08g068780.1.1
AT5G53850.5	PGSC0003DMP400053436	Solyc07g056500.2.1	PGSC0003DMP400038931	Solyc08g069060.2.1
AT2G11000.3	PGSC0003DMP400009011	Solyc03g114360.2.1	PGSC0003DMP400039418	Solyc08g077330.2.1
AT1G49750.1	PGSC0003DMP400055080	Solyc07g007170.2.1	PGSC0003DMP400039426	Solyc08g077370.2.1
AT5G34850.1	PGSC0003DMP400018988	Solyc11g017280.1.1	PGSC0003DMP400039441	Solyc08g077900.2.1
AT1G50900.1	PGSC0003DMP400023975	Solyc09g056450.2.1	PGSC0003DMP400039694	Solyc08g078060.2.1
AT3G24180.1	PGSC0003DMP400001999	Solyc11g006500.1.1	PGSC0003DMP400039699	Solyc08g078180.1.1
AT3G02610.1	PGSC0003DMP400008852	Solyc07g063240.2.1	PGSC0003DMP400039762	Solyc08g078510.2.1
AT2G45250.3	PGSC0003DMP400026446	Solyc10g006670.1.1	PGSC0003DMP400039805	Solyc08g078650.2.1
AT5G15020.1	PGSC0003DMP400020068	Solyc09g091600.2.1	PGSC0003DMP400040085	Solyc08g078900.1.1
AT1G13380.1	PGSC0003DMP400012591	Solyc02g093430.2.1	PGSC0003DMP400040416	Solyc08g078920.1.1
AT4G25740.1	PGSC0003DMP400026615	Solyc06g066800.1.1	PGSC0003DMP400040537	Solyc08g079870.1.1
AT4G39680.1	PGSC0003DMP400002007	Solyc04g077610.2.1	PGSC0003DMP400040713	Solyc08g079900.1.1
AT2G16980.5	PGSC0003DMP400041239	Solyc12g099000.1.1	PGSC0003DMP400040733	Solyc08g080130.2.1
AT4G32320.1	PGSC0003DMP400029625	Solyc01g008560.2.1	PGSC0003DMP400041196	Solyc08g080290.2.1
AT5G07440.3	PGSC0003DMP400054335	Solyc01g067120.2.1	PGSC0003DMP400041236	Solyc08g080530.1.1
AT5G53450.3	PGSC0003DMP400016936	Solyc03g119520.2.1	PGSC0003DMP400041333	Solyc08g080660.1.1
AT4G02530.3	PGSC0003DMP400009762	Solyc01g094920.2.1	PGSC0003DMP400041334	Solyc08g080670.1.1
AT4G11980.1	PGSC0003DMP400038323	Solyc04g009860.2.1	PGSC0003DMP400041758	Solyc08g081230.1.1
AT1G62220.1	PGSC0003DMP400012121	Solyc10g055740.1.1	PGSC0003DMP400041967	Solyc08g081240.2.1
AT4G15396.3	PGSC0003DMP400044548	Solyc12g005910.1.1	PGSC0003DMP400041968	Solyc08g082210.2.1
AT2G19270.1	PGSC0003DMP400040388	Solyc07g008590.1.1	PGSC0003DMP400042065	Solyc09g005080.1.1
AT2G18900.1	PGSC0003DMP400045437	Solyc12g100230.1.1	PGSC0003DMP400042330	Solyc09g005090.1.1
AT5G57130.1	PGSC0003DMP400024165	Solyc07g044960.1.1	PGSC0003DMP400042515	Solyc09g005560.2.1
AT5G40580.3	PGSC0003DMP400007093	Solyc09g005730.2.1	PGSC0003DMP400042691	Solyc09g005830.1.1
AT1G08340.1	PGSC0003DMP400055207	Solyc11g066360.1.1	PGSC0003DMP400042721	Solyc09g008740.1.1
AT5G18800.1	PGSC0003DMP400045235	Solyc05g054800.1.1	PGSC0003DMP400042744	Solyc09g008750.1.1
AT5G22320.1	PGSC0003DMP400029917	Solyc06g061020.2.1	PGSC0003DMP400042904	Solyc09g008760.1.1
AT2G04780.1	PGSC0003DMP400012091	Solyc04g054820.2.1	PGSC0003DMP400042933	Solyc09g010000.2.1
AT3G02890.3	PGSC0003DMP400038414	Solyc06g076300.2.1	PGSC0003DMP400042954	Solyc09g010980.1.1
AT1G25260.1	PGSC0003DMP400028334	Solyc05g005200.2.1	PGSC0003DMP400042961	Solyc09g011330.1.1
AT1G05510.1	PGSC0003DMP400068101	Solyc06g007910.2.1	PGSC0003DMP400043059	Solyc09g011490.2.1
AT3G11670.1	PGSC0003DMP400042282	Solyc01g005220.2.1	PGSC0003DMP400043204	Solyc09g011550.2.1
AT3G23780.1	PGSC0003DMP400018563	Solyc04g081840.2.1	PGSC0003DMP400043322	Solyc09g011560.2.1
AT1G02860.3	PGSC0003DMP400047492	Solyc03g117680.2.1	PGSC0003DMP400043335	Solyc09g011590.2.1
AT3G60830.1	PGSC0003DMP400048228	Solyc03g013160.2.1	PGSC0003DMP400043424	Solyc09g011600.2.1
AT3G10520.1	PGSC0003DMP400012988	Solyc06g076280.1.1	PGSC0003DMP400043485	Solyc09g011740.2.1
AT3G51500.1	PGSC0003DMP400027207	Solyc02g067750.2.1	PGSC0003DMP400043523	Solyc09g011860.2.1
AT3G62010.1	PGSC0003DMP400014722	Solyc07g063480.2.1	PGSC0003DMP400043818	Solyc09g011870.1.1
AT1G16810.3	PGSC0003DMP400017319	Solyc06g069650.2.1	PGSC0003DMP400044324	Solyc09g011990.1.1
AT1G17340.1	PGSC0003DMP400031330	Solyc02g071990.2.1	PGSC0003DMP400044476	Solyc09g013150.2.1
AT3G08940.1	PGSC0003DMP400036067	Solyc03g121620.1.1	PGSC0003DMP400044590	Solyc09g014820.2.1
AT3G28730.1	PGSC0003DMP400027521	Solyc07g008630.1.1	PGSC0003DMP400044751	Solyc09g014860.2.1
AT1G75330.1	PGSC0003DMP400025964	Solyc09g011880.2.1	PGSC0003DMP400044836	Solyc09g014990.2.1
AT3G56130.5	PGSC0003DMP400002005	Solyc09g098310.2.1	PGSC0003DMP400044883	Solyc09g056340.2.1
AT2G32250.7	PGSC0003DMP400054751	Solyc12g099980.1.1	PGSC0003DMP400044887	Solyc09g057960.1.1
AT4G28990.1	PGSC0003DMP400035532	Solyc02g089920.1.1	PGSC0003DMP400044925	Solyc09g074280.1.1
AT3G56910.1	PGSC0003DMP400009690	Solyc04g074020.2.1	PGSC0003DMP400044994	Solyc09g075700.1.1
AT4G28600.3	PGSC0003DMP400008635	Solyc05g050130.2.1	PGSC0003DMP400045198	Solyc09g075910.1.1
AT4G26320.1	PGSC0003DMP400047304	Solyc06g005480.2.1	PGSC0003DMP400045259	Solyc09g075920.1.1
AT1G65260.1	PGSC0003DMP400041269	Solyc11g042560.1.1	PGSC0003DMP400045336	Solyc09g082230.1.1
AT5G12950.1	PGSC0003DMP400051611	Solyc09g014480.1.1	PGSC0003DMP400045391	Solyc09g082270.2.1
AT3G49910.1	PGSC0003DMP400053673	Solyc02g080110.2.1	PGSC0003DMP400045512	Solyc09g083210.2.1
AT1G65430.1	PGSC0003DMP400007331	Solyc01g106830.2.1	PGSC0003DMP400045568	Solyc09g083360.2.1
AT2G05230.1	PGSC0003DMP400047515	Solyc05g050820.2.1	PGSC0003DMP400045576	Solyc09g089930.1.1
AT2G07050.1	PGSC0003DMP400035765	Solyc11g072660.1.1	PGSC0003DMP400045653	Solyc09g090080.1.1
AT5G42200.1	PGSC0003DMP400039757	Solyc01g111250.2.1	PGSC0003DMP400045990	Solyc09g090600.2.1
AT1G32160.1	PGSC0003DMP400049476	Solyc03g006080.2.1	PGSC0003DMP400046539	Solyc09g090970.2.1
AT3G03250.3	PGSC0003DMP400025938	Solyc09g092640.2.1	PGSC0003DMP400046623	Solyc09g090980.2.1
AT5G57910.1	PGSC0003DMP400054752	Solyc08g077680.2.1	PGSC0003DMP400046624	Solyc09g090990.2.1
AT4G16670.3	PGSC0003DMP400005463	Solyc01g107830.2.1	PGSC0003DMP400046921	Solyc09g091000.2.1
AT5G13930.1	PGSC0003DMP400020579	Solyc04g079470.2.1	PGSC0003DMP400046972	Solyc09g097810.2.1
AT2G34170.5	PGSC0003DMP400054755	Solyc01g097350.2.1	PGSC0003DMP400047253	Solyc09g098070.2.1
AT1G27760.3	PGSC0003DMP400025536	Solyc01g095770.2.1	PGSC0003DMP400047327	Solyc09g098080.2.1
AT3G49260.3	PGSC0003DMP400026813	Solyc12g096890.1.1	PGSC0003DMP400047457	Solyc10g005480.2.1
AT2G01880.1	PGSC0003DMP400014164	Solyc04g083160.1.1	PGSC0003DMP400047471	Solyc10g006660.2.1
AT1G67330.1	PGSC0003DMP400047003	Solyc01g105200.2.1	PGSC0003DMP400047482	Solyc10g007280.2.1
AT5G02530.1	PGSC0003DMP400017363	Solyc02g062460.2.1	PGSC0003DMP400047535	Solyc10g008150.1.1
AT2G14100.1	PGSC0003DMP400033261	Solyc01g005720.2.1	PGSC0003DMP400047773	Solyc10g008400.1.1
AT4G15330.1	PGSC0003DMP400042288	Solyc04g079350.1.1	PGSC0003DMP400048050	Solyc10g011740.2.1
AT5G47990.1	PGSC0003DMP400049182	Solyc01g087020.2.1	PGSC0003DMP400048090	Solyc10g011810.2.1
AT2G44470.3	PGSC0003DMP400050052	Solyc01g021600.2.1	PGSC0003DMP400048141	Solyc10g011910.2.1
AT1G61820.1	PGSC0003DMP400031457	Solyc04g076990.2.1	PGSC0003DMP400048252	Solyc10g012080.2.1
AT1G02950.5	PGSC0003DMP400001544	Solyc01g081450.2.1	PGSC0003DMP400048303	Solyc10g018340.1.1
AT4G02520.1	PGSC0003DMP400045142	Solyc09g092010.1.1	PGSC0003DMP400048769	Solyc10g045420.1.1
AT3G01560.1	PGSC0003DMP400014032	Solyc01g081250.2.1	PGSC0003DMP400048899	Solyc10g050880.1.1
AT5G14540.1	PGSC0003DMP400009200	Solyc06g060680.1.1	PGSC0003DMP400048907	Solyc10g051020.1.1
AT5G54910.1	PGSC0003DMP400034632	Solyc05g006220.2.1	PGSC0003DMP400048958	Solyc10g055800.1.1
AT4G34910.1	PGSC0003DMP400006645	Solyc12g088440.1.1	PGSC0003DMP400049083	Solyc10g055810.1.1
AT2G01670.1	PGSC0003DMP400018793	Solyc01g005710.2.1	PGSC0003DMP400049114	Solyc10g076240.1.1
AT1G73540.1	PGSC0003DMP400009759	Solyc02g082100.2.1	PGSC0003DMP400049265	Solyc10g076560.1.1
AT3G15810.1	PGSC0003DMP400004942	Solyc10g006130.1.1	PGSC0003DMP400049332	Solyc10g076780.1.1
AT1G80120.1	PGSC0003DMP400052589	Solyc04g076980.2.1	PGSC0003DMP400049494	Solyc10g078220.1.1
AT5G27600.1	PGSC0003DMP400025547	Solyc05g007630.2.1	PGSC0003DMP400049550	Solyc10g079390.1.1
AT4G23850.1	PGSC0003DMP400024860	Solyc01g105290.2.1	PGSC0003DMP400049977	Solyc10g079420.1.1
AT5G60680.1	PGSC0003DMP400012922	Solyc12g009520.1.1	PGSC0003DMP400050080	Solyc10g079930.1.1
AT4G21930.1	PGSC0003DMP400024966	Solyc06g075130.2.1	PGSC0003DMP400050478	Solyc10g080010.1.1
AT3G57410.8	PGSC0003DMP400044341	Solyc03g025380.2.1	PGSC0003DMP400050753	Solyc10g081980.1.1
AT4G30160.3	PGSC0003DMP400012622	Solyc01g106290.2.1	PGSC0003DMP400050843	Solyc10g083290.1.1
AT5G15850.1	PGSC0003DMP400007586	Solyc03g007960.2.1	PGSC0003DMP400050846	Solyc10g083690.2.1
AT3G07650.3	PGSC0003DMP400044881	Solyc01g098590.2.1	PGSC0003DMP400050871	Solyc10g083890.1.1
AT4G39390.3	PGSC0003DMP400021688	Solyc11g011050.1.1	PGSC0003DMP400050911	Solyc10g084880.2.1
AT1G34020.3	PGSC0003DMP400044643	Solyc09g090730.1.1	PGSC0003DMP400051086	Solyc10g084960.1.1
AT1G70230.1	PGSC0003DMP400036814	Solyc05g013370.1.1	PGSC0003DMP400051091	Solyc10g085010.1.1
AT1G01430.1	PGSC0003DMP400024688	Solyc01g101130.2.1	PGSC0003DMP400051096	Solyc10g085860.1.1
AT4G34000.3	PGSC0003DMP400037538	Solyc11g008600.1.1	PGSC0003DMP400051212	Solyc10g086380.1.1
AT2G41070.5	PGSC0003DMP400037717	Solyc08g080000.2.1	PGSC0003DMP400051233	Solyc10g086710.1.1
AT1G10940.1	PGSC0003DMP400007787	Solyc01g108250.2.1	PGSC0003DMP400051323	Solyc10g086780.1.1
AT1G78290.2	PGSC0003DMP400007585	Solyc04g071870.1.1	PGSC0003DMP400051414	Solyc11g005480.1.1
AT4G29030.1	PGSC0003DMP400005264	Solyc05g009040.2.1	PGSC0003DMP400051441	Solyc11g005630.1.1
AT4G30450.1	PGSC0003DMP400043057	Solyc07g006770.2.1	PGSC0003DMP400051479	Solyc11g005720.1.1
AT2G21520.3	PGSC0003DMP400020316	Solyc10g085810.1.1	PGSC0003DMP400051802	Solyc11g006030.1.1
AT2G16380.3	PGSC0003DMP400018633	Solyc06g075520.2.1	PGSC0003DMP400052280	Solyc11g007500.1.1
AT3G11100.1	PGSC0003DMP400039855	Solyc04g064810.2.1	PGSC0003DMP400052288	Solyc11g008820.1.1
AT2G44730.1	PGSC0003DMP400035957	Solyc01g091840.2.1	PGSC0003DMP400052657	Solyc11g010250.1.1
AT5G37600.1	PGSC0003DMP400060932	Solyc12g010400.1.1	PGSC0003DMP400052752	Solyc11g010330.1.1
AT1G66200.3	PGSC0003DMP400017463	Solyc05g014320.2.1	PGSC0003DMP400052795	Solyc11g011340.1.1
AT1G69330.1	PGSC0003DMP400028573	Solyc02g089310.1.1	PGSC0003DMP400052847	Solyc11g012510.1.1
AT3G29270.1	PGSC0003DMP400004490	Solyc02g072400.1.1	PGSC0003DMP400052920	Solyc11g016930.1.1
AT5G44120.3	PGSC0003DMP400051339	Solyc01g111580.2.1	PGSC0003DMP400052932	Solyc11g018800.1.1
AT4G28520.5	PGSC0003DMP400007153	Solyc03g094110.2.1	PGSC0003DMP400053071	Solyc11g020230.1.1
AT4G28520.5	PGSC0003DMP400010693	Solyc01g103580.2.1	PGSC0003DMP400053125	Solyc11g030730.1.1
	PGSC0003DMP400000371	Solyc03g031750.1.1	PGSC0003DMP400053166	Solyc11g044840.1.1
	PGSC0003DMP400017295	Solyc05g054820.1.1	PGSC0003DMP400053317	Solyc11g062400.1.1
	PGSC0003DMP400044878	Solyc10g006870.1.1	PGSC0003DMP400053384	Solyc11g066590.1.1
	PGSC0003DMP400003137	Solyc02g077780.2.1	PGSC0003DMP400053661	Solyc11g066600.1.1
	PGSC0003DMP400018523	Solyc09g072810.2.1	PGSC0003DMP400053863	Solyc11g066800.1.1
	PGSC0003DMP400031761	Solyc06g072110.2.1	PGSC0003DMP400054257	Solyc11g068920.1.1
	PGSC0003DMP400023240	Solyc11g007660.1.1	PGSC0003DMP400054524	Solyc11g073110.1.1
	PGSC0003DMP400032280	Solyc02g088250.2.1	PGSC0003DMP400054550	Solyc12g005720.1.1
	PGSC0003DMP400043258	Solyc03g117280.2.1	PGSC0003DMP400054757	Solyc12g007050.1.1
	PGSC0003DMP400011088	Solyc01g108130.2.1	PGSC0003DMP400054759	Solyc12g010410.1.1
	PGSC0003DMP400007705	Solyc02g069910.1.1	PGSC0003DMP400054808	Solyc12g014350.1.1
	PGSC0003DMP400037969	Solyc10g051130.1.1	PGSC0003DMP400055127	Solyc12g017960.1.1
	PGSC0003DMP400006727	Solyc02g078480.2.1	PGSC0003DMP400055135	Solyc12g036390.1.1
	PGSC0003DMP400018869	Solyc05g052520.2.1	PGSC0003DMP400055136	Solyc12g042480.1.1
	PGSC0003DMP400048251	Solyc05g006870.2.1	PGSC0003DMP400055335	Solyc12g044940.1.1
	PGSC0003DMP400049903	Solyc02g063020.1.1	PGSC0003DMP400055449	Solyc12g045020.1.1
	PGSC0003DMP400003896	Solyc01g107860.2.1	PGSC0003DMP400055483	Solyc12g045030.1.1
	PGSC0003DMP400066474	Solyc04g077280.2.1	PGSC0003DMP400055530	Solyc12g049030.1.1
	PGSC0003DMP400008484	Solyc07g041750.2.1	PGSC0003DMP400055643	Solyc12g056360.1.1
	PGSC0003DMP400020644	Solyc05g054830.2.1	PGSC0003DMP400055692	Solyc12g056430.1.1
	PGSC0003DMP400020884	Solyc09g011610.2.1	PGSC0003DMP400055968	Solyc12g057160.1.1
	PGSC0003DMP400006588	Solyc09g015040.1.1	PGSC0003DMP400056028	Solyc12g094520.1.1
	PGSC0003DMP400008412	Solyc05g053150.1.1	PGSC0003DMP400056136	Solyc12g094660.1.1
	PGSC0003DMP400002095	Solyc12g096720.1.1	PGSC0003DMP400056248	Solyc12g096710.1.1
	PGSC0003DMP400024684	Solyc03g113520.2.1	PGSC0003DMP400056776	Solyc12g096880.1.1
	PGSC0003DMP400047770	Solyc09g082570.2.1	PGSC0003DMP400057403	Solyc12g096960.1.1
	PGSC0003DMP400032334	Solyc10g076510.1.1	PGSC0003DMP400057437	Solyc12g100270.1.1
	PGSC0003DMP400046474	Solyc03g096190.1.1	PGSC0003DMP400057582
	PGSC0003DMP400032745	Solyc02g094180.2.1	PGSC0003DMP400057677
	PGSC0003DMP400005631	Solyc03g113390.2.1	PGSC0003DMP400060599
	PGSC0003DMP400042615	Solyc05g006030.2.1	PGSC0003DMP400061318
	PGSC0003DMP400051967	Solyc10g011930.1.1	PGSC0003DMP400062364
	PGSC0003DMP400007836	Solyc07g053220.1.1	PGSC0003DMP400063324
	PGSC0003DMP400039358	Solyc09g015830.1.1	PGSC0003DMP400063506
	PGSC0003DMP400004647	Solyc02g069260.2.1	PGSC0003DMP400063756
	PGSC0003DMP400031044	Solyc01g104690.2.1	PGSC0003DMP400064222
	PGSC0003DMP400034200	Solyc11g013760.1.1	PGSC0003DMP400065467
	PGSC0003DMP400012964	Solyc05g044490.2.1	PGSC0003DMP400066220
	PGSC0003DMP400000797	Solyc09g011690.2.1	PGSC0003DMP400067339
	PGSC0003DMP400014131	Solyc00g282510.1.1	PGSC0003DMP400068396
	PGSC0003DMP400016488	Solyc01g102660.2.1	PGSC0003DMP400068428
	PGSC0003DMP400023707	Solyc01g097830.2.1	PGSC0003DMP400068778
	PGSC0003DMP400029208	Solyc02g080850.1.1	PGSC0003DMP400069440
	PGSC0003DMP400045339	Solyc02g070910.1.1	PGSC0003DMP400069450
	PGSC0003DMP400043765	Solyc11g039740.1.1
	PGSC0003DMP400005717	Solyc01g107980.2.1
	PGSC0003DMP400026624	Solyc06g069690.2.1
	PGSC0003DMP400021794	Solyc01g099520.2.1
	PGSC0003DMP400030109	Solyc09g010020.2.1
	PGSC0003DMP400021098	Solyc06g084370.1.1
	PGSC0003DMP400040291	Solyc11g065760.1.1
	PGSC0003DMP400038402	Solyc08g078050.1.1
	PGSC0003DMP400011960	Solyc01g096820.2.1
	PGSC0003DMP400047956	Solyc12g094540.1.1
	PGSC0003DMP400038648	Solyc02g080040.2.1
	PGSC0003DMP400033158	Solyc02g079990.2.1
	PGSC0003DMP400018307	Solyc02g080010.2.1
	PGSC0003DMP400040948	Solyc02g080070.2.1
	PGSC0003DMP400024451	Solyc02g080080.2.1
	PGSC0003DMP400024824	Solyc04g012050.2.1
	PGSC0003DMP400001985	Solyc01g108240.2.1
	PGSC0003DMP400010474	Solyc02g090770.1.1
	PGSC0003DMP400011863	Solyc10g050970.1.1
	PGSC0003DMP400047063	Solyc10g050960.1.1
	PGSC0003DMP400002388	Solyc04g064590.1.1
	PGSC0003DMP400025062	Solyc11g006000.1.1
	PGSC0003DMP400018724	Solyc04g079400.2.1
	PGSC0003DMP400022336	Solyc12g088940.1.1
	PGSC0003DMP400040040	Solyc03g093550.1.1
	PGSC0003DMP400025940	Solyc03g093540.1.1
	PGSC0003DMP400046665	Solyc03g093560.1.1
	PGSC0003DMP400006872	Solyc08g078190.1.1
	PGSC0003DMP400044315	Solyc01g107310.2.1
	PGSC0003DMP400039089	Solyc02g092750.2.1
	PGSC0003DMP400037537	Solyc10g049630.1.1
	PGSC0003DMP400048184	Solyc01g107300.2.1
	PGSC0003DMP400015608	Solyc02g089990.1.1
	PGSC0003DMP400035003	Solyc01g109250.2.1
	PGSC0003DMP400057920	Solyc02g065430.1.1
	PGSC0003DMP400005252	Solyc04g082960.1.1
	PGSC0003DMP400021216	Solyc07g056000.2.1
	PGSC0003DMP400005467	Solyc07g055990.2.1
	PGSC0003DMP400038764	Solyc12g017240.1.1
	PGSC0003DMP400018800	Solyc12g011030.1.1
	PGSC0003DMP400036233	Solyc10g005630.2.1
	PGSC0003DMP400037331	Solyc02g078530.2.1
	PGSC0003DMP400049865	Solyc09g007730.2.1
	PGSC0003DMP400041767	Solyc07g040960.1.1
	PGSC0003DMP400035803	Solyc08g062680.1.1
	PGSC0003DMP400008704	Solyc12g009000.1.1
	PGSC0003DMP400012949	Solyc05g008990.2.1
	PGSC0003DMP400054893	Solyc04g007390.2.1
	PGSC0003DMP400051998	Solyc05g008980.2.1
	PGSC0003DMP400026306	Solyc09g097760.2.1
	PGSC0003DMP400007502	Solyc09g082810.2.1
	PGSC0003DMP400020368	Solyc09g097770.2.1
	PGSC0003DMP400003033	Solyc02g091500.1.1
	PGSC0003DMP400013619	Solyc03g118810.1.1
	PGSC0003DMP400050164	Solyc06g068960.1.1
	PGSC0003DMP400014536	Solyc04g079260.2.1
	PGSC0003DMP400016632	Solyc04g079240.2.1
	PGSC0003DMP400011314	Solyc04g079250.2.1
	PGSC0003DMP400027874	Solyc04g079860.1.1
	PGSC0003DMP400042794	Solyc02g087350.1.1
	PGSC0003DMP400009681	Solyc05g006510.1.1
	PGSC0003DMP400035611	Solyc01g107170.2.1
	PGSC0003DMP400000904	Solyc04g077980.1.1
	PGSC0003DMP400044195	Solyc12g088390.1.1
	PGSC0003DMP400001726	Solyc08g076930.1.1
	PGSC0003DMP400004959	Solyc05g014590.2.1
	PGSC0003DMP400037476	Solyc05g050560.1.1
	PGSC0003DMP400008155	Solyc06g076080.1.1
	PGSC0003DMP400053412	Solyc03g083680.1.1
	PGSC0003DMP400006675	Solyc03g083690.1.1
	PGSC0003DMP400053448	Solyc08g083400.2.1
	PGSC0003DMP400013958	Solyc05g009790.1.1
	PGSC0003DMP400001751	Solyc09g010230.1.1
	PGSC0003DMP400013501	Solyc03g119600.1.1
	PGSC0003DMP400030110	Solyc03g119590.1.1
	PGSC0003DMP400040434	Solyc04g007140.1.1
	PGSC0003DMP400044387	Solyc09g075820.2.1
	PGSC0003DMP400041221	Solyc03g093410.2.1
	PGSC0003DMP400055301	Solyc05g018230.2.1
	PGSC0003DMP400026400	Solyc08g036640.2.1
	PGSC0003DMP400011765	Solyc08g036620.2.1
	PGSC0003DMP400066915	Solyc08g036660.2.1
	PGSC0003DMP400025962	Solyc00g174340.1.1
	PGSC0003DMP400036232	Solyc09g007010.1.1
	PGSC0003DMP400006565	Solyc09g007020.1.1
	PGSC0003DMP400026151	Solyc11g071750.1.1
	PGSC0003DMP400041118	Solyc11g071760.1.1
	PGSC0003DMP400031329	Solyc11g071740.1.1
	PGSC0003DMP400047599	Solyc12g005340.1.1
	PGSC0003DMP400037097	Solyc06g035620.2.1
	PGSC0003DMP400007000	Solyc07g063940.1.1
	PGSC0003DMP400047194	Solyc04g079730.1.1
	PGSC0003DMP400005238	Solyc01g109140.2.1
	PGSC0003DMP400006463	Solyc01g008500.2.1
	PGSC0003DMP400007203	Solyc03g007210.2.1
	PGSC0003DMP400021338	Solyc02g091070.2.1
	PGSC0003DMP400053244	Solyc03g118970.2.1
	PGSC0003DMP400010521	Solyc01g007000.2.1
	PGSC0003DMP400001763	Solyc01g007020.2.1
	PGSC0003DMP400025753	Solyc08g068860.2.1
	PGSC0003DMP400044311	Solyc08g068870.2.1
	PGSC0003DMP400055465	Solyc08g068730.1.1
	PGSC0003DMP400021857	Solyc08g068690.1.1
	PGSC0003DMP400044172	Solyc02g088690.2.1
	PGSC0003DMP400025572	Solyc03g115380.1.1
	PGSC0003DMP400056120	Solyc10g085720.1.1
	PGSC0003DMP400011757	Solyc02g082550.2.1
	PGSC0003DMP400042809	Solyc08g016310.2.1
	PGSC0003DMP400035989	Solyc08g016210.2.1
	PGSC0003DMP400062000	Solyc02g089630.2.1
	PGSC0003DMP400019766	Solyc02g089620.2.1
	PGSC0003DMP400004402	Solyc02g032860.2.1
	PGSC0003DMP400060334	Solyc02g080640.2.1
	PGSC0003DMP400041668	Solyc04g078340.2.1
	PGSC0003DMP400014537	Solyc07g014670.2.1
	PGSC0003DMP400020365	Solyc01g089880.2.1
	PGSC0003DMP400040309	Solyc01g089890.2.1
	PGSC0003DMP400018228	Solyc06g083390.2.1
	PGSC0003DMP400026903	Solyc09g059430.2.1
	PGSC0003DMP400042627	Solyc08g066440.2.1
	PGSC0003DMP400024000	Solyc04g010250.2.1
	PGSC0003DMP400001507	Solyc02g090400.2.1
	PGSC0003DMP400006316	Solyc10g080960.1.1
	PGSC0003DMP400005241	Solyc08g067360.2.1
	PGSC0003DMP400056780	Solyc08g067340.2.1
	PGSC0003DMP400041618	Solyc06g082010.2.1
	PGSC0003DMP400021240	Solyc05g052570.2.1
	PGSC0003DMP400039786	Solyc11g068770.1.1
	PGSC0003DMP400024285	Solyc06g074030.1.1
	PGSC0003DMP400031528	Solyc02g093230.2.1
	PGSC0003DMP400037508	Solyc02g093250.2.1
	PGSC0003DMP400025152	Solyc02g093750.2.1
	PGSC0003DMP400014731	Solyc05g006560.1.1
	PGSC0003DMP400009046	Solyc02g062550.2.1
	PGSC0003DMP400015454	Solyc03g033790.2.1
	PGSC0003DMP400042631	Solyc11g006720.1.1
	PGSC0003DMP400027848	Solyc04g005100.2.1
	PGSC0003DMP400029770	Solyc03g033540.2.1
	PGSC0003DMP400000127	Solyc02g083850.2.1
	PGSC0003DMP400012123	Solyc03g080190.2.1
	PGSC0003DMP400010431	Solyc06g073080.2.1
	PGSC0003DMP400030105	Solyc07g053230.2.1
	PGSC0003DMP400045012	Solyc12g005640.1.1
	PGSC0003DMP400030118	Solyc01g103590.2.1
	PGSC0003DMP400058856	Solyc01g103630.2.1
	PGSC0003DMP400046137	Solyc04g015610.2.1
	PGSC0003DMP400050503	Solyc12g042930.1.1
	PGSC0003DMP400048009	Solyc03g111290.1.1
	PGSC0003DMP400024416	Solyc03g111300.1.1
	PGSC0003DMP400044582	Solyc03g006130.2.1
	PGSC0003DMP400024752	Solyc06g051030.2.1
	PGSC0003DMP400037321	Solyc10g009550.2.1
	PGSC0003DMP400024230	Solyc01g095630.2.1
	PGSC0003DMP400005237	Solyc01g098800.2.1
	PGSC0003DMP400007330	Solyc07g006370.1.1
	PGSC0003DMP400000533	Solyc07g049190.2.1
	PGSC0003DMP400056871	Solyc07g049180.2.1
	PGSC0003DMP400036037	Solyc10g050060.1.1
	PGSC0003DMP400002199	Solyc01g107740.2.1
	PGSC0003DMP400048334	Solyc11g006540.1.1
	PGSC0003DMP400009249	Solyc11g071990.1.1
	PGSC0003DMP400003081	Solyc01g079670.2.1
	PGSC0003DMP400013901	Solyc01g079660.2.1
	PGSC0003DMP400042220	Solyc07g056190.2.1
	PGSC0003DMP400006271	Solyc07g056200.2.1
	PGSC0003DMP400054430	Solyc09g014610.2.1
	PGSC0003DMP400034542	Solyc07g051950.2.1
	PGSC0003DMP400000483	Solyc03g082530.1.1
	PGSC0003DMP400002262	Solyc03g082520.1.1
	PGSC0003DMP400037646	Solyc12g010420.1.1
	PGSC0003DMP400046767	Solyc07g007130.1.1
	PGSC0003DMP400049561	Solyc02g065550.2.1
	PGSC0003DMP400013443	Solyc06g082780.2.1
	PGSC0003DMP400031756	Solyc03g116510.1.1
	PGSC0003DMP400055067	Solyc03g006620.2.1
	PGSC0003DMP400010417	Solyc01g086660.2.1
	PGSC0003DMP400048448	Solyc01g086670.2.1
	PGSC0003DMP400050670	Solyc02g064830.2.1
	PGSC0003DMP400042272	Solyc01g107390.2.1
	PGSC0003DMP400016806	Solyc12g100240.1.1
	PGSC0003DMP400024124	Solyc12g100260.1.1
	PGSC0003DMP400022225	Solyc03g083900.2.1
	PGSC0003DMP400064136	Solyc08g079090.2.1
	PGSC0003DMP400021248	Solyc07g042230.1.1
	PGSC0003DMP400038444	Solyc06g054630.1.1
	PGSC0003DMP400005787	Solyc05g050210.2.1
	PGSC0003DMP400041626	Solyc12g017460.1.1
	PGSC0003DMP400042803	Solyc05g053010.1.1
	PGSC0003DMP400051879	Solyc10g084860.1.1
	PGSC0003DMP400034018
	PGSC0003DMP400033385
	PGSC0003DMP400037749
	PGSC0003DMP400007043
	PGSC0003DMP400026726
	PGSC0003DMP400018454
	PGSC0003DMP400055197
	PGSC0003DMP400015481
	PGSC0003DMP400062833
	PGSC0003DMP400019326
	PGSC0003DMP400013972
	PGSC0003DMP400035856
	PGSC0003DMP400044493
	PGSC0003DMP400067128
	PGSC0003DMP400036214
	PGSC0003DMP400041241
	PGSC0003DMP400001746
	PGSC0003DMP400056286
	PGSC0003DMP400042200
	PGSC0003DMP400055959
	PGSC0003DMP400009910
	PGSC0003DMP400039987
	PGSC0003DMP400008989
	PGSC0003DMP400043679
	PGSC0003DMP400012431
	PGSC0003DMP400040723
	PGSC0003DMP400015378
	PGSC0003DMP400066449
	PGSC0003DMP400011869
	PGSC0003DMP400029313
	PGSC0003DMP400056340
	PGSC0003DMP400057766
	PGSC0003DMP400058343
	PGSC0003DMP400062259
	PGSC0003DMP400065009
	PGSC0003DMP400066049
	PGSC0003DMP400054996
	PGSC0003DMP400006381
	PGSC0003DMP400035812
	PGSC0003DMP400036108
	PGSC0003DMP400019189
	PGSC0003DMP400037511
	PGSC0003DMP400000278
	PGSC0003DMP400021650
	PGSC0003DMP400025426
	PGSC0003DMP400025428
	PGSC0003DMP400011052
	PGSC0003DMP400011046
	PGSC0003DMP400056083
	PGSC0003DMP400056084
	PGSC0003DMP400056085
	PGSC0003DMP400047905
	PGSC0003DMP400047906
	PGSC0003DMP400047907
	PGSC0003DMP400047909
	PGSC0003DMP400047949
	PGSC0003DMP400054754
	PGSC0003DMP400041265
	PGSC0003DMP400061731
	PGSC0003DMP400041267
	PGSC0003DMP400042217
	PGSC0003DMP400014250
	PGSC0003DMP400014246
	PGSC0003DMP400014247
	PGSC0003DMP400014248
	PGSC0003DMP400014249
	PGSC0003DMP400009612
	PGSC0003DMP400031994
	PGSC0003DMP400031995
	PGSC0003DMP400031996
	PGSC0003DMP400043372
	PGSC0003DMP400026186
	PGSC0003DMP400026192
	PGSC0003DMP400026193
	PGSC0003DMP400020146
	PGSC0003DMP400000791
	PGSC0003DMP400020148
	PGSC0003DMP400023722
	PGSC0003DMP400018208
	PGSC0003DMP400030113
	PGSC0003DMP400044130
	PGSC0003DMP400001896
	PGSC0003DMP400044129
	PGSC0003DMP400054288
	PGSC0003DMP400003050
	PGSC0003DMP400054289
	PGSC0003DMP400019057
	PGSC0003DMP400038358
	PGSC0003DMP400053951
	PGSC0003DMP400027549
	PGSC0003DMP400027548
	PGSC0003DMP400055657
	PGSC0003DMP400055499
	PGSC0003DMP400009044
	PGSC0003DMP400055154
	PGSC0003DMP400064405
	PGSC0003DMP400015748
	PGSC0003DMP400049116
	PGSC0003DMP400012305
	PGSC0003DMP400034509
	PGSC0003DMP400061480
	PGSC0003DMP400021467
	PGSC0003DMP400021468
	PGSC0003DMP400021469
	PGSC0003DMP400011216
	PGSC0003DMP400011215
	PGSC0003DMP400050483
	PGSC0003DMP400044133
	PGSC0003DMP400044132
	PGSC0003DMP400044134
	PGSC0003DMP400035925
	PGSC0003DMP400035943
	PGSC0003DMP400035962
	PGSC0003DMP400042520
	PGSC0003DMP400031838
	PGSC0003DMP400031840
	PGSC0003DMP400008516
	PGSC0003DMP400008513
	PGSC0003DMP400008515
	PGSC0003DMP400007809
	PGSC0003DMP400007802
	PGSC0003DMP400052506
	PGSC0003DMP400007646
	PGSC0003DMP400005261
	PGSC0003DMP400034307
	PGSC0003DMP400016319
	PGSC0003DMP400037338
	PGSC0003DMP400043348
	PGSC0003DMP400038994
	PGSC0003DMP400038995
	PGSC0003DMP400036350
	PGSC0003DMP400055958
	PGSC0003DMP400036835
	PGSC0003DMP400049442
	PGSC0003DMP400024363
	PGSC0003DMP400041759
	PGSC0003DMP400011221
	PGSC0003DMP400011214
	PGSC0003DMP400040665
	PGSC0003DMP400015601
	PGSC0003DMP400030908
	PGSC0003DMP400022307
	PGSC0003DMP400015626
	PGSC0003DMP400015484
	PGSC0003DMP400000404
	PGSC0003DMP400031559
	PGSC0003DMP400062421
	PGSC0003DMP400015455
	PGSC0003DMP400044142
	PGSC0003DMP400044109
	PGSC0003DMP400038969
	PGSC0003DMP400033804
	PGSC0003DMP400044238
	PGSC0003DMP400054747
	PGSC0003DMP400011528
	PGSC0003DMP400023290
	PGSC0003DMP400003877
	PGSC0003DMP400003878
	PGSC0003DMP400025758
	PGSC0003DMP400038060
	PGSC0003DMP400051586
	PGSC0003DMP400027730
	PGSC0003DMP400054178
	PGSC0003DMP400054177
	PGSC0003DMP400029999
	PGSC0003DMP400030136
	PGSC0003DMP400017889
	PGSC0003DMP400032708
	PGSC0003DMP400013510
	PGSC0003DMP400000707
	PGSC0003DMP400033728
	PGSC0003DMP400011521
	PGSC0003DMP400037870
	PGSC0003DMP400045179
	PGSC0003DMP400049344
	PGSC0003DMP400017346
	PGSC0003DMP400014939
	PGSC0003DMP400045438
	PGSC0003DMP400056139
	PGSC0003DMP400029467
	PGSC0003DMP400015794
	PGSC0003DMP400045337
	PGSC0003DMP400040263
	PGSC0003DMP400052975
	PGSC0003DMP400043734
	PGSC0003DMP400024478
	PGSC0003DMP400063381
	PGSC0003DMP400061783
	PGSC0003DMP400007565
	PGSC0003DMP400022158
	PGSC0003DMP400044880
	PGSC0003DMP400044882
	PGSC0003DMP400005764
	PGSC0003DMP400059584
	PGSC0003DMP400000627
	PGSC0003DMP400000629
	PGSC0003DMP400008254
	PGSC0003DMP400008255
	PGSC0003DMP400042569
	PGSC0003DMP400042568
	PGSC0003DMP400026943
	PGSC0003DMP400032267
	PGSC0003DMP400029393
	PGSC0003DMP400045554
	PGSC0003DMP400055482
	PGSC0003DMP400055481
	PGSC0003DMP400012980
	PGSC0003DMP400032002
	PGSC0003DMP400026691
	PGSC0003DMP400003440
	PGSC0003DMP400016234
	PGSC0003DMP400016233
	PGSC0003DMP400026806
	PGSC0003DMP400026812
	PGSC0003DMP400012382
	PGSC0003DMP400045022
	PGSC0003DMP400011610
	PGSC0003DMP400043846
	PGSC0003DMP400052535
	PGSC0003DMP400052534
	PGSC0003DMP400005485
	PGSC0003DMP400021388
	PGSC0003DMP400024217
	PGSC0003DMP400029633
	PGSC0003DMP400000471
	PGSC0003DMP400019398
	PGSC0003DMP400026716
	PGSC0003DMP400031964
	PGSC0003DMP400006789
	PGSC0003DMP400028169
	PGSC0003DMP400047952
	PGSC0003DMP400047948
	PGSC0003DMP400032951
	PGSC0003DMP400038895
	PGSC0003DMP400002226
	PGSC0003DMP400000277
	PGSC0003DMP400048891
	PGSC0003DMP400044102
	PGSC0003DMP400018652
	PGSC0003DMP400035836
	PGSC0003DMP400038206
	PGSC0003DMP400006194
	PGSC0003DMP400032726
	PGSC0003DMP400032724
	PGSC0003DMP400014669
	PGSC0003DMP400032820
	PGSC0003DMP400055306
	PGSC0003DMP400055433
	PGSC0003DMP400012828
	PGSC0003DMP400012793
	PGSC0003DMP400039081
	PGSC0003DMP400039152
	PGSC0003DMP400054156
	PGSC0003DMP400036810
	PGSC0003DMP400053687
	PGSC0003DMP400022252
	PGSC0003DMP400059978
	PGSC0003DMP400065840
	PGSC0003DMP400013331
	PGSC0003DMP400013330
	PGSC0003DMP400031625
	PGSC0003DMP400044205
