# Supplementary material for: BABA-induced pathogen resistance: a multi-omics analysis of the tomato response reveals a hyper-receptive status involving ethylene
Source: Hortic Res. 2023 Apr 13;10(6):uhad068. doi: 10.1093/hr/uhad068 (PMC10243938; doi:10.1093/hr/uhad068)
Supplement: Web_Material_uhad068 [file web_material_uhad068.zip › S5_Table.xlsx]

## Sheet: List1
S5 Table. Overlap between genes induced by BABA and different elicitors.
Overlap between genes induced in BABA treated tomato Marmande plants and in tomato Rio Grande (RG)-PtoR resistant plants during MTI, ETI-MTI (Pombo et al., 2014), tomato plants treated with virulence factor of Pst DC3000 coronatine (COR) (Geng et al., 2014), flagellin from P. syringae (Rosli et al., 2013) and elicitin INF1 secreted by P. infestans (Kawamura, 2009). BABA upregulated genes compared…
Pombo, M.A., Zheng, Y., Fernandez-Pozo, N., Dunham, D.M., Fei, Z., and Martin, G.B. (2014). Transcriptomic analysis reveals tomato genes whose expression is induced specifically during effector-triggered immunity and identifies the Epk1 protein kinase which is required for the host response to three bacterial effector proteins. Genome Biol. 15, 492.
Geng, X., Jin, L., Shimada, M., Kim, M.G., and Mackey, D. (2014). The phytotoxin coronatine is a multifunctional component of the virulence armament of Pseudomonas syringae. Planta 240, 1149–1165.
Rosli, H.G., Zheng, Y., Pombo, M.A., Zhong, S., Bombarely, A., Fei, Z., Collmer, A., and Martin, G.B. (2013). Transcriptomics-based screen for genes induced by flagellin and repressed by pathogen effectors identifies a cell wall-associated kinase involved in plant immunity. Genome Biol. 14, R139.
Kawamura, S.H.Y. (2009). INF1 Elicitin Activates Jasmonic Acid‐ and Ethylene‐mediated Signalling Pathways and Induces Resistance to Bacterial Wilt Disease in Tomato. J. Phytopathol. 157, 287–297.
Yang H, Zhao T, Jiang J, Chen X, Zhang H, Liu G, et al. (2017).Transcriptome Analysis of the Sm-Mediated Hypersensitive Response to Stemphylium lycopersici in Tomato. Front Plant Sci. 8.
BABA x MTI	BABA x ETI-MTI	BABA x Coronatine	BABA x Flagellin	BABA x INF-1		BABA x FIRE	BABA x S. lycopersici	BABA x FIRE x S.lycopersici	BABA
Solyc04g078660.1.1	Solyc01g060020.2.1	Solyc10g006710.2.1	Solyc10g006710.2.1	Solyc12g010410.1.1		Solyc07g052370.2.1	Solyc08g036620.2.1	Solyc10g078220.1.1	Solyc08g078180.1.1
Solyc01g105200.2.1	Solyc11g011180.1.1	Solyc06g062420.2.1	Solyc06g062420.2.1	Solyc01g080010.2.1		Solyc02g070090.1.1	Solyc07g054720.1.1	Solyc01g109140.2.1	Solyc07g051950.2.1
Solyc03g007380.1.1	Solyc12g049030.1.1	Solyc08g068870.2.1	Solyc08g068870.2.1	Solyc02g087350.1.1		Solyc02g069960.2.1	Solyc08g080670.1.1	Solyc08g029000.2.1	Solyc05g014590.2.1
Solyc12g006840.1.1	Solyc07g056200.2.1	Solyc01g107820.2.1	Solyc07g045030.2.1	Solyc12g042480.1.1		Solyc09g090990.2.1	Solyc06g050140.1.1	Solyc04g011480.2.1	Solyc07g018200.1.1
Solyc01g105630.2.1	Solyc07g062490.1.1	Solyc05g016060.2.1	Solyc12g010410.1.1	Solyc04g078660.1.1		Solyc02g062300.2.1	Solyc07g052140.2.1	Solyc11g068940.1.1	Solyc02g070110.1.1
Solyc01g007960.2.1	Solyc07g056210.2.1	Solyc04g064880.2.1	Solyc01g080010.2.1	Solyc01g109140.2.1		Solyc01g007050.1.1	Solyc08g059710.2.1	Solyc12g100250.1.1	Solyc08g080630.2.1
Solyc11g068940.1.1	Solyc02g068670.1.1	Solyc07g049530.2.1	Solyc08g068680.2.1	Solyc06g062920.2.1		Solyc09g091000.2.1	Solyc10g076240.1.1	Solyc07g056600.1.1	Solyc02g087070.2.1
Solyc07g045030.2.1	Solyc01g097240.2.1	Solyc04g009860.2.1	Solyc02g087350.1.1	Solyc05g008820.2.1		Solyc10g018340.1.1	Solyc02g089630.2.1	Solyc04g077310.2.1	Solyc08g080660.1.1
Solyc04g016230.2.1	Solyc09g090970.2.1	Solyc07g045030.2.1	Solyc08g068610.2.1	Solyc12g088390.1.1		Solyc11g005840.1.1	Solyc06g065060.1.1	Solyc02g062900.2.1	Solyc07g045430.2.1
Solyc05g021090.2.1	Solyc04g054950.2.1	Solyc01g107080.2.1	Solyc05g013750.2.1	Solyc03g112340.1.1		Solyc09g008760.1.1	Solyc01g060020.2.1	Solyc10g080010.1.1	Solyc01g106610.2.1
Solyc01g009810.2.1	Solyc02g080080.2.1	Solyc10g008350.2.1	Solyc06g082440.1.1	Solyc03g083730.1.1		Solyc12g100260.1.1	Solyc01g090310.2.1	Solyc11g018800.1.1	Solyc04g015820.1.1
Solyc08g008280.2.1	Solyc05g015840.2.1	Solyc02g089620.2.1	Solyc11g011180.1.1	Solyc09g014990.2.1		Solyc06g053930.2.1	Solyc07g040710.2.1	Solyc05g010020.2.1	Solyc02g088670.1.1
Solyc06g062330.1.1	Solyc04g007320.1.1	Solyc03g124110.1.1	Solyc12g049030.1.1	Solyc09g013150.2.1		Solyc07g005110.2.1	Solyc04g072070.2.1	Solyc06g074140.1.1	Solyc04g064880.2.1
Solyc02g091380.1.1	Solyc06g063210.2.1	Solyc12g010410.1.1	Solyc07g056200.2.1	Solyc03g116890.2.1		Solyc02g062890.1.1	Solyc03g093130.2.1	Solyc06g062920.2.1	Solyc09g097760.2.1
Solyc01g109140.2.1	Solyc01g112220.2.1	Solyc01g080010.2.1	Solyc07g062490.1.1	Solyc01g105370.2.1		Solyc12g088390.1.1	Solyc03g111300.1.1	Solyc00g201160.2.1	Solyc06g005090.2.1
Solyc07g056600.1.1	Solyc04g074020.2.1	Solyc08g068680.2.1	Solyc07g056210.2.1	Solyc01g060020.2.1		Solyc12g049030.1.1	Solyc07g008930.1.1	Solyc02g071470.2.1	Solyc03g083660.1.1
Solyc11g062400.1.1	Solyc02g085830.2.1	Solyc02g087350.1.1	Solyc02g068670.1.1	Solyc08g080630.2.1		Solyc00g247300.2.1	Solyc08g080640.1.1	Solyc01g005160.2.1	Solyc09g007010.1.1
Solyc09g091000.2.1	Solyc06g009140.2.1	Solyc08g068610.2.1	Solyc01g097240.2.1	Solyc01g095140.2.1		Solyc04g079240.2.1	Solyc08g036660.2.1	Solyc02g036480.1.1	Solyc04g072280.2.1
Solyc06g063180.1.1	Solyc04g074030.2.1	Solyc05g013750.2.1	Solyc09g090970.2.1	Solyc01g079200.2.1		Solyc02g080850.1.1	Solyc04g077270.2.1	Solyc08g068610.2.1	Solyc05g046010.2.1
Solyc01g089890.2.1	Solyc11g005840.1.1	Solyc06g082440.1.1	Solyc04g054950.2.1	Solyc02g082450.2.1		Solyc02g085830.2.1	Solyc09g083360.2.1	Solyc02g077060.1.1	Solyc02g062390.2.1
Solyc12g045020.1.1	Solyc09g010000.2.1	Solyc05g009610.1.1	Solyc02g080080.2.1	Solyc08g075550.2.1		Solyc06g065010.2.1	Solyc03g116890.2.1	Solyc01g073890.2.1	Solyc05g044490.2.1
Solyc07g053050.1.1	Solyc09g011590.2.1	Solyc05g050560.1.1	Solyc05g015840.2.1	Solyc02g082900.2.1		Solyc03g033790.2.1	Solyc02g064830.2.1	Solyc04g025650.2.1	Solyc10g076460.1.1
Solyc07g054720.1.1	Solyc09g090980.2.1	Solyc12g099000.1.1	Solyc04g007320.1.1	Solyc10g050880.1.1		Solyc07g063730.1.1	Solyc01g087590.2.1	Solyc04g011750.2.1	Solyc07g052150.2.1
Solyc01g107080.2.1	Solyc10g012080.2.1	Solyc01g079660.2.1	Solyc06g063210.2.1	Solyc06g034370.1.1		Solyc04g071600.2.1	Solyc01g106620.2.1	Solyc08g078650.2.1	Solyc03g098100.2.1
Solyc03g119250.2.1	Solyc10g006710.2.1	Solyc01g108130.2.1	Solyc01g112220.2.1	Solyc01g106610.2.1		Solyc09g074280.1.1	Solyc04g009440.2.1	Solyc01g073840.1.1	Solyc04g015610.2.1
Solyc04g083160.1.1	Solyc06g065010.2.1	Solyc01g095080.2.1	Solyc04g074020.2.1	Solyc08g080670.1.1		Solyc02g070910.1.1	Solyc09g011870.1.1	Solyc06g075690.2.1	Solyc05g007630.2.1
Solyc02g081500.2.1	Solyc12g044940.1.1	Solyc02g081560.1.1	Solyc02g085830.2.1	Solyc06g007180.2.1		Solyc12g100240.1.1	Solyc08g023510.1.1	Solyc01g105630.2.1	Solyc00g174330.2.1
	Solyc07g055710.2.1	Solyc03g116890.2.1	Solyc06g009140.2.1	Solyc05g005150.1.1		Solyc03g113480.1.1	Solyc04g079360.1.1	Solyc05g009120.2.1	Solyc02g093580.2.1
	Solyc09g011550.2.1	Solyc08g067340.2.1	Solyc04g074030.2.1	Solyc02g094000.1.1		Solyc09g014820.2.1	Solyc07g055670.1.1	Solyc09g014990.2.1	Solyc07g055690.1.1
	Solyc03g083680.1.1	Solyc07g053550.1.1	Solyc11g005840.1.1	Solyc11g011340.1.1		Solyc11g007980.1.1	Solyc01g079200.2.1	Solyc04g074680.1.1	Solyc05g007950.2.1
	Solyc02g080040.2.1	Solyc01g100040.2.1	Solyc09g010000.2.1	Solyc04g079730.1.1		Solyc09g098080.2.1	Solyc02g077290.1.1	Solyc05g050350.1.1	Solyc05g053150.1.1
	Solyc04g074000.2.1	Solyc05g014760.2.1	Solyc09g011590.2.1	Solyc07g006890.1.1		Solyc01g079930.1.1	Solyc08g036640.2.1	Solyc12g007050.1.1	Solyc01g008620.2.1
	Solyc09g057960.1.1	Solyc03g121620.1.1	Solyc09g090980.2.1	Solyc10g083690.2.1		Solyc01g097240.2.1	Solyc04g071100.1.1	Solyc01g006950.2.1	Solyc01g058250.1.1
	Solyc08g007460.2.1	Solyc04g071030.1.1	Solyc10g012080.2.1	Solyc05g007950.2.1		Solyc02g064570.1.1	Solyc03g020010.1.1	Solyc04g079250.2.1	Solyc00g174340.1.1
	Solyc07g056510.2.1	Solyc01g105370.2.1	Solyc06g065010.2.1	Solyc02g071220.2.1		Solyc11g005480.1.1	Solyc12g017480.1.1	Solyc02g068680.1.1	Solyc02g079720.1.1
	Solyc02g086210.2.1	Solyc12g009220.1.1	Solyc12g044940.1.1	Solyc03g096550.2.1		Solyc02g070020.1.1	Solyc08g080290.2.1	Solyc01g086730.2.1	Solyc10g075150.1.1
	Solyc01g091590.2.1	Solyc12g010420.1.1	Solyc07g055710.2.1			Solyc09g011990.1.1	Solyc01g105070.2.1	Solyc08g008280.2.1	Solyc05g051210.2.1
	Solyc02g070020.1.1	Solyc01g108240.2.1	Solyc09g011550.2.1			Solyc04g007380.1.1	Solyc12g005450.1.1	Solyc12g010410.1.1	Solyc08g078920.1.1
	Solyc07g048060.1.1	Solyc10g051020.1.1	Solyc03g083680.1.1			Solyc09g008740.1.1	Solyc03g097050.2.1	Solyc11g071990.1.1	Solyc08g007840.1.1
	Solyc04g040130.1.1	Solyc03g122340.2.1	Solyc02g080040.2.1			Solyc00g233480.1.1	Solyc08g007830.1.1	Solyc10g005480.2.1	Solyc02g083880.2.1
	Solyc08g062360.2.1	Solyc02g094030.2.1	Solyc04g074000.2.1			Solyc07g008620.1.1	Solyc01g007000.2.1	Solyc04g025530.2.1	Solyc09g007520.2.1
	Solyc10g079930.1.1	Solyc12g017460.1.1	Solyc09g057960.1.1			Solyc01g106500.2.1	Solyc10g007280.2.1	Solyc02g090490.2.1	Solyc07g055490.2.1
	Solyc05g041540.2.1	Solyc03g117860.2.1	Solyc08g007460.2.1			Solyc07g006420.1.1	Solyc03g121340.1.1	Solyc05g009650.2.1	Solyc10g050880.1.1
	Solyc03g006080.2.1	Solyc01g109710.2.1	Solyc07g056510.2.1			Solyc07g056210.2.1	Solyc03g026230.1.1	Solyc04g005050.1.1	Solyc10g006720.2.1
	Solyc03g113390.2.1	Solyc08g036660.2.1	Solyc02g086210.2.1			Solyc11g066800.1.1	Solyc06g072670.2.1	Solyc05g053600.2.1	Solyc06g073080.2.1
	Solyc02g093250.2.1	Solyc03g115920.2.1	Solyc01g091590.2.1			Solyc02g031990.1.1	Solyc08g077330.2.1	Solyc07g062490.1.1	Solyc03g006210.1.1
	Solyc05g050360.2.1	Solyc01g098910.2.1	Solyc02g070020.1.1			Solyc11g072470.1.1	Solyc06g054630.1.1	Solyc10g083290.1.1	Solyc05g054380.1.1
	Solyc12g100260.1.1	Solyc03g122190.2.1	Solyc07g048060.1.1			Solyc01g005040.2.1	Solyc08g014570.2.1	Solyc02g080040.2.1	Solyc08g079900.1.1
	Solyc01g103650.2.1	Solyc04g078340.2.1	Solyc04g040130.1.1			Solyc05g056080.2.1	Solyc02g064980.1.1	Solyc03g083480.2.1	Solyc12g056430.1.1
	Solyc01g109110.2.1	Solyc02g093580.2.1	Solyc08g062360.2.1			Solyc12g005720.1.1	Solyc02g077370.1.1	Solyc08g007460.2.1	Solyc07g055990.2.1
	Solyc04g007380.1.1	Solyc01g005710.2.1	Solyc10g079930.1.1			Solyc09g011550.2.1	Solyc11g068920.1.1	Solyc08g068680.2.1	Solyc03g096550.2.1
	Solyc05g050350.1.1	Solyc01g107390.2.1	Solyc05g041540.2.1			Solyc11g073110.1.1	Solyc06g066590.2.1	Solyc03g098730.1.1	Solyc01g095770.2.1
	Solyc12g088940.1.1	Solyc08g008100.2.1	Solyc03g006080.2.1			Solyc03g112970.1.1	Solyc02g083850.2.1	Solyc03g083680.1.1	Solyc09g007020.1.1
	Solyc12g005720.1.1	Solyc12g094520.1.1	Solyc03g113390.2.1			Solyc02g071560.2.1	Solyc07g042540.2.1	Solyc12g096960.1.1	Solyc09g082270.2.1
	Solyc09g090990.2.1	Solyc04g072900.1.1	Solyc02g093250.2.1			Solyc04g076730.1.1	Solyc03g095770.2.1	Solyc09g075910.1.1	Solyc04g079260.2.1
	Solyc12g100240.1.1	Solyc03g115380.1.1	Solyc05g050360.2.1			Solyc08g062360.2.1	Solyc01g108240.2.1	Solyc03g043700.2.1	Solyc04g016470.2.1
	Solyc06g062420.2.1	Solyc02g067750.2.1	Solyc12g100260.1.1			Solyc02g071130.2.1	Solyc10g008150.1.1	Solyc02g093250.2.1	Solyc09g097810.2.1
	Solyc08g079420.2.1	Solyc02g068460.1.1	Solyc01g103650.2.1			Solyc09g008750.1.1	Solyc10g086280.1.1	Solyc10g084960.1.1	Solyc02g089920.1.1
	Solyc10g085030.1.1	Solyc12g010400.1.1	Solyc01g109110.2.1			Solyc02g078660.2.1	Solyc09g010980.1.1	Solyc04g057830.1.1	Solyc03g098670.1.1
	Solyc05g052050.1.1	Solyc08g076860.2.1	Solyc04g007380.1.1			Solyc05g041540.2.1	Solyc05g012850.2.1	Solyc04g054690.2.1	Solyc05g008220.2.1
	Solyc02g071470.2.1	Solyc03g122120.2.1	Solyc05g050350.1.1			Solyc05g013750.2.1	Solyc12g009220.1.1	Solyc12g010710.1.1	Solyc02g082960.2.1
	Solyc05g054820.1.1	Solyc04g077980.1.1	Solyc12g088940.1.1			Solyc01g009930.1.1	Solyc02g064680.2.1	Solyc12g045020.1.1	Solyc04g051690.2.1
	Solyc08g068870.2.1	Solyc03g119520.2.1	Solyc12g005720.1.1			Solyc03g111540.1.1	Solyc01g098910.2.1	Solyc07g056200.2.1	Solyc03g096190.1.1
	Solyc12g042480.1.1	Solyc07g008560.2.1	Solyc09g090990.2.1			Solyc05g021090.2.1	Solyc09g011860.2.1	Solyc01g010430.2.1	Solyc03g094120.2.1
	Solyc02g080070.2.1	Solyc04g010250.2.1	Solyc12g100240.1.1			Solyc03g078370.1.1	Solyc03g111290.1.1	Solyc04g040130.1.1	Solyc12g098580.1.1
	Solyc04g056340.2.1	Solyc06g074420.1.1	Solyc08g079420.2.1			Solyc07g055630.2.1	Solyc03g093120.2.1	Solyc03g114600.2.1	Solyc07g042430.1.1
	Solyc01g073820.2.1	Solyc01g087590.2.1	Solyc10g085030.1.1			Solyc07g008140.2.1	Solyc08g080650.1.1	Solyc01g086640.2.1	Solyc12g042930.1.1
	Solyc01g067020.2.1	Solyc10g054440.1.1	Solyc05g052050.1.1			Solyc05g009000.2.1	Solyc08g077560.2.1	Solyc03g116700.2.1	Solyc03g123680.1.1
	Solyc04g025650.2.1	Solyc05g009550.2.1	Solyc02g071470.2.1			Solyc06g062420.2.1	Solyc10g081970.1.1	Solyc04g072000.2.1	Solyc05g012660.1.1
	Solyc08g029000.2.1	Solyc03g025380.2.1	Solyc05g054820.1.1			Solyc09g075920.1.1	Solyc06g035960.2.1	Solyc10g076480.1.1	Solyc10g084240.1.1
	Solyc02g090490.2.1	Solyc10g081980.1.1	Solyc12g042480.1.1			Solyc06g069040.2.1	Solyc01g107100.2.1	Solyc01g109110.2.1	Solyc03g083690.1.1
	Solyc09g091670.2.1	Solyc01g103590.2.1	Solyc02g080070.2.1			Solyc08g068630.2.1	Solyc09g007900.2.1	Solyc08g068710.1.1	Solyc05g015850.2.1
	Solyc07g040890.1.1		Solyc04g056340.2.1			Solyc10g085860.1.1	Solyc01g079940.2.1	Solyc02g086210.2.1	Solyc10g083690.2.1
	Solyc05g010020.2.1		Solyc01g073820.2.1			Solyc10g006710.2.1	Solyc04g079730.1.1	Solyc10g012080.2.1	Solyc03g098740.1.1
	Solyc02g093230.2.1		Solyc01g067020.2.1			Solyc02g080080.2.1	Solyc01g057770.2.1	Solyc02g062550.2.1	Solyc04g079660.2.1
	Solyc02g031990.1.1		Solyc04g025650.2.1			Solyc04g007320.1.1	Solyc03g093110.2.1	Solyc02g032950.2.1	Solyc09g090600.2.1
	Solyc06g069570.2.1		Solyc08g029000.2.1			Solyc09g010000.2.1	Solyc11g071760.1.1	Solyc08g068770.1.1	Solyc02g092580.2.1
	Solyc07g045530.1.1		Solyc02g090490.2.1			Solyc04g077620.1.1	Solyc06g030470.2.1	Solyc08g068730.1.1	Solyc05g053610.2.1
	Solyc01g107820.2.1		Solyc09g091670.2.1			Solyc02g082950.2.1	Solyc02g080890.2.1	Solyc11g006030.1.1	Solyc10g055810.1.1
	Solyc01g104690.2.1		Solyc07g040890.1.1			Solyc07g062500.2.1	Solyc04g079760.2.1	Solyc08g082110.2.1	Solyc01g106460.2.1
	Solyc06g075190.1.1		Solyc05g010020.2.1			Solyc09g011330.1.1	Solyc03g093080.2.1	Solyc02g067610.1.1	Solyc04g077650.2.1
	Solyc03g118970.2.1		Solyc02g093230.2.1			Solyc06g062330.1.1	Solyc01g103470.2.1	Solyc03g083470.2.1	Solyc02g072070.2.1
	Solyc04g077270.2.1		Solyc02g031990.1.1			Solyc12g096350.1.1	Solyc04g074830.1.1	Solyc08g068600.2.1	Solyc01g090320.2.1
	Solyc06g068960.1.1		Solyc06g069570.2.1			Solyc05g009010.1.1	Solyc01g102840.2.1	Solyc07g056190.2.1	Solyc10g050960.1.1
	Solyc07g040710.2.1		Solyc07g045530.1.1			Solyc12g100010.1.1	Solyc08g007820.1.1	Solyc02g093230.2.1	Solyc02g080050.1.1
	Solyc05g016060.2.1		Solyc04g078660.1.1			Solyc02g078530.2.1	Solyc10g085010.1.1	Solyc12g042480.1.1	Solyc01g098690.2.1
	Solyc03g114890.2.1		Solyc01g105200.2.1			Solyc01g021600.2.1	Solyc05g051480.2.1	Solyc04g007390.2.1	Solyc03g097170.2.1
	Solyc05g015850.2.1		Solyc03g007380.1.1			Solyc07g045030.2.1	Solyc02g094000.1.1	Solyc03g083730.1.1	Solyc10g008250.1.1
	Solyc10g055820.1.1		Solyc12g006840.1.1			Solyc09g090980.2.1	Solyc04g008100.1.1	Solyc04g054950.2.1	Solyc04g016000.2.1
	Solyc05g050130.2.1		Solyc01g105630.2.1			Solyc08g067610.2.1	Solyc01g079600.2.1	Solyc08g028780.1.1	Solyc10g083890.1.1
	Solyc08g067360.2.1		Solyc01g007960.2.1			Solyc11g005630.1.1	Solyc06g050630.2.1	Solyc08g081230.1.1	Solyc10g055820.1.1
	Solyc10g055800.1.1		Solyc11g068940.1.1			Solyc03g078360.1.1	Solyc11g073060.1.1	Solyc02g014030.1.1	Solyc03g119590.1.1
	Solyc01g100240.2.1		Solyc04g016230.2.1			Solyc07g041940.2.1	Solyc02g090970.1.1	Solyc03g116510.1.1	Solyc08g075570.2.1
	Solyc05g050800.2.1		Solyc05g021090.2.1			Solyc05g009090.1.1	Solyc08g016210.2.1	Solyc05g051530.2.1	Solyc11g044840.1.1
	Solyc06g082010.2.1		Solyc01g009810.2.1			Solyc05g008990.2.1	Solyc03g113980.2.1	Solyc12g096710.1.1	Solyc03g034360.2.1
	Solyc02g077080.2.1		Solyc08g008280.2.1			Solyc02g080010.2.1	Solyc06g060870.1.1	Solyc02g091380.1.1	Solyc08g080530.1.1
	Solyc04g071890.2.1		Solyc06g062330.1.1			Solyc11g072920.1.1	Solyc05g012180.2.1	Solyc08g066320.2.1	Solyc06g011350.2.1
	Solyc09g015770.2.1		Solyc02g091380.1.1			Solyc06g063190.2.1	Solyc01g096510.2.1	Solyc03g082370.1.1	Solyc03g025670.2.1
	Solyc03g122350.2.1		Solyc01g109140.2.1			Solyc09g091670.2.1	Solyc01g107090.2.1	Solyc02g085010.1.1	Solyc03g093890.2.1
	Solyc02g068300.2.1		Solyc07g056600.1.1			Solyc03g112300.2.1	Solyc03g005040.1.1	Solyc01g107780.2.1	Solyc01g103630.2.1
	Solyc07g055560.2.1		Solyc11g062400.1.1			Solyc05g050380.2.1	Solyc12g008960.1.1	Solyc07g048070.2.1	Solyc05g054250.1.1
	Solyc02g062800.2.1		Solyc09g091000.2.1			Solyc01g105200.2.1	Solyc07g043250.1.1	Solyc02g089900.1.1	Solyc02g082920.2.1
	Solyc11g010330.1.1		Solyc06g063180.1.1			Solyc01g105210.2.1	Solyc01g095140.2.1	Solyc01g073820.2.1	Solyc01g091490.2.1
	Solyc08g069060.2.1		Solyc01g089890.2.1			Solyc05g018050.1.1	Solyc03g115870.2.1	Solyc05g015840.2.1	Solyc01g095080.2.1
	Solyc01g098590.2.1		Solyc12g045020.1.1			Solyc02g081450.2.1	Solyc08g016440.2.1	Solyc08g068690.1.1	Solyc05g056400.2.1
	Solyc02g077050.2.1		Solyc03g116700.2.1			Solyc03g093410.2.1	Solyc11g016930.1.1	Solyc12g006840.1.1	Solyc08g067340.2.1
	Solyc12g094650.1.1		Solyc02g062890.1.1			Solyc07g008600.1.1	Solyc07g056000.2.1	Solyc08g078070.2.1	Solyc01g086670.2.1
	Solyc09g082270.2.1		Solyc07g008140.2.1			Solyc01g009810.2.1	Solyc11g071750.1.1	Solyc02g090110.2.1	Solyc07g049530.2.1
	Solyc06g008620.1.1		Solyc11g010500.1.1			Solyc12g099980.1.1	Solyc01g107390.2.1	Solyc02g068670.1.1	Solyc02g061770.2.1
	Solyc12g045030.1.1		Solyc11g072470.1.1			Solyc04g078660.1.1	Solyc02g090770.1.1	Solyc02g079570.2.1	Solyc04g007250.1.1
	Solyc02g086880.2.1		Solyc02g093750.2.1			Solyc05g052280.2.1	Solyc10g086690.1.1	Solyc07g048060.1.1	Solyc09g005560.2.1
	Solyc04g064880.2.1		Solyc02g089900.1.1			Solyc04g064530.1.1	Solyc10g045420.1.1	Solyc04g005160.1.1	Solyc03g120110.2.1
	Solyc08g079900.1.1		Solyc12g096350.1.1			Solyc04g077300.2.1	Solyc05g009610.1.1	Solyc06g072460.1.1	Solyc10g086680.1.1
	Solyc03g095770.2.1		Solyc08g066440.2.1			Solyc11g017280.1.1	Solyc06g053640.1.1	Solyc05g012890.1.1	Solyc07g005100.2.1
	Solyc10g055760.1.1		Solyc02g014030.1.1			Solyc08g066310.1.1	Solyc04g005040.1.1	Solyc04g078550.2.1	Solyc03g094110.2.1
	Solyc03g116030.2.1		Solyc06g062920.2.1			Solyc04g074000.2.1	Solyc06g076080.1.1	Solyc09g011590.2.1	Solyc03g120990.2.1
	Solyc10g006700.1.1		Solyc06g076020.2.1			Solyc07g051840.2.1	Solyc02g090360.2.1	Solyc09g008010.2.1	Solyc12g009770.1.1
	Solyc02g063020.1.1		Solyc06g068460.2.1			Solyc07g053420.2.1	Solyc10g081570.1.1	Solyc12g055710.1.1	Solyc08g062490.2.1
	Solyc07g047800.2.1		Solyc01g010430.2.1			Solyc07g049700.1.1	Solyc01g111980.2.1	Solyc02g083460.2.1	Solyc09g075700.1.1
	Solyc08g068860.2.1		Solyc09g090730.1.1			Solyc01g007960.2.1	Solyc03g122190.2.1	Solyc06g083390.2.1	Solyc02g082910.2.1
	Solyc04g077230.1.1		Solyc02g032950.2.1			Solyc04g074020.2.1	Solyc03g026270.1.1	Solyc07g055710.2.1	Solyc02g063540.1.1
	Solyc08g075540.2.1		Solyc01g108440.2.1			Solyc06g076130.2.1	Solyc04g074950.2.1	Solyc01g067020.2.1	Solyc11g008820.1.1
	Solyc06g008300.2.1		Solyc06g053670.1.1			Solyc06g063210.2.1	Solyc05g050800.2.1	Solyc11g068770.1.1	Solyc02g092120.2.1
	Solyc07g006480.2.1		Solyc02g071780.2.1			Solyc09g007730.2.1	Solyc03g115610.2.1	Solyc01g106390.2.1	Solyc05g054650.1.1
	Solyc06g066590.2.1		Solyc09g075820.2.1			Solyc05g007640.2.1	Solyc06g035700.1.1	Solyc10g052880.1.1	Solyc06g011470.2.1
	Solyc02g091700.2.1		Solyc01g073890.2.1			Solyc11g011180.1.1	Solyc03g094160.2.1	Solyc05g041910.2.1	Solyc09g082870.1.1
	Solyc02g083850.2.1		Solyc01g009930.1.1			Solyc10g076780.1.1	Solyc03g119250.2.1	Solyc05g012900.2.1	Solyc04g082830.2.1
	Solyc07g049530.2.1		Solyc03g043700.2.1			Solyc05g013880.1.1	Solyc03g122340.2.1	Solyc06g009140.2.1	Solyc12g036390.1.1
	Solyc09g010850.2.1		Solyc09g075920.1.1			Solyc04g077280.2.1	Solyc01g107290.2.1	Solyc02g071780.2.1	Solyc10g051120.1.1
	Solyc02g077470.2.1		Solyc09g082570.2.1			Solyc02g093750.2.1	Solyc06g060700.1.1	Solyc09g091660.2.1	Solyc10g011930.1.1
	Solyc02g077040.2.1		Solyc04g077280.2.1			Solyc04g074030.2.1	Solyc01g109720.2.1	Solyc03g006620.2.1	Solyc12g036800.1.1
	Solyc09g090080.1.1		Solyc06g074620.2.1			Solyc07g045530.1.1	Solyc02g087210.2.1	Solyc01g091590.2.1	Solyc09g011610.2.1
	Solyc10g007280.2.1		Solyc07g008590.1.1			Solyc11g062400.1.1	Solyc06g005170.2.1	Solyc03g098660.2.1	Solyc01g098370.1.1
	Solyc02g082920.2.1		Solyc01g087810.2.1			Solyc08g079420.2.1	Solyc10g050060.1.1	Solyc09g011560.2.1	Solyc10g079390.1.1
	Solyc03g120260.2.1		Solyc02g078660.2.1			Solyc09g013150.2.1	Solyc03g093610.1.1	Solyc06g063180.1.1	Solyc02g090560.2.1
	Solyc01g096420.2.1		Solyc04g025530.2.1			Solyc03g116690.2.1	Solyc04g015360.2.1	Solyc04g012050.2.1	Solyc09g015770.2.1
	Solyc01g058720.2.1		Solyc05g009650.2.1			Solyc04g016230.2.1	Solyc10g081980.1.1	Solyc06g076020.2.1	Solyc08g075550.2.1
	Solyc09g007900.2.1		Solyc04g079250.2.1			Solyc01g108440.2.1	Solyc03g118450.1.1	Solyc06g068460.2.1	Solyc06g069650.2.1
	Solyc08g080640.1.1		Solyc11g073110.1.1			Solyc04g015460.2.1	Solyc12g057160.1.1	Solyc09g059430.2.1	Solyc02g094180.2.1
	Solyc01g086670.2.1		Solyc01g107780.2.1			Solyc08g066210.2.1	Solyc02g020890.2.1	Solyc02g092860.2.1	Solyc10g079860.1.1
	Solyc10g079420.1.1		Solyc07g005110.2.1			Solyc05g050360.2.1	Solyc10g049630.1.1	Solyc06g066370.2.1	Solyc11g073080.1.1
	Solyc01g097270.2.1		Solyc09g074280.1.1			Solyc09g005090.1.1	Solyc12g056360.1.1	Solyc02g093860.2.1	Solyc02g079510.2.1
	Solyc03g093890.2.1		Solyc10g074740.1.1			Solyc09g011740.2.1	Solyc08g016150.1.1	Solyc09g064510.2.1	Solyc11g042560.1.1
	Solyc12g036390.1.1		Solyc01g008560.2.1			Solyc03g112310.1.1	Solyc04g007580.1.1	Solyc03g112340.1.1	Solyc08g079190.1.1
	Solyc09g083210.2.1		Solyc05g008820.2.1			Solyc10g086710.1.1	Solyc12g088360.1.1	Solyc05g025820.2.1	Solyc02g091070.2.1
	Solyc01g097350.2.1		Solyc05g012890.1.1			Solyc12g009520.1.1	Solyc06g007190.2.1	Solyc07g045100.1.1	Solyc11g068620.1.1
	Solyc05g008980.2.1		Solyc04g007390.2.1			Solyc02g093050.2.1	Solyc10g085420.1.1	Solyc09g090130.2.1	Solyc09g005830.1.1
	Solyc04g009860.2.1		Solyc04g077620.1.1			Solyc09g090970.2.1	Solyc11g071740.1.1	Solyc11g010500.1.1	Solyc08g016220.1.1
			Solyc02g071130.2.1			Solyc07g008590.1.1	Solyc06g074420.1.1	Solyc01g005470.2.1	Solyc04g071780.2.1
			Solyc06g076300.2.1			Solyc02g080070.2.1	Solyc08g076390.2.1	Solyc07g056510.2.1	Solyc05g055080.1.1
			Solyc05g053600.2.1			Solyc06g005480.2.1	Solyc03g082530.1.1	Solyc08g080130.2.1	Solyc02g068460.1.1
			Solyc03g112300.2.1			Solyc01g067120.2.1	Solyc06g073830.1.1	Solyc10g079130.1.1	Solyc06g048700.1.1
			Solyc09g008760.1.1			Solyc02g091650.2.1	Solyc06g009110.2.1	Solyc03g007380.1.1	Solyc09g011520.2.1
			Solyc05g041910.2.1			Solyc05g054820.1.1	Solyc06g060110.2.1	Solyc08g066440.2.1	Solyc02g072400.1.1
			Solyc06g072460.1.1			Solyc03g006080.2.1	Solyc01g007030.2.1	Solyc01g107170.2.1	Solyc02g086700.2.1
			Solyc05g056380.2.1			Solyc04g078630.2.1	Solyc10g050970.1.1	Solyc05g056380.2.1	Solyc05g015060.2.1
			Solyc06g069040.2.1			Solyc09g090470.2.1	Solyc02g072150.2.1	Solyc10g085030.1.1	Solyc03g006700.2.1
			Solyc11g072920.1.1			Solyc09g075820.2.1	Solyc06g050500.2.1	Solyc06g074620.2.1	Solyc09g082810.2.1
			Solyc03g082370.1.1			Solyc05g008820.2.1	Solyc01g007040.2.1	Solyc01g112220.2.1	Solyc04g078340.2.1
			Solyc03g116510.1.1			Solyc08g078050.1.1	Solyc08g077020.1.1	Solyc12g100270.1.1	Solyc01g009870.2.1
			Solyc02g062300.2.1			Solyc10g011810.2.1	Solyc08g008110.2.1	Solyc02g092990.1.1	Solyc10g055800.1.1
			Solyc06g005480.2.1			Solyc04g056340.2.1	Solyc04g005670.1.1	Solyc05g010120.2.1	Solyc06g068270.2.1
			Solyc08g068730.1.1			Solyc09g090730.1.1	Solyc12g005340.1.1	Solyc01g103650.2.1	Solyc06g063060.2.1
			Solyc07g045100.1.1			Solyc01g087020.2.1	Solyc06g074670.2.1	Solyc01g087580.2.1	Solyc02g031790.1.1
			Solyc12g100010.1.1			Solyc01g087810.2.1	Solyc07g042230.1.1	Solyc08g083050.1.1	Solyc08g080620.1.1
			Solyc04g057830.1.1			Solyc05g007460.2.1	Solyc07g006480.2.1	Solyc03g097840.2.1	Solyc06g034370.1.1
			Solyc08g067610.2.1			Solyc08g068870.2.1	Solyc02g077470.2.1	Solyc07g040890.1.1	Solyc08g067640.1.1
			Solyc02g078530.2.1			Solyc10g079930.1.1	Solyc06g076050.2.1	Solyc08g006320.2.1	Solyc01g057680.2.1
			Solyc02g080010.2.1			Solyc05g052050.1.1	Solyc08g005610.2.1	Solyc02g087950.2.1	Solyc02g068830.1.1
			Solyc04g072000.2.1			Solyc09g005000.1.1	Solyc05g016060.2.1	Solyc04g082960.1.1	Solyc05g009550.2.1
			Solyc05g005070.2.1			Solyc09g082570.2.1	Solyc04g079400.2.1	Solyc06g069570.2.1	Solyc12g013680.1.1
			Solyc07g051840.2.1			Solyc03g113390.2.1	Solyc01g100010.2.1	Solyc07g006770.2.1	Solyc08g008150.1.1
			Solyc11g071990.1.1			Solyc09g010020.2.1	Solyc02g071620.2.1	Solyc02g078170.1.1	Solyc02g091700.2.1
			Solyc02g083460.2.1			Solyc06g053670.1.1	Solyc04g079880.2.1	Solyc08g078190.1.1	Solyc03g119370.1.1
			Solyc09g007730.2.1			Solyc05g005070.2.1	Solyc05g009420.1.1	Solyc10g074740.1.1	Solyc07g064720.2.1
			Solyc00g201160.2.1			Solyc02g067530.2.1	Solyc06g075610.1.1	Solyc06g076100.2.1	Solyc08g007230.1.1
			Solyc06g053930.2.1				Solyc02g091730.1.1	Solyc01g008560.2.1	Solyc06g065820.2.1
			Solyc12g099980.1.1				Solyc06g082780.2.1	Solyc09g057960.1.1	Solyc03g044790.2.1
			Solyc01g007020.2.1				Solyc03g033770.1.1	Solyc01g007020.2.1	Solyc05g013410.2.1
			Solyc04g015460.2.1				Solyc03g117980.2.1	Solyc03g007210.2.1	Solyc07g041620.1.1
			Solyc08g068690.1.1				Solyc04g074410.1.1	Solyc06g076300.2.1	Solyc04g014770.1.1
			Solyc09g011740.2.1				Solyc08g078060.2.1	Solyc01g089890.2.1	Solyc10g076560.1.1
			Solyc06g066370.2.1				Solyc12g045030.1.1	Solyc02g072080.1.1	Solyc04g040180.2.1
			Solyc02g082950.2.1				Solyc07g006890.1.1	Solyc12g088940.1.1	Solyc01g006550.2.1
			Solyc08g066310.1.1				Solyc01g095630.2.1	Solyc09g072810.2.1	Solyc10g007900.2.1
			Solyc01g107170.2.1				Solyc03g120260.2.1	Solyc02g087350.1.1	Solyc12g100230.1.1
			Solyc02g093860.2.1				Solyc03g112700.1.1	Solyc09g011600.2.1	Solyc08g079870.1.1
			Solyc03g098660.2.1				Solyc03g117210.2.1	Solyc12g044940.1.1	Solyc11g008600.1.1
			Solyc02g085010.1.1				Solyc02g091740.2.1	Solyc06g082440.1.1	Solyc03g043880.2.1
			Solyc03g093410.2.1				Solyc06g060690.2.1	Solyc01g080010.2.1	Solyc03g042560.1.1
			Solyc06g075690.2.1				Solyc05g050210.2.1	Solyc01g107980.2.1	Solyc06g073050.2.1
			Solyc06g076130.2.1				Solyc02g022850.1.1		Solyc01g107830.2.1
			Solyc07g063730.1.1				Solyc12g010440.1.1		Solyc09g005570.2.1
			Solyc08g081230.1.1				Solyc01g099370.2.1		Solyc03g115920.2.1
			Solyc05g013880.1.1				Solyc11g068710.1.1		Solyc07g065160.2.1
			Solyc05g056080.2.1				Solyc01g105410.2.1		Solyc01g008500.2.1
			Solyc12g088390.1.1				Solyc02g091500.1.1		Solyc08g067360.2.1
			Solyc12g100270.1.1				Solyc01g079660.2.1		Solyc07g052210.2.1
			Solyc03g112340.1.1				Solyc01g098800.2.1		Solyc02g072190.2.1
			Solyc08g083050.1.1				Solyc04g081530.1.1		Solyc05g009040.2.1
			Solyc02g079570.2.1				Solyc08g008370.2.1		Solyc01g080570.2.1
			Solyc08g082110.2.1				Solyc02g088630.2.1		Solyc03g120550.2.1
			Solyc10g084960.1.1				Solyc04g051820.2.1		Solyc10g011740.2.1
			Solyc03g112970.1.1				Solyc10g011910.2.1		Solyc08g068790.1.1
			Solyc07g008600.1.1				Solyc00g206460.1.1		Solyc10g084860.1.1
			Solyc09g008010.2.1				Solyc05g052750.2.1		Solyc06g076040.2.1
			Solyc05g008990.2.1				Solyc07g063940.1.1		Solyc07g008560.2.1
			Solyc07g006770.2.1				Solyc02g083360.1.1		Solyc01g090300.2.1
			Solyc11g005480.1.1				Solyc08g008100.2.1		Solyc09g014860.2.1
			Solyc01g086730.2.1				Solyc01g095150.2.1		Solyc09g082230.1.1
			Solyc05g007460.2.1				Solyc03g005570.2.1		Solyc01g100240.2.1
			Solyc12g009520.1.1				Solyc01g096420.2.1		Solyc02g078890.1.1
			Solyc10g085860.1.1				Solyc01g009160.2.1		Solyc03g115040.2.1
			Solyc01g021600.2.1				Solyc08g075970.2.1		Solyc04g010250.2.1
			Solyc02g092990.1.1				Solyc01g010660.2.1		Solyc03g114890.2.1
			Solyc12g096960.1.1				Solyc09g007910.2.1		Solyc01g097270.2.1
			Solyc03g112310.1.1				Solyc02g082550.2.1		Solyc09g090900.2.1
			Solyc07g006420.1.1				Solyc12g017240.1.1		Solyc02g068300.2.1
			Solyc03g114600.2.1				Solyc11g017270.1.1		Solyc02g089720.1.1
			Solyc02g067610.1.1				Solyc02g084890.1.1		Solyc11g011210.1.1
			Solyc10g011810.2.1				Solyc06g049020.1.1		Solyc06g076160.2.1
			Solyc10g076780.1.1				Solyc12g005640.1.1		Solyc03g119240.2.1
			Solyc02g091650.2.1				Solyc06g035620.2.1		Solyc06g035630.1.1
			Solyc03g006620.2.1				Solyc01g109710.2.1		Solyc02g078400.2.1
			Solyc04g005160.1.1				Solyc03g124110.1.1		Solyc02g090380.2.1
			Solyc09g064510.2.1				Solyc10g054440.1.1		Solyc04g007140.1.1
			Solyc00g247300.2.1				Solyc03g083010.2.1		Solyc05g012810.1.1
			Solyc09g010020.2.1				Solyc03g033540.2.1		Solyc01g088160.2.1
			Solyc01g067120.2.1				Solyc03g116340.2.1		Solyc03g117860.2.1
			Solyc06g083390.2.1				Solyc07g049560.2.1		Solyc06g051800.2.1
			Solyc08g078050.1.1				Solyc06g073850.1.1		Solyc02g092450.2.1
			Solyc08g066210.2.1				Solyc05g054170.2.1		Solyc05g009490.2.1
			Solyc10g078220.1.1				Solyc12g009000.1.1		Solyc02g076980.2.1
			Solyc06g076100.2.1				Solyc05g006390.1.1		Solyc04g007880.2.1
			Solyc08g078070.2.1				Solyc04g074430.1.1		Solyc06g007180.2.1
			Solyc07g062500.2.1				Solyc01g107740.2.1		Solyc08g006740.2.1
			Solyc05g050380.2.1				Solyc06g074530.1.1		Solyc09g090080.1.1
			Solyc10g080010.1.1				Solyc05g053010.1.1		Solyc01g010060.2.1
			Solyc08g078190.1.1				Solyc07g053230.2.1		Solyc01g100200.2.1
			Solyc11g006030.1.1				Solyc08g078510.2.1		Solyc09g082890.1.1
			Solyc01g106500.2.1				Solyc04g005480.1.1		Solyc04g082500.2.1
			Solyc03g113480.1.1				Solyc01g065530.2.1		Solyc04g024780.1.1
			Solyc01g087020.2.1				Solyc02g071220.2.1		Solyc03g116490.1.1
			Solyc07g056190.2.1				Solyc02g082510.1.1		Solyc01g086680.2.1
			Solyc02g090110.2.1				Solyc10g055740.1.1		Solyc01g014840.2.1
			Solyc03g083470.2.1				Solyc08g078900.1.1		Solyc03g115930.1.1
			Solyc11g066800.1.1				Solyc06g071060.1.1		Solyc01g079950.2.1
			Solyc09g090130.2.1				Solyc04g077980.1.1		Solyc09g075330.2.1
			Solyc02g067530.2.1				Solyc03g116030.2.1		Solyc07g043550.2.1
			Solyc01g106390.2.1				Solyc01g058720.2.1		Solyc06g050810.2.1
			Solyc02g081450.2.1				Solyc03g007870.2.1		Solyc03g078490.2.1
			Solyc04g011750.2.1				Solyc01g106830.2.1		Solyc09g010850.2.1
			Solyc10g083290.1.1				Solyc07g042170.2.1		Solyc02g081560.1.1
			Solyc11g017280.1.1				Solyc12g094520.1.1		Solyc01g107080.2.1
			Solyc08g028780.1.1				Solyc09g091990.2.1		Solyc03g046380.1.1
			Solyc10g079130.1.1				Solyc02g090990.1.1		Solyc02g070040.1.1
			Solyc08g068770.1.1				Solyc07g043510.2.1		Solyc03g123780.2.1
			Solyc07g052370.2.1				Solyc03g123620.2.1		Solyc11g006720.1.1
			Solyc03g007210.2.1				Solyc12g006420.1.1		Solyc01g111250.2.1
			Solyc04g077300.2.1				Solyc08g016310.2.1		Solyc04g081840.2.1
			Solyc05g051530.2.1				Solyc03g118970.2.1		Solyc11g020230.1.1
			Solyc11g018800.1.1				Solyc07g006280.2.1		Solyc08g082210.2.1
			Solyc01g105210.2.1				Solyc11g069960.1.1		Solyc02g077040.2.1
			Solyc12g007050.1.1				Solyc01g066430.2.1		Solyc06g075520.2.1
			Solyc11g068770.1.1				Solyc01g067330.2.1		Solyc12g011030.1.1
			Solyc04g077310.2.1				Solyc08g081550.2.1		Solyc06g084370.1.1
			Solyc12g096710.1.1				Solyc02g094030.2.1		Solyc05g010470.2.1
			Solyc10g018340.1.1				Solyc03g113720.2.1		Solyc04g077230.1.1
			Solyc04g074680.1.1				Solyc10g006690.2.1		Solyc11g010330.1.1
			Solyc09g011990.1.1				Solyc08g062330.2.1		Solyc11g007030.1.1
			Solyc04g082960.1.1				Solyc01g103030.2.1		Solyc01g102880.1.1
			Solyc02g064570.1.1				Solyc04g079860.1.1		Solyc10g086780.1.1
			Solyc05g009120.2.1				Solyc08g062680.1.1		Solyc02g062460.2.1
			Solyc09g005000.1.1				Solyc02g089640.2.1		Solyc10g006670.1.1
			Solyc08g078650.2.1				Solyc10g006660.2.1		Solyc06g075780.1.1
			Solyc01g006950.2.1				Solyc09g005080.1.1		Solyc01g079670.2.1
			Solyc05g009000.2.1				Solyc03g123370.2.1		Solyc09g007890.1.1
			Solyc04g005050.1.1				Solyc06g071810.1.1		Solyc02g090820.2.1
			Solyc09g011600.2.1				Solyc06g065560.1.1		Solyc08g076860.2.1
			Solyc10g052880.1.1				Solyc08g077760.2.1		Solyc03g117330.2.1
			Solyc03g111540.1.1				Solyc03g082520.1.1		Solyc11g030730.1.1
			Solyc07g008620.1.1				Solyc01g087980.2.1		Solyc04g079940.2.1
			Solyc02g062900.2.1				Solyc03g111710.2.1		Solyc02g082900.2.1
			Solyc07g041940.2.1				Solyc07g049180.2.1		Solyc12g096720.1.1
			Solyc09g008740.1.1				Solyc10g008730.2.1		Solyc12g096880.1.1
			Solyc02g069960.2.1				Solyc07g005330.2.1		Solyc11g008200.1.1
			Solyc02g072080.1.1				Solyc10g006540.2.1		Solyc06g069740.1.1
			Solyc03g083480.2.1				Solyc05g052570.2.1		Solyc03g118810.1.1
			Solyc03g083730.1.1				Solyc11g010250.1.1		Solyc03g115060.2.1
			Solyc09g072810.2.1				Solyc01g091830.2.1		Solyc09g014280.1.1
			Solyc01g005160.2.1				Solyc10g008350.2.1		Solyc06g082080.2.1
			Solyc03g116690.2.1				Solyc07g053550.1.1		Solyc11g012510.1.1
			Solyc09g014990.2.1				Solyc07g047800.2.1		Solyc01g086660.2.1
			Solyc02g070090.1.1				Solyc05g052550.1.1		Solyc08g083400.2.1
			Solyc05g010120.2.1				Solyc07g056500.2.1		Solyc10g008400.1.1
			Solyc09g013150.2.1				Solyc01g096200.2.1		Solyc07g043230.2.1
			Solyc11g007980.1.1				Solyc07g044960.1.1		Solyc01g079530.2.1
			Solyc10g076480.1.1				Solyc02g094400.2.1		Solyc01g087800.2.1
			Solyc04g012050.2.1				Solyc06g068960.1.1		Solyc08g082610.2.1
			Solyc08g068600.2.1				Solyc07g007130.1.1		Solyc08g006750.2.1
			Solyc01g007050.1.1				Solyc05g050560.1.1		Solyc09g005730.2.1
			Solyc09g005090.1.1				Solyc01g080890.2.1		Solyc09g061320.2.1
			Solyc05g007640.2.1				Solyc05g005260.1.1		Solyc09g097960.2.1
			Solyc04g078550.2.1				Solyc01g007110.2.1		Solyc02g083400.2.1
			Solyc12g100250.1.1				Solyc11g005720.1.1		Solyc06g075190.1.1
			Solyc01g107980.2.1				Solyc11g068440.1.1		Solyc01g096820.2.1
			Solyc03g098730.1.1				Solyc12g017960.1.1		Solyc02g086300.2.1
			Solyc02g080850.1.1				Solyc04g071030.1.1		Solyc12g094650.1.1
			Solyc04g071600.2.1				Solyc09g098510.2.1		Solyc03g113950.2.1
			Solyc11g005630.1.1				Solyc10g006700.1.1		Solyc02g083170.2.1
			Solyc05g052280.2.1				Solyc04g079350.1.1		Solyc06g008620.1.1
			Solyc04g076730.1.1				Solyc10g005630.2.1		Solyc02g081500.2.1
			Solyc01g005470.2.1				Solyc11g006500.1.1		Solyc07g008630.1.1
			Solyc08g068710.1.1				Solyc05g005150.1.1		Solyc06g061230.2.1
			Solyc02g078170.1.1				Solyc01g111440.2.1		Solyc11g007500.1.1
			Solyc01g005040.2.1				Solyc01g106290.2.1		Solyc02g067750.2.1
			Solyc07g049700.1.1				Solyc05g054800.1.1		Solyc03g031420.1.1
			Solyc05g009010.1.1				Solyc11g006540.1.1		Solyc01g005710.2.1
			Solyc01g079930.1.1				Solyc04g071890.2.1		Solyc06g061190.1.1
			Solyc02g077060.1.1				Solyc08g079090.2.1		Solyc06g053630.2.1
			Solyc09g098080.2.1				Solyc08g068780.1.1		Solyc03g113080.2.1
			Solyc07g053420.2.1				Solyc09g056450.2.1		Solyc04g078290.2.1
			Solyc10g005480.2.1				Solyc09g097770.2.1		Solyc02g089620.2.1
			Solyc03g033790.2.1				Solyc12g005910.1.1		Solyc08g077900.2.1
			Solyc09g008750.1.1				Solyc04g074450.1.1		Solyc02g088240.2.1
			Solyc02g093050.2.1				Solyc03g008010.2.1		Solyc08g014120.2.1
			Solyc03g097840.2.1				Solyc01g005420.2.1		Solyc10g051130.1.1
			Solyc08g066320.2.1				Solyc02g089610.1.1		Solyc04g082220.1.1
			Solyc02g092860.2.1				Solyc07g061950.2.1		Solyc03g080190.2.1
			Solyc02g087950.2.1				Solyc10g055200.1.1		Solyc05g006780.2.1
			Solyc03g078360.1.1				Solyc06g066800.1.1		Solyc01g112000.2.1
			Solyc06g074140.1.1				Solyc03g121620.1.1		Solyc02g084900.2.1
			Solyc08g068630.2.1				Solyc02g090400.2.1		Solyc06g075130.2.1
			Solyc05g009090.1.1				Solyc01g068000.2.1		Solyc03g080090.2.1
			Solyc04g064530.1.1				Solyc09g089930.1.1		Solyc09g010230.1.1
			Solyc04g054690.2.1				Solyc05g009790.1.1		Solyc01g079260.2.1
			Solyc02g036480.1.1				Solyc01g112080.2.1		Solyc12g094460.1.1
			Solyc05g025820.2.1				Solyc08g077680.2.1		Solyc02g087480.2.1
			Solyc01g073840.1.1				Solyc03g007960.2.1		Solyc10g009550.2.1
			Solyc03g078370.1.1				Solyc12g088440.1.1		Solyc03g093540.1.1
			Solyc09g090470.2.1				Solyc04g071870.1.1		Solyc02g092750.2.1
			Solyc00g233480.1.1				Solyc07g053740.1.1		Solyc11g066600.1.1
			Solyc06g063190.2.1				Solyc04g081960.1.1		Solyc05g008980.2.1
			Solyc02g070910.1.1				Solyc02g085050.2.1		Solyc01g067090.2.1
			Solyc02g068680.1.1				Solyc06g074030.1.1		Solyc02g079710.2.1
			Solyc09g011560.2.1				Solyc10g006130.1.1		Solyc12g087870.1.1
			Solyc10g086710.1.1				Solyc10g084880.2.1		Solyc04g083160.1.1
			Solyc04g011480.2.1				Solyc04g074290.2.1		Solyc03g025380.2.1
			Solyc08g080130.2.1				Solyc07g040720.2.1		Solyc04g073960.2.1
			Solyc01g086640.2.1				Solyc04g064810.2.1		Solyc02g077080.2.1
			Solyc02g062550.2.1				Solyc01g109250.2.1		Solyc08g076930.1.1
			Solyc09g059430.2.1				Solyc12g010400.1.1		Solyc12g009780.1.1
			Solyc07g048070.2.1				Solyc05g052520.2.1		Solyc04g072920.2.1
			Solyc09g091660.2.1				Solyc03g119340.2.1		Solyc07g053350.2.1
			Solyc09g011330.1.1				Solyc02g069910.1.1		Solyc07g032230.2.1
			Solyc12g055710.1.1				Solyc09g015040.1.1		Solyc05g011970.2.1
			Solyc07g055630.2.1				Solyc12g017460.1.1		Solyc05g018180.2.1
			Solyc09g075910.1.1				Solyc01g104690.2.1		Solyc03g112100.2.1
			Solyc04g078630.2.1				Solyc07g054830.2.1		Solyc01g105370.2.1
			Solyc08g006320.2.1				Solyc06g083310.2.1		Solyc02g088250.2.1
			Solyc12g010710.1.1				Solyc04g072900.1.1		Solyc01g081270.2.1
							Solyc03g026280.2.1		Solyc12g056160.1.1
							Solyc03g119530.2.1		Solyc05g055870.2.1
							Solyc02g088690.2.1		Solyc01g107820.2.1
							Solyc07g041750.2.1		Solyc05g008210.2.1
							Solyc11g013760.1.1		Solyc11g066590.1.1
							Solyc07g040960.1.1		Solyc11g066360.1.1
							Solyc01g099520.2.1		Solyc02g081490.2.1
							Solyc01g091910.2.1		Solyc03g063600.2.1
							Solyc07g006890.1.1		Solyc10g055760.1.1
							Solyc01g095630.2.1		Solyc05g011960.2.1
							Solyc03g120260.2.1		Solyc03g121400.1.1
							Solyc03g112700.1.1		Solyc06g051030.2.1
							Solyc03g117210.2.1		Solyc02g082450.2.1
							Solyc02g091740.2.1		Solyc03g115070.1.1
							Solyc06g060690.2.1		Solyc07g053050.1.1
							Solyc05g050210.2.1		Solyc08g069060.2.1
							Solyc02g022850.1.1		Solyc12g096890.1.1
							Solyc12g010440.1.1		Solyc05g006870.2.1
							Solyc01g099370.2.1		Solyc02g071820.2.1
							Solyc11g068710.1.1		Solyc03g093560.1.1
							Solyc01g105410.2.1		Solyc03g121090.2.1
							Solyc02g091500.1.1		Solyc10g080960.1.1
							Solyc01g079660.2.1		Solyc02g082270.2.1
							Solyc01g098800.2.1		Solyc01g099910.2.1
							Solyc04g081530.1.1		Solyc06g008300.2.1
							Solyc08g008370.2.1		Solyc09g011490.2.1
							Solyc02g088630.2.1		Solyc04g074420.1.1
							Solyc04g051820.2.1		Solyc09g014610.2.1
							Solyc10g011910.2.1		Solyc07g055560.2.1
							Solyc00g206460.1.1		Solyc10g085720.1.1
							Solyc05g052750.2.1		Solyc05g016310.1.1
							Solyc07g063940.1.1		Solyc04g079120.2.1
							Solyc02g083360.1.1		Solyc09g098070.2.1
							Solyc08g008100.2.1		Solyc03g123460.2.1
							Solyc01g095150.2.1		Solyc04g079470.2.1
							Solyc03g005570.2.1		Solyc03g114710.2.1
							Solyc01g096420.2.1		Solyc04g007980.2.1
							Solyc01g009160.2.1		Solyc12g099500.1.1
							Solyc08g075970.2.1		Solyc07g022910.2.1
							Solyc01g010660.2.1		Solyc04g054820.2.1
							Solyc09g007910.2.1		Solyc03g113070.2.1
							Solyc02g082550.2.1		Solyc10g079420.1.1
							Solyc12g017240.1.1		Solyc02g065550.2.1
							Solyc11g017270.1.1		Solyc10g078440.1.1
							Solyc02g084890.1.1		Solyc03g006610.2.1
							Solyc06g049020.1.1		Solyc03g121660.2.1
							Solyc12g005640.1.1		Solyc08g068350.2.1
							Solyc06g035620.2.1		Solyc02g079040.2.1
							Solyc01g109710.2.1		Solyc03g119600.1.1
							Solyc03g124110.1.1		Solyc07g062480.1.1
							Solyc10g054440.1.1		Solyc02g078030.1.1
							Solyc03g083010.2.1		Solyc05g013370.1.1
							Solyc03g033540.2.1		Solyc01g007770.2.1
							Solyc03g116340.2.1		Solyc04g009860.2.1
							Solyc07g049560.2.1		Solyc02g063020.1.1
							Solyc06g073850.1.1		Solyc00g217960.1.1
							Solyc05g054170.2.1		Solyc02g091250.1.1
							Solyc12g009000.1.1		Solyc05g050820.2.1
							Solyc05g006390.1.1		Solyc01g006300.2.1
							Solyc04g074430.1.1		Solyc02g089990.1.1
							Solyc01g107740.2.1		Solyc02g062800.2.1
							Solyc06g074530.1.1		Solyc05g005200.2.1
							Solyc05g053010.1.1		Solyc07g052220.1.1
							Solyc07g053230.2.1		Solyc10g085880.1.1
							Solyc08g078510.2.1		Solyc08g077370.2.1
							Solyc04g005480.1.1		Solyc09g011660.2.1
							Solyc01g065530.2.1		Solyc07g049190.2.1
							Solyc02g071220.2.1		Solyc02g080110.2.1
							Solyc02g082510.1.1		Solyc06g007910.2.1
							Solyc10g055740.1.1		Solyc01g088690.2.1
							Solyc08g078900.1.1		Solyc01g079810.2.1
							Solyc06g071060.1.1		Solyc01g081250.2.1
							Solyc04g077980.1.1		Solyc04g005100.2.1
							Solyc03g116030.2.1		Solyc03g114360.2.1
							Solyc01g058720.2.1		Solyc04g077610.2.1
							Solyc03g007870.2.1		Solyc01g105450.2.1
							Solyc01g106830.2.1		Solyc01g091840.2.1
							Solyc07g042170.2.1		Solyc03g122350.2.1
							Solyc12g094520.1.1		Solyc03g122120.2.1
							Solyc09g091990.2.1		Solyc07g056400.1.1
							Solyc02g090990.1.1		Solyc09g075890.2.1
							Solyc07g043510.2.1		Solyc03g097270.2.1
							Solyc03g123620.2.1		Solyc03g083460.2.1
							Solyc12g006420.1.1		Solyc04g007900.2.1
							Solyc08g016310.2.1		Solyc03g093550.1.1
							Solyc03g118970.2.1		Solyc05g006510.1.1
							Solyc07g006280.2.1		Solyc03g119520.2.1
							Solyc11g069960.1.1		Solyc09g074270.2.1
							Solyc01g066430.2.1		Solyc07g007170.2.1
							Solyc01g067330.2.1		Solyc03g044100.2.1
							Solyc08g081550.2.1		Solyc06g005500.2.1
							Solyc02g094030.2.1		Solyc06g036110.1.1
							Solyc03g113720.2.1		Solyc07g063240.2.1
							Solyc10g006690.2.1		Solyc09g092010.1.1
							Solyc08g062330.2.1		Solyc01g005220.2.1
							Solyc01g103030.2.1		Solyc01g005720.2.1
							Solyc04g079860.1.1		Solyc01g089880.2.1
							Solyc08g062680.1.1		Solyc01g097830.2.1
							Solyc02g089640.2.1		Solyc07g006370.1.1
							Solyc10g006660.2.1		Solyc02g093430.2.1
							Solyc09g005080.1.1		Solyc01g094920.2.1
							Solyc03g123370.2.1		Solyc01g095990.2.1
							Solyc06g071810.1.1		Solyc06g061020.2.1
							Solyc06g065560.1.1		Solyc03g013160.2.1
							Solyc08g077760.2.1		Solyc01g107310.2.1
							Solyc03g082520.1.1		Solyc09g092640.2.1
							Solyc01g087980.2.1		Solyc11g072660.1.1
							Solyc03g111710.2.1		Solyc01g079740.2.1
							Solyc07g049180.2.1		Solyc02g071990.2.1
							Solyc10g008730.2.1		Solyc06g076280.1.1
							Solyc07g005330.2.1		Solyc03g117680.2.1
							Solyc10g006540.2.1		Solyc08g075540.2.1
							Solyc05g052570.2.1		Solyc02g079990.2.1
							Solyc11g010250.1.1		Solyc03g097340.1.1
							Solyc01g091830.2.1		Solyc01g067010.2.1
							Solyc10g008350.2.1		Solyc01g098590.2.1
							Solyc07g053550.1.1		Solyc06g069190.2.1
							Solyc07g047800.2.1		Solyc05g050130.2.1
							Solyc05g052550.1.1		Solyc02g072210.1.1
							Solyc07g056500.2.1		Solyc10g086380.1.1
							Solyc01g096200.2.1		Solyc10g076510.1.1
							Solyc07g044960.1.1		Solyc11g011050.1.1
							Solyc02g094400.2.1		Solyc09g014480.1.1
							Solyc06g068960.1.1		Solyc12g094660.1.1
							Solyc07g007130.1.1		Solyc01g105280.2.1
							Solyc05g050560.1.1		Solyc06g082010.2.1
							Solyc01g080890.2.1		Solyc09g011880.2.1
							Solyc05g005260.1.1		Solyc07g063480.2.1
							Solyc01g007110.2.1		Solyc06g050440.2.1
							Solyc11g005720.1.1		Solyc02g080640.2.1
							Solyc11g068440.1.1		Solyc09g092480.1.1
							Solyc12g017960.1.1		Solyc01g097350.2.1
							Solyc04g071030.1.1		Solyc09g098310.2.1
							Solyc09g098510.2.1		Solyc02g089320.2.1
							Solyc10g006700.1.1		Solyc01g094840.2.1
							Solyc04g079350.1.1		Solyc12g099000.1.1
							Solyc10g005630.2.1		Solyc05g006220.2.1
							Solyc11g006500.1.1		Solyc04g076990.2.1
							Solyc05g005150.1.1		Solyc02g079590.2.1
							Solyc01g111440.2.1		Solyc08g068860.2.1
							Solyc01g106290.2.1		Solyc01g105560.2.1
							Solyc05g054800.1.1		Solyc01g107300.2.1
							Solyc11g006540.1.1		Solyc02g088090.1.1
							Solyc04g071890.2.1		Solyc07g007220.2.1
							Solyc08g079090.2.1		Solyc04g076980.2.1
							Solyc08g068780.1.1		Solyc01g103580.2.1
							Solyc09g056450.2.1		Solyc11g011340.1.1
							Solyc09g097770.2.1		Solyc03g115380.1.1
							Solyc12g005910.1.1		Solyc06g060680.1.1
							Solyc04g074450.1.1		Solyc03g115660.2.1
							Solyc03g008010.2.1		Solyc03g083900.2.1
							Solyc01g005420.2.1		Solyc02g077780.2.1
							Solyc02g089610.1.1		Solyc09g091600.2.1
							Solyc07g061950.2.1		Solyc11g006000.1.1
							Solyc10g055200.1.1		Solyc01g104050.2.1
							Solyc06g066800.1.1		Solyc02g065430.1.1
							Solyc03g121620.1.1		Solyc04g079420.2.1
							Solyc02g090400.2.1		Solyc00g282510.1.1
							Solyc01g068000.2.1		Solyc03g032150.2.1
							Solyc09g089930.1.1		Solyc01g094410.2.1
							Solyc05g009790.1.1		Solyc05g014320.2.1
							Solyc01g112080.2.1		Solyc01g105290.2.1
							Solyc08g077680.2.1		Solyc01g103590.2.1
							Solyc03g007960.2.1		Solyc02g089310.1.1
							Solyc12g088440.1.1		Solyc01g081450.2.1
							Solyc04g071870.1.1		Solyc04g064590.1.1
							Solyc07g053740.1.1		Solyc01g007220.2.1
							Solyc04g081960.1.1		Solyc02g032860.2.1
							Solyc02g085050.2.1		Solyc05g018230.2.1
							Solyc06g074030.1.1		Solyc06g009640.1.1
							Solyc10g006130.1.1		Solyc01g010020.2.1
							Solyc10g084880.2.1		Solyc01g079480.2.1
							Solyc04g074290.2.1		Solyc12g014350.1.1
							Solyc07g040720.2.1		Solyc03g115740.1.1
							Solyc04g064810.2.1		Solyc02g084630.2.1
							Solyc01g109250.2.1		Solyc08g081240.2.1
							Solyc12g010400.1.1		Solyc03g113380.2.1
							Solyc05g052520.2.1		Solyc02g082100.2.1
							Solyc03g119340.2.1		Solyc06g005820.2.1
							Solyc02g069910.1.1		Solyc01g101130.2.1
							Solyc09g015040.1.1		Solyc01g108250.2.1
							Solyc12g017460.1.1		Solyc05g014760.2.1
							Solyc01g104690.2.1		Solyc01g111580.2.1
							Solyc07g054830.2.1		Solyc01g108130.2.1
							Solyc06g083310.2.1		Solyc10g085810.1.1
							Solyc04g072900.1.1		Solyc08g080000.2.1
							Solyc03g026280.2.1		Solyc07g066560.1.1
							Solyc03g119530.2.1		Solyc03g031750.1.1
							Solyc02g088690.2.1		Solyc03g111320.1.1
							Solyc07g041750.2.1		Solyc03g123630.2.1
							Solyc11g013760.1.1		Solyc03g044220.1.1
							Solyc07g040960.1.1		Solyc04g082120.2.1
							Solyc01g099520.2.1		Solyc04g082530.2.1
							Solyc01g091910.2.1		Solyc06g073060.2.1
									Solyc01g087570.2.1
									Solyc02g086880.2.1
									Solyc10g006870.1.1
									Solyc01g110480.2.1
									Solyc03g113520.2.1
									Solyc07g007060.1.1
									Solyc01g100040.2.1
									Solyc01g107860.2.1
									Solyc09g056340.2.1
									Solyc11g007660.1.1
									Solyc07g014670.2.1
									Solyc06g072110.2.1
									Solyc09g083210.2.1
									Solyc07g053220.1.1
									Solyc01g079610.2.1
									Solyc05g006560.1.1
									Solyc12g094540.1.1
									Solyc12g010420.1.1
									Solyc05g054830.2.1
									Solyc08g066770.2.1
									Solyc06g069690.2.1
									Solyc02g078480.2.1
									Solyc02g077050.2.1
									Solyc02g069580.2.1
									Solyc10g051020.1.1
									Solyc08g077530.2.1
									Solyc02g093520.2.1
									Solyc05g056040.2.1
									Solyc02g069260.2.1
									Solyc05g007140.2.1
									Solyc11g039740.1.1
									Solyc12g009020.1.1
									Solyc05g006030.2.1
									Solyc03g117280.2.1
									Solyc09g015830.1.1
									Solyc01g102660.2.1
									Solyc09g011690.2.1
									Solyc11g017470.1.1
									Solyc11g065760.1.1
									Solyc09g074230.2.1
									Solyc03g006130.2.1
