# Supplementary material for: BABA-induced pathogen resistance: a multi-omics analysis of the tomato response reveals a hyper-receptive status involving ethylene
Source: Hortic Res. 2023 Apr 13;10(6):uhad068. doi: 10.1093/hr/uhad068 (PMC10243938; doi:10.1093/hr/uhad068)
Supplement: Web_Material_uhad068 [file web_material_uhad068.zip › S6_Table.xlsx]

## Sheet: Proteom_up_GO_terms
S6 Table. GO analysis of up-regulated proteins and transcripts in tomato leaves after treatment with 10 mM BABA.
Enriched GO terms for up-regulated proteins in tomato leaves after treatment with 10 mM BABA.
GO	Term type	Term	queryitem	querytotal	bgitem	bgtotal	pvalue	FDR	entries
GO:0009987	P	cellular process	126	209	2440	19662	6.5e-59	3.5e-56	// Solyc02g068450 // Solyc06g083180 // Solyc01g095670 // Solyc03g119130 // Solyc10g005100 // Solyc09g005620 // Solyc05g015150 // Solyc01g102970 // Solyc02g081170 // Solyc02g086730 // Solyc01g005820 // Solyc07g063140 // Solyc05g055230 // Solyc02g068500 // Solyc04g009420 // Solyc10g081310 // Solyc12g088250 // Solyc07g065050 // Solyc03g019940 // Solyc11g068820 // Solyc08g067840 // Solyc06g051200 // …
GO:0008152	P	metabolic process	142	209	3665	19662	8.4e-54	2.2e-51	// Solyc06g083180 // Solyc01g095670 // Solyc07g052480 // Solyc10g005100 // Solyc07g063820 // Solyc05g015150 // Solyc01g102970 // Solyc06g005500 // Solyc02g081170 // Solyc11g010120 // Solyc02g086730 // Solyc03g119860 // Solyc07g063140 // Solyc05g055230 // Solyc02g068500 // Solyc04g009420 // Solyc10g081310 // Solyc12g088250 // Solyc01g057830 // Solyc07g065050 // Solyc03g019940 // Solyc11g068820 // …
GO:0044237	P	cellular metabolic process	106	209	2024	19662	1e-47	1.8e-45	// Solyc06g083180 // Solyc01g095670 // Solyc07g052480 // Solyc10g005100 // Solyc07g063820 // Solyc05g015150 // Solyc01g102970 // Solyc02g081170 // Solyc02g086730 // Solyc01g005820 // Solyc07g063140 // Solyc05g055230 // Solyc04g009420 // Solyc10g081310 // Solyc12g088250 // Solyc07g065050 // Solyc03g019940 // Solyc11g068820 // Solyc08g067840 // Solyc06g051200 // Solyc02g089550 // Solyc06g053310 // …
GO:0044238	P	primary metabolic process	115	209	2595	19662	1.2e-45	1.6e-43	// Solyc06g083180 // Solyc01g095670 // Solyc07g052480 // Solyc10g005100 // Solyc07g063820 // Solyc05g015150 // Solyc01g102970 // Solyc06g005500 // Solyc03g118510 // Solyc02g086730 // Solyc01g005820 // Solyc07g063140 // Solyc05g055230 // Solyc10g081310 // Solyc12g088250 // Solyc01g057830 // Solyc07g065050 // Solyc11g068820 // Solyc04g049630 // Solyc02g089550 // Solyc06g051200 // Solyc08g081620 // …
GO:0050896	P	response to stimulus	51	209	313	19662	1e-42	1.1e-40	// Solyc01g091170 // Solyc03g111200 // Solyc12g099570 // Solyc04g080960 // Solyc01g095670 // Solyc11g065670 // Solyc12g014210 // Solyc10g083720 // Solyc10g005100 // Solyc01g105340 // Solyc11g005360 // Solyc02g088610 // Solyc03g121680 // Solyc02g081170 // Solyc11g010120 // Solyc05g054940 // Solyc02g086730 // Solyc07g041490 // Solyc06g005500 // Solyc05g053310 // Solyc09g011080 // Solyc08g075690 // …
GO:0019538	P	protein metabolic process	68	209	1050	19662	7.9e-34	7e-32	// Solyc06g083180 // Solyc11g066410 // Solyc12g098570 // Solyc04g080960 // Solyc08g083350 // Solyc11g065670 // Solyc08g079660 // Solyc10g005100 // Solyc03g120630 // Solyc05g009000 // Solyc06g075180 // Solyc07g063820 // Solyc05g015150 // Solyc09g092460 // Solyc01g108850 // Solyc12g014350 // Solyc01g057830 // Solyc06g073790 // Solyc02g069130 // Solyc03g118510 // Solyc06g072470 // Solyc06g050930 // …
GO:0006950	P	response to stress	39	209	243	19662	2.5e-32	1.6e-30	// Solyc12g099570 // Solyc04g080960 // Solyc01g095670 // Solyc11g065670 // Solyc12g014210 // Solyc10g005100 // Solyc01g105340 // Solyc11g005360 // Solyc02g088610 // Solyc03g121680 // Solyc02g081170 // Solyc11g010120 // Solyc02g086730 // Solyc07g041490 // Solyc06g005500 // Solyc05g053310 // Solyc09g011080 // Solyc08g075690 // Solyc12g042060 // Solyc04g007950 // Solyc07g066610 // Solyc01g010270 // …
GO:0009628	P	response to abiotic stimulus	24	209	36	19662	2.3e-32	1.6e-30	// Solyc12g099570 // Solyc04g080960 // Solyc11g065670 // Solyc10g005100 // Solyc01g105340 // Solyc02g081170 // Solyc02g088610 // Solyc09g011080 // Solyc08g075690 // Solyc07g066610 // Solyc10g054910 // Solyc02g071890 // Solyc01g010270 // Solyc01g080010 // Solyc07g065050 // Solyc02g091340 // Solyc03g114450 // Solyc06g007980 // Solyc02g065400 // Solyc07g005100 // Solyc06g034120 // Solyc10g086580 // …
GO:0044267	P	cellular protein metabolic process	55	209	676	19662	1.2e-31	6.8e-30	// Solyc06g083180 // Solyc11g066410 // Solyc12g098570 // Solyc08g083350 // Solyc11g065670 // Solyc10g005100 // Solyc03g120630 // Solyc05g009000 // Solyc07g063820 // Solyc05g015150 // Solyc09g092460 // Solyc01g108850 // Solyc12g014350 // Solyc01g057830 // Solyc06g073790 // Solyc02g069130 // Solyc03g118510 // Solyc06g072470 // Solyc06g050930 // Solyc02g086730 // Solyc06g005500 // Solyc03g119860 // …
GO:0043170	P	macromolecule metabolic process	84	209	2090	19662	3.6e-28	1.9e-26	// Solyc06g083180 // Solyc11g066410 // Solyc07g066600 // Solyc05g012100 // Solyc12g098570 // Solyc04g080960 // Solyc01g095670 // Solyc08g083350 // Solyc11g065670 // Solyc10g083720 // Solyc08g079660 // Solyc10g005100 // Solyc01g012740 // Solyc03g120630 // Solyc05g009000 // Solyc07g005100 // Solyc06g075180 // Solyc07g063820 // Solyc05g015150 // Solyc10g005400 // Solyc09g092460 // Solyc06g005500 // …
GO:0006412	P	translation	22	209	42	19662	5.4e-28	2.6e-26	// Solyc06g083180 // Solyc11g066410 // Solyc08g083350 // Solyc11g065670 // Solyc12g100160 // Solyc06g073790 // Solyc02g086730 // Solyc06g072470 // Solyc07g063140 // Solyc03g019940 // Solyc07g061900 // Solyc01g057830 // Solyc07g063960 // Solyc05g055230 // Solyc11g068820 // Solyc02g086740 // Solyc03g120630 // Solyc05g052710 // Solyc06g051200 // Solyc05g009190 // Solyc06g075180 // Solyc06g007570
GO:0016043	P	cellular component organization	21	209	39	19662	5.8e-27	2.6e-25	// Solyc02g088100 // Solyc07g065050 // Solyc11g008990 // Solyc02g089550 // Solyc05g012100 // Solyc11g006020 // Solyc01g010270 // Solyc03g119130 // Solyc10g005100 // Solyc04g074780 // Solyc03g120630 // Solyc05g052710 // Solyc11g005910 // Solyc11g013400 // Solyc07g063960 // Solyc02g065400 // Solyc12g042060 // Solyc02g090030 // Solyc05g051290 // Solyc02g088610 // Solyc06g005360
GO:0044260	P	cellular macromolecule metabolic process	72	209	1688	19662	4e-25	1.6e-23	// Solyc06g083180 // Solyc11g066410 // Solyc07g066600 // Solyc05g012100 // Solyc12g098570 // Solyc01g095670 // Solyc08g083350 // Solyc11g065670 // Solyc10g083720 // Solyc10g005400 // Solyc10g005100 // Solyc01g012740 // Solyc03g120630 // Solyc05g009000 // Solyc06g075180 // Solyc07g063820 // Solyc05g015150 // Solyc09g092460 // Solyc06g005500 // Solyc01g108850 // Solyc01g102970 // Solyc11g005360 // …
GO:0044281	P	small molecule metabolic process	33	209	253	19662	8.1e-25	3.1e-23	// Solyc07g066600 // Solyc08g080370 // Solyc01g095670 // Solyc12g014210 // Solyc10g083720 // Solyc07g052480 // Solyc03g111200 // Solyc01g091170 // Solyc02g091490 // Solyc10g005400 // Solyc05g008370 // Solyc06g053400 // Solyc03g019940 // Solyc02g068500 // Solyc05g052150 // Solyc07g042150 // Solyc07g066610 // Solyc10g081310 // Solyc02g071890 // Solyc09g098540 // Solyc12g088250 // Solyc05g050770 // …
GO:0009607	P	response to biotic stimulus	19	209	45	19662	6.5e-23	2.3e-21	// Solyc04g080960 // Solyc05g053310 // Solyc02g089550 // Solyc01g091170 // Solyc03g118510 // Solyc01g104170 // Solyc07g049180 // Solyc01g095670 // Solyc02g086730 // Solyc07g041490 // Solyc06g005500 // Solyc10g005100 // Solyc10g086580 // Solyc09g011080 // Solyc07g056540 // Solyc02g090030 // Solyc02g065400 // Solyc09g089520 // Solyc04g007950
GO:0006996	P	organelle organization	15	209	25	19662	4.1e-20	1.4e-18	// Solyc07g065050 // Solyc11g008990 // Solyc02g089550 // Solyc05g012100 // Solyc01g010270 // Solyc03g119130 // Solyc10g005100 // Solyc03g120630 // Solyc05g052710 // Solyc12g042060 // Solyc11g013400 // Solyc07g063960 // Solyc05g051290 // Solyc02g088610 // Solyc06g005360
GO:0009058	P	biosynthetic process	46	209	965	19662	1.9e-17	5.8e-16	// Solyc06g083180 // Solyc11g066410 // Solyc05g012100 // Solyc08g083350 // Solyc11g065670 // Solyc12g014210 // Solyc10g005400 // Solyc10g005100 // Solyc03g120630 // Solyc07g056540 // Solyc06g083690 // Solyc12g042060 // Solyc01g057830 // Solyc06g073790 // Solyc01g091170 // Solyc06g050930 // Solyc02g086730 // Solyc05g051290 // Solyc06g072470 // Solyc05g008370 // Solyc07g063140 // Solyc11g005910 // …
GO:0044249	P	cellular biosynthetic process	44	209	899	19662	4.2e-17	1.2e-15	// Solyc06g083180 // Solyc11g066410 // Solyc05g012100 // Solyc08g083350 // Solyc11g065670 // Solyc12g014210 // Solyc10g005400 // Solyc10g005100 // Solyc03g120630 // Solyc07g056540 // Solyc06g083690 // Solyc12g042060 // Solyc01g057830 // Solyc06g073790 // Solyc01g091170 // Solyc06g050930 // Solyc02g086730 // Solyc05g051290 // Solyc06g072470 // Solyc05g008370 // Solyc07g063140 // Solyc11g005910 // …
GO:0006952	P	defense response	19	209	109	19662	9.2e-17	2.5e-15	// Solyc04g080960 // Solyc05g053310 // Solyc02g089550 // Solyc01g091170 // Solyc01g104170 // Solyc07g049180 // Solyc01g095670 // Solyc12g014210 // Solyc02g086730 // Solyc07g041490 // Solyc06g005500 // Solyc10g005100 // Solyc10g086580 // Solyc09g011080 // Solyc07g056540 // Solyc02g090030 // Solyc02g065400 // Solyc09g089520 // Solyc04g007950
GO:0009314	P	response to radiation	12	209	18	19662	9.8e-17	2.5e-15	// Solyc10g054910 // Solyc02g081170 // Solyc02g071890 // Solyc06g034120 // Solyc07g065050 // Solyc10g086580 // Solyc09g011080 // Solyc03g114450 // Solyc02g065400 // Solyc02g090030 // Solyc08g075690 // Solyc12g010320
GO:0009416	P	response to light stimulus	12	209	18	19662	9.8e-17	2.5e-15	// Solyc10g054910 // Solyc02g081170 // Solyc02g071890 // Solyc06g034120 // Solyc07g065050 // Solyc10g086580 // Solyc09g011080 // Solyc03g114450 // Solyc02g065400 // Solyc02g090030 // Solyc08g075690 // Solyc12g010320
GO:0044248	P	cellular catabolic process	15	209	61	19662	2.1e-15	5e-14	// Solyc07g005100 // Solyc07g066610 // Solyc07g066600 // Solyc06g053310 // Solyc01g091170 // Solyc09g098540 // Solyc01g095670 // Solyc09g083410 // Solyc10g083720 // Solyc10g005400 // Solyc07g065050 // Solyc05g008370 // Solyc07g052480 // Solyc12g056250 // Solyc09g098040
GO:0044262	P	cellular carbohydrate metabolic process	15	209	64	19662	3.8e-15	8.9e-14	// Solyc06g050930 // Solyc07g066610 // Solyc07g066600 // Solyc09g098540 // Solyc01g095670 // Solyc02g091490 // Solyc10g005400 // Solyc10g083720 // Solyc07g052480 // Solyc07g005100 // Solyc05g008370 // Solyc06g007980 // Solyc05g012100 // Solyc06g053400 // Solyc09g098040
GO:0009056	P	catabolic process	17	209	110	19662	2.4e-14	5.2e-13	// Solyc07g005100 // Solyc07g066610 // Solyc07g066600 // Solyc06g053310 // Solyc01g091170 // Solyc07g049180 // Solyc01g095670 // Solyc06g050930 // Solyc09g083410 // Solyc10g083720 // Solyc10g005400 // Solyc07g065050 // Solyc09g098540 // Solyc05g008370 // Solyc07g052480 // Solyc12g056250 // Solyc09g098040
GO:0044085	P	cellular component biogenesis	11	209	26	19662	9e-14	1.9e-12	// Solyc07g065050 // Solyc11g006020 // Solyc09g075940 // Solyc05g051290 // Solyc10g005100 // Solyc12g042060 // Solyc02g090030 // Solyc11g069250 // Solyc02g065400 // Solyc03g119130 // Solyc04g074780
GO:0009308	P	amine metabolic process	14	209	73	19662	3.6e-13	7.4e-12	// Solyc08g080370 // Solyc01g091170 // Solyc09g098540 // Solyc01g095670 // Solyc04g025530 // Solyc12g014210 // Solyc02g071890 // Solyc07g005100 // Solyc05g009190 // Solyc09g083410 // Solyc06g053400 // Solyc03g019940 // Solyc09g075940 // Solyc04g054710
GO:0043933	P	macromolecular complex subunit organization	9	209	14	19662	9.5e-13	1.9e-11	// Solyc07g065050 // Solyc11g006020 // Solyc03g119130 // Solyc10g005100 // Solyc12g042060 // Solyc02g090030 // Solyc02g065400 // Solyc05g051290 // Solyc06g005360
GO:0005975	P	carbohydrate metabolic process	23	209	311	19662	1.1e-12	2.1e-11	// Solyc07g066600 // Solyc01g095670 // Solyc10g083720 // Solyc07g052480 // Solyc03g121680 // Solyc02g091490 // Solyc10g005400 // Solyc11g012580 // Solyc05g008370 // Solyc04g077190 // Solyc06g053400 // Solyc07g066610 // Solyc09g098540 // Solyc12g008580 // Solyc07g005100 // Solyc06g007980 // Solyc05g012100 // Solyc12g014420 // Solyc08g081620 // Solyc04g015190 // Solyc06g050930 // Solyc09g098040 // …
GO:0046483	P	heterocycle metabolic process	12	209	58	19662	8.3e-12	1.5e-10	// Solyc10g081310 // Solyc01g091170 // Solyc02g071890 // Solyc02g091490 // Solyc05g052150 // Solyc07g065050 // Solyc09g083410 // Solyc12g042060 // Solyc05g012100 // Solyc02g091340 // Solyc06g072540 // Solyc03g111200
GO:0034621	P	cellular macromolecular complex subunit organization	8	209	11	19662	9e-12	1.6e-10	// Solyc07g065050 // Solyc11g006020 // Solyc03g119130 // Solyc10g005100 // Solyc02g090030 // Solyc02g065400 // Solyc05g051290 // Solyc06g005360
GO:0006091	P	generation of precursor metabolites and energy	10	209	33	19662	1.9e-11	3.2e-10	// Solyc07g066610 // Solyc07g066600 // Solyc02g081170 // Solyc01g095670 // Solyc01g007380 // Solyc07g052480 // Solyc10g083720 // Solyc02g090030 // Solyc02g065400 // Solyc05g052150
GO:0006066	P	alcohol metabolic process	11	209	49	19662	2.9e-11	4.9e-10	// Solyc07g066610 // Solyc07g066600 // Solyc09g098540 // Solyc01g095670 // Solyc02g091490 // Solyc10g005400 // Solyc10g083720 // Solyc07g005100 // Solyc05g008370 // Solyc06g007980 // Solyc05g012100
GO:0044275	P	cellular carbohydrate catabolic process	9	209	25	19662	5.5e-11	8.9e-10	// Solyc07g066610 // Solyc07g066600 // Solyc09g098540 // Solyc01g095670 // Solyc10g005400 // Solyc10g083720 // Solyc07g005100 // Solyc05g008370 // Solyc09g098040
GO:0016052	P	carbohydrate catabolic process	9	209	27	19662	9.8e-11	1.5e-09	// Solyc07g066610 // Solyc07g066600 // Solyc09g098540 // Solyc01g095670 // Solyc10g005400 // Solyc10g083720 // Solyc07g005100 // Solyc05g008370 // Solyc09g098040
GO:0042180	P	cellular ketone metabolic process	14	209	116	19662	9.8e-11	1.5e-09	// Solyc07g042150 // Solyc06g053310 // Solyc01g091170 // Solyc01g067750 // Solyc02g071890 // Solyc06g053400 // Solyc04g025530 // Solyc12g014210 // Solyc10g005400 // Solyc07g052480 // Solyc05g009190 // Solyc03g019940 // Solyc04g054710 // Solyc08g080370
GO:0044282	P	small molecule catabolic process	9	209	28	19662	1.3e-10	1.9e-09	// Solyc07g066610 // Solyc07g066600 // Solyc01g091170 // Solyc09g098540 // Solyc01g095670 // Solyc10g005400 // Solyc10g083720 // Solyc07g005100 // Solyc05g008370
GO:0006519	P	cellular amino acid and derivative metabolic process	12	209	77	19662	1.6e-10	2.2e-09	// Solyc06g053310 // Solyc01g091170 // Solyc02g071890 // Solyc12g088250 // Solyc04g025530 // Solyc05g050770 // Solyc12g014210 // Solyc05g009190 // Solyc06g053400 // Solyc03g019940 // Solyc04g054710 // Solyc08g080370
GO:0043436	P	oxoacid metabolic process	13	209	113	19662	8e-10	1.1e-08	// Solyc08g080370 // Solyc01g091170 // Solyc01g067750 // Solyc02g071890 // Solyc06g053400 // Solyc04g025530 // Solyc12g014210 // Solyc10g005400 // Solyc07g052480 // Solyc05g009190 // Solyc03g019940 // Solyc04g054710 // Solyc06g053310
GO:0019752	P	carboxylic acid metabolic process	13	209	113	19662	8e-10	1.1e-08	// Solyc08g080370 // Solyc01g091170 // Solyc01g067750 // Solyc02g071890 // Solyc06g053400 // Solyc04g025530 // Solyc12g014210 // Solyc10g005400 // Solyc07g052480 // Solyc05g009190 // Solyc03g019940 // Solyc04g054710 // Solyc06g053310
GO:0006082	P	organic acid metabolic process	13	209	114	19662	8.8e-10	1.2e-08	// Solyc08g080370 // Solyc01g091170 // Solyc01g067750 // Solyc02g071890 // Solyc06g053400 // Solyc04g025530 // Solyc12g014210 // Solyc10g005400 // Solyc07g052480 // Solyc05g009190 // Solyc03g019940 // Solyc04g054710 // Solyc06g053310
GO:0051716	P	cellular response to stimulus	10	209	55	19662	1.4e-09	1.8e-08	// Solyc02g089550 // Solyc10g054910 // Solyc12g099570 // Solyc07g049180 // Solyc01g010270 // Solyc10g005100 // Solyc03g114450 // Solyc12g042060 // Solyc10g080080 // Solyc11g005360
GO:0046164	P	alcohol catabolic process	8	209	25	19662	1.5e-09	1.8e-08	// Solyc07g066610 // Solyc07g066600 // Solyc09g098540 // Solyc01g095670 // Solyc10g005400 // Solyc10g083720 // Solyc07g005100 // Solyc05g008370
GO:0005996	P	monosaccharide metabolic process	9	209	39	19662	1.6e-09	1.9e-08	// Solyc07g066610 // Solyc07g066600 // Solyc09g098540 // Solyc01g095670 // Solyc02g091490 // Solyc10g083720 // Solyc07g005100 // Solyc05g008370 // Solyc05g012100
GO:0034641	P	cellular nitrogen compound metabolic process	12	209	98	19662	1.9e-09	2.3e-08	// Solyc08g080370 // Solyc01g091170 // Solyc02g071890 // Solyc06g053400 // Solyc04g025530 // Solyc12g014210 // Solyc09g083410 // Solyc05g009190 // Solyc05g008370 // Solyc12g042060 // Solyc03g019940 // Solyc04g054710
GO:0009057	P	macromolecule catabolic process	10	209	57	19662	2e-09	2.3e-08	// Solyc07g066610 // Solyc07g066600 // Solyc09g098540 // Solyc01g095670 // Solyc06g050930 // Solyc10g005400 // Solyc10g083720 // Solyc07g005100 // Solyc05g008370 // Solyc09g098040
GO:0006796	P	phosphate metabolic process	23	209	470	19662	2.5e-09	2.9e-08	// Solyc12g098570 // Solyc03g111200 // Solyc05g009000 // Solyc07g063820 // Solyc05g015150 // Solyc01g108850 // Solyc12g014350 // Solyc03g118510 // Solyc06g005500 // Solyc08g081940 // Solyc03g082470 // Solyc05g052150 // Solyc10g054910 // Solyc02g068300 // Solyc09g092460 // Solyc02g090030 // Solyc02g065400 // Solyc01g108840 // Solyc07g063770 // Solyc02g089550 // Solyc07g049180 // Solyc11g005910 // …
GO:0006793	P	phosphorus metabolic process	23	209	470	19662	2.5e-09	2.9e-08	// Solyc12g098570 // Solyc03g111200 // Solyc05g009000 // Solyc07g063820 // Solyc05g015150 // Solyc01g108850 // Solyc12g014350 // Solyc03g118510 // Solyc06g005500 // Solyc08g081940 // Solyc03g082470 // Solyc05g052150 // Solyc10g054910 // Solyc02g068300 // Solyc09g092460 // Solyc02g090030 // Solyc02g065400 // Solyc01g108840 // Solyc07g063770 // Solyc02g089550 // Solyc07g049180 // Solyc11g005910 // …
GO:0034645	P	cellular macromolecule biosynthetic process	29	209	760	19662	4.5e-09	5e-08	// Solyc06g083180 // Solyc11g066410 // Solyc05g012100 // Solyc08g083350 // Solyc11g065670 // Solyc12g100160 // Solyc03g120630 // Solyc06g073790 // Solyc06g050930 // Solyc02g086730 // Solyc05g051290 // Solyc06g072470 // Solyc05g008370 // Solyc07g063140 // Solyc05g055230 // Solyc07g061900 // Solyc01g057830 // Solyc06g007980 // Solyc07g063960 // Solyc03g019940 // Solyc11g068820 // Solyc02g086740 // …
GO:0009059	P	macromolecule biosynthetic process	29	209	762	19662	4.8e-09	5.2e-08	// Solyc06g083180 // Solyc11g066410 // Solyc05g012100 // Solyc08g083350 // Solyc11g065670 // Solyc12g100160 // Solyc03g120630 // Solyc06g073790 // Solyc06g050930 // Solyc02g086730 // Solyc05g051290 // Solyc06g072470 // Solyc05g008370 // Solyc07g063140 // Solyc05g055230 // Solyc07g061900 // Solyc01g057830 // Solyc06g007980 // Solyc07g063960 // Solyc03g019940 // Solyc11g068820 // Solyc02g086740 // …
GO:0006464	P	protein modification process	23	209	499	19662	7.5e-09	8e-08	// Solyc12g098570 // Solyc10g005100 // Solyc05g009000 // Solyc07g063820 // Solyc05g015150 // Solyc01g108850 // Solyc12g014350 // Solyc03g118510 // Solyc06g050930 // Solyc06g005500 // Solyc08g081940 // Solyc03g082470 // Solyc10g054910 // Solyc02g068300 // Solyc09g092460 // Solyc02g090030 // Solyc02g065400 // Solyc01g108840 // Solyc07g063770 // Solyc02g089550 // Solyc07g049180 // Solyc03g007920 // …
GO:0010467	P	gene expression	30	209	852	19662	1.4e-08	1.4e-07	// Solyc06g083180 // Solyc11g066410 // Solyc05g012100 // Solyc08g083350 // Solyc11g065670 // Solyc12g100160 // Solyc01g012740 // Solyc01g102970 // Solyc06g073790 // Solyc06g072470 // Solyc02g086730 // Solyc05g051290 // Solyc02g088610 // Solyc01g005820 // Solyc07g063140 // Solyc05g055230 // Solyc07g061900 // Solyc03g005930 // Solyc01g057830 // Solyc07g063960 // Solyc03g019940 // Solyc11g068820 // …
GO:0005976	P	polysaccharide metabolic process	6	209	11	19662	1.4e-08	1.4e-07	// Solyc09g098540 // Solyc01g095670 // Solyc07g005100 // Solyc05g008370 // Solyc06g007980 // Solyc09g098040
GO:0006457	P	protein folding	11	209	96	19662	1.7e-08	1.7e-07	// Solyc06g076970 // Solyc02g069130 // Solyc10g054910 // Solyc01g109890 // Solyc09g008650 // Solyc01g104170 // Solyc06g074890 // Solyc03g119860 // Solyc00g006810 // Solyc01g105340 // Solyc09g005350
GO:0043412	P	macromolecule modification	23	209	525	19662	1.8e-08	1.8e-07	// Solyc12g098570 // Solyc10g005100 // Solyc05g009000 // Solyc07g063820 // Solyc05g015150 // Solyc01g108850 // Solyc12g014350 // Solyc03g118510 // Solyc06g050930 // Solyc06g005500 // Solyc08g081940 // Solyc03g082470 // Solyc10g054910 // Solyc02g068300 // Solyc09g092460 // Solyc02g090030 // Solyc02g065400 // Solyc01g108840 // Solyc07g063770 // Solyc02g089550 // Solyc07g049180 // Solyc03g007920 // …
GO:0044265	P	cellular macromolecule catabolic process	9	209	54	19662	1.9e-08	1.9e-07	// Solyc07g066610 // Solyc07g066600 // Solyc09g098540 // Solyc01g095670 // Solyc10g005400 // Solyc10g083720 // Solyc07g005100 // Solyc05g008370 // Solyc09g098040
GO:0016310	P	phosphorylation	21	209	448	19662	2.7e-08	2.5e-07	// Solyc12g098570 // Solyc09g098040 // Solyc02g089550 // Solyc03g111200 // Solyc03g118510 // Solyc07g049180 // Solyc05g052150 // Solyc02g068300 // Solyc06g005500 // Solyc09g092460 // Solyc05g009000 // Solyc11g005910 // Solyc08g081940 // Solyc07g063820 // Solyc05g015150 // Solyc03g082470 // Solyc01g108840 // Solyc01g108850 // Solyc12g014350 // Solyc07g063770 // Solyc10g054910
GO:0065008	P	regulation of biological quality	10	209	77	19662	2.6e-08	2.5e-07	// Solyc01g010270 // Solyc06g005500 // Solyc10g005100 // Solyc11g005910 // Solyc03g007030 // Solyc09g005620 // Solyc07g063140 // Solyc02g068500 // Solyc06g083690 // Solyc10g080080
GO:0046365	P	monosaccharide catabolic process	7	209	25	19662	3.5e-08	3.2e-07	// Solyc07g066610 // Solyc07g066600 // Solyc09g098540 // Solyc01g095670 // Solyc10g083720 // Solyc07g005100 // Solyc05g008370
GO:0055114	P	oxidation reduction	22	209	504	19662	4.1e-08	3.7e-07	// Solyc01g107990 // Solyc01g095670 // Solyc09g083410 // Solyc01g091170 // Solyc11g010120 // Solyc01g007380 // Solyc10g005400 // Solyc01g008920 // Solyc02g071890 // Solyc12g010970 // Solyc02g065400 // Solyc10g080080 // Solyc11g006020 // Solyc02g081170 // Solyc02g022850 // Solyc01g067750 // Solyc09g075940 // Solyc05g055710 // Solyc03g114150 // Solyc07g056540 // Solyc06g034120 // Solyc02g090030
GO:0006520	P	cellular amino acid metabolic process	9	209	66	19662	9.1e-08	8.1e-07	// Solyc08g080370 // Solyc01g091170 // Solyc02g071890 // Solyc06g053400 // Solyc04g025530 // Solyc12g014210 // Solyc05g009190 // Solyc03g019940 // Solyc04g054710
GO:0044106	P	cellular amine metabolic process	9	209	69	19662	1.3e-07	1.1e-06	// Solyc08g080370 // Solyc01g091170 // Solyc02g071890 // Solyc06g053400 // Solyc04g025530 // Solyc12g014210 // Solyc05g009190 // Solyc03g019940 // Solyc04g054710
GO:0022900	P	electron transport chain	5	209	9	19662	2.3e-07	1.9e-06	// Solyc02g065400 // Solyc01g095670 // Solyc01g007380 // Solyc02g090030 // Solyc02g081170
GO:0044283	P	small molecule biosynthetic process	9	209	75	19662	2.5e-07	2.1e-06	// Solyc06g053310 // Solyc01g091170 // Solyc02g071890 // Solyc06g053400 // Solyc12g014210 // Solyc10g005400 // Solyc05g008370 // Solyc02g091340 // Solyc04g054710
GO:0051186	P	cofactor metabolic process	7	209	39	19662	4.9e-07	4e-06	// Solyc07g042150 // Solyc06g053310 // Solyc07g052480 // Solyc05g008370 // Solyc12g042060 // Solyc02g091340 // Solyc06g083690
GO:0043687	P	post-translational protein modification	20	209	490	19662	4.9e-07	4e-06	// Solyc12g098570 // Solyc09g098040 // Solyc02g089550 // Solyc10g054910 // Solyc03g118510 // Solyc07g049180 // Solyc02g068300 // Solyc06g005500 // Solyc09g092460 // Solyc05g009000 // Solyc02g065400 // Solyc08g081940 // Solyc07g063820 // Solyc05g015150 // Solyc03g082470 // Solyc01g108840 // Solyc01g108850 // Solyc12g014350 // Solyc07g063770 // Solyc02g090030
GO:0006575	P	cellular amino acid derivative metabolic process	5	209	13	19662	9.4e-07	7.6e-06	// Solyc12g088250 // Solyc05g050770 // Solyc12g014210 // Solyc06g053310 // Solyc01g091170
GO:0006163	P	purine nucleotide metabolic process	5	209	14	19662	1.3e-06	1e-05	// Solyc07g065050 // Solyc05g052150 // Solyc06g072540 // Solyc10g081310 // Solyc03g111200
GO:0006468	P	protein amino acid phosphorylation	18	209	436	19662	1.6e-06	1.2e-05	// Solyc12g098570 // Solyc09g098040 // Solyc02g089550 // Solyc10g054910 // Solyc03g118510 // Solyc07g049180 // Solyc02g068300 // Solyc06g005500 // Solyc09g092460 // Solyc05g009000 // Solyc08g081940 // Solyc07g063820 // Solyc05g015150 // Solyc03g082470 // Solyc01g108840 // Solyc01g108850 // Solyc12g014350 // Solyc07g063770
GO:0023052	P	signaling	9	209	96	19662	1.7e-06	1.3e-05	// Solyc02g089550 // Solyc10g054910 // Solyc07g049180 // Solyc07g042990 // Solyc10g005100 // Solyc07g056540 // Solyc07g063820 // Solyc11g005910 // Solyc07g063770
GO:0019748	P	secondary metabolic process	5	209	16	19662	2.2e-06	1.7e-05	// Solyc12g088250 // Solyc05g008370 // Solyc05g050770 // Solyc12g056250 // Solyc06g053400
GO:0051234	P	establishment of localization	13	209	239	19662	2.8e-06	2.1e-05	// Solyc02g068450 // Solyc04g049330 // Solyc01g104170 // Solyc09g014790 // Solyc09g007090 // Solyc06g074890 // Solyc05g052150 // Solyc07g065050 // Solyc12g042060 // Solyc08g075690 // Solyc09g005620 // Solyc12g010320 // Solyc06g072540
GO:0051179	P	localization	13	209	241	19662	3.1e-06	2.2e-05	// Solyc02g068450 // Solyc04g049330 // Solyc01g104170 // Solyc09g014790 // Solyc09g007090 // Solyc06g074890 // Solyc05g052150 // Solyc07g065050 // Solyc12g042060 // Solyc08g075690 // Solyc09g005620 // Solyc12g010320 // Solyc06g072540
GO:0009117	P	nucleotide metabolic process	6	209	33	19662	3.1e-06	2.2e-05	// Solyc10g081310 // Solyc06g072540 // Solyc07g065050 // Solyc05g008370 // Solyc05g052150 // Solyc03g111200
GO:0006753	P	nucleoside phosphate metabolic process	6	209	33	19662	3.1e-06	2.2e-05	// Solyc10g081310 // Solyc06g072540 // Solyc07g065050 // Solyc05g008370 // Solyc05g052150 // Solyc03g111200
GO:0065007	P	biological regulation	24	209	768	19662	3.4e-06	2.4e-05	// Solyc01g097010 // Solyc10g005100 // Solyc09g005620 // Solyc05g051290 // Solyc06g083690 // Solyc02g081170 // Solyc06g005500 // Solyc07g063140 // Solyc07g056540 // Solyc02g068500 // Solyc10g054910 // Solyc01g010270 // Solyc02g071580 // Solyc02g090030 // Solyc03g007030 // Solyc02g065400 // Solyc10g080080 // Solyc11g005910 // Solyc02g089550 // Solyc01g104170 // Solyc07g049180 // Solyc07g042990 // …
GO:0051649	P	establishment of localization in cell	5	209	18	19662	3.5e-06	2.4e-05	// Solyc07g065050 // Solyc09g014790 // Solyc09g007090 // Solyc12g042060 // Solyc01g104170
GO:0051641	P	cellular localization	5	209	18	19662	3.5e-06	2.4e-05	// Solyc07g065050 // Solyc09g014790 // Solyc09g007090 // Solyc12g042060 // Solyc01g104170
GO:0006807	P	nitrogen compound metabolic process	30	209	1153	19662	6.8e-06	4.7e-05	// Solyc08g080370 // Solyc01g095670 // Solyc12g014210 // Solyc09g083410 // Solyc01g012740 // Solyc01g102970 // Solyc11g005360 // Solyc01g091170 // Solyc05g054940 // Solyc05g051290 // Solyc01g005820 // Solyc05g008370 // Solyc03g005930 // Solyc03g019940 // Solyc05g052150 // Solyc03g111200 // Solyc10g081310 // Solyc02g071890 // Solyc09g098540 // Solyc06g053400 // Solyc07g065050 // Solyc05g012100 // …
GO:0006810	P	transport	12	209	239	19662	1.5e-05	0.0001	// Solyc02g068450 // Solyc04g049330 // Solyc01g104170 // Solyc09g014790 // Solyc09g007090 // Solyc06g074890 // Solyc05g052150 // Solyc12g042060 // Solyc08g075690 // Solyc09g005620 // Solyc12g010320 // Solyc06g072540
GO:0055086	P	nucleobase, nucleoside and nucleotide metabolic process	6	209	45	19662	1.5e-05	0.0001	// Solyc10g081310 // Solyc06g072540 // Solyc07g065050 // Solyc05g008370 // Solyc05g052150 // Solyc03g111200
GO:0050789	P	regulation of biological process	22	209	742	19662	1.9e-05	0.00013	// Solyc01g097010 // Solyc10g005100 // Solyc09g005620 // Solyc05g051290 // Solyc06g083690 // Solyc02g081170 // Solyc06g005500 // Solyc07g063140 // Solyc07g056540 // Solyc02g068500 // Solyc10g054910 // Solyc02g071580 // Solyc02g090030 // Solyc02g065400 // Solyc10g080080 // Solyc11g005910 // Solyc02g089550 // Solyc01g104170 // Solyc07g049180 // Solyc07g042990 // Solyc12g042060 // Solyc02g069630
GO:0051188	P	cofactor biosynthetic process	5	209	27	19662	2e-05	0.00013	// Solyc02g091340 // Solyc07g042150 // Solyc12g042060 // Solyc06g083690 // Solyc06g053310
GO:0006732	P	coenzyme metabolic process	5	209	28	19662	2.3e-05	0.00015	// Solyc02g091340 // Solyc05g008370 // Solyc07g042150 // Solyc06g053310 // Solyc07g052480
GO:0033554	P	cellular response to stress	6	209	55	19662	4.3e-05	0.00027	// Solyc12g099570 // Solyc01g010270 // Solyc10g005100 // Solyc12g042060 // Solyc10g080080 // Solyc11g005360
GO:0044271	P	cellular nitrogen compound biosynthetic process	6	209	58	19662	5.7e-05	0.00036	// Solyc01g091170 // Solyc02g071890 // Solyc06g053400 // Solyc05g008370 // Solyc12g042060 // Solyc04g054710
GO:0006629	P	lipid metabolic process	9	209	160	19662	7.8e-05	0.00048	// Solyc03g005410 // Solyc01g107990 // Solyc04g050570 // Solyc01g099030 // Solyc11g005910 // Solyc06g007980 // Solyc02g071710 // Solyc01g008920 // Solyc05g043330
GO:0071554	P	cell wall organization or biogenesis	6	209	68	19662	0.00013	0.00079	// Solyc02g088100 // Solyc08g081620 // Solyc09g075940 // Solyc09g098540 // Solyc07g049180 // Solyc11g069250
GO:0006812	P	cation transport	5	209	50	19662	0.00028	0.0017	// Solyc02g068450 // Solyc05g052150 // Solyc04g049330 // Solyc06g072540 // Solyc09g005620
GO:0006811	P	ion transport	5	209	51	19662	0.0003	0.0018	// Solyc02g068450 // Solyc05g052150 // Solyc04g049330 // Solyc06g072540 // Solyc09g005620
GO:0007165	P	signal transduction	5	209	61	19662	0.00065	0.0038	// Solyc07g056540 // Solyc11g005910 // Solyc02g089550 // Solyc10g054910 // Solyc07g042990
GO:0023046	P	signaling process	5	209	63	19662	0.00075	0.0043	// Solyc07g056540 // Solyc11g005910 // Solyc02g089550 // Solyc10g054910 // Solyc07g042990
GO:0023060	P	signal transmission	5	209	63	19662	0.00075	0.0043	// Solyc07g056540 // Solyc11g005910 // Solyc02g089550 // Solyc10g054910 // Solyc07g042990
GO:0033036	P	macromolecule localization	6	209	107	19662	0.0013	0.0071	// Solyc01g104170 // Solyc09g014790 // Solyc09g007090 // Solyc06g074890 // Solyc12g042060 // Solyc08g075690
GO:0042592	P	homeostatic process	5	209	76	19662	0.0016	0.0093	// Solyc10g080080 // Solyc02g068500 // Solyc06g083690 // Solyc03g007030 // Solyc09g005620
GO:0050794	P	regulation of cellular process	17	209	736	19662	0.0026	0.015	// Solyc12g042060 // Solyc02g089550 // Solyc10g054910 // Solyc02g081170 // Solyc01g104170 // Solyc07g042990 // Solyc05g051290 // Solyc10g005100 // Solyc02g065400 // Solyc07g056540 // Solyc02g090030 // Solyc09g005620 // Solyc07g063140 // Solyc11g005910 // Solyc02g068500 // Solyc06g083690 // Solyc10g080080
GO:0006508	P	proteolysis	10	209	389	19662	0.0099	0.055	// Solyc02g071580 // Solyc04g080960 // Solyc12g088250 // Solyc05g050770 // Solyc01g080010 // Solyc12g087940 // Solyc12g099160 // Solyc07g041920 // Solyc02g069630 // Solyc04g049630
GO:0006139	P	nucleobase, nucleoside, nucleotide and nucleic acid metabolic process	17	209	1054	19662	0.06	0.33	// Solyc03g005930 // Solyc05g052150 // Solyc03g111200 // Solyc01g104170 // Solyc05g009190 // Solyc10g081310 // Solyc05g051290 // Solyc07g065050 // Solyc01g005820 // Solyc05g008370 // Solyc12g042060 // Solyc05g012100 // Solyc03g019940 // Solyc01g012740 // Solyc06g072540 // Solyc01g102970 // Solyc11g005360
GO:0016070	P	RNA metabolic process	9	209	465	19662	0.064	0.35	// Solyc01g104170 // Solyc03g005930 // Solyc05g051290 // Solyc01g005820 // Solyc05g012100 // Solyc01g012740 // Solyc03g019940 // Solyc01g102970 // Solyc05g009190
GO:0019222	P	regulation of metabolic process	11	209	611	19662	0.065	0.35	// Solyc10g054910 // Solyc02g081170 // Solyc01g104170 // Solyc05g051290 // Solyc02g071580 // Solyc02g065400 // Solyc12g042060 // Solyc02g090030 // Solyc07g063140 // Solyc07g056540 // Solyc02g069630
GO:0080090	P	regulation of primary metabolic process	6	209	602	19662	0.62	1	// Solyc10g054910 // Solyc01g104170 // Solyc05g051290 // Solyc02g065400 // Solyc02g090030 // Solyc07g063140
GO:0060255	P	regulation of macromolecule metabolic process	6	209	607	19662	0.63	1	// Solyc10g054910 // Solyc01g104170 // Solyc05g051290 // Solyc02g065400 // Solyc02g090030 // Solyc07g063140
GO:0031323	P	regulation of cellular metabolic process	9	209	606	19662	0.2	1	// Solyc10g054910 // Solyc02g081170 // Solyc01g104170 // Solyc05g051290 // Solyc02g065400 // Solyc12g042060 // Solyc02g090030 // Solyc07g063140 // Solyc07g056540
GO:0005524	F	ATP binding	30	209	256	19662	2.1e-21	5e-19	// Solyc12g098570 // Solyc07g066600 // Solyc03g111200 // Solyc05g009000 // Solyc07g063820 // Solyc05g015150 // Solyc01g108850 // Solyc12g014350 // Solyc03g118510 // Solyc10g086580 // Solyc06g005500 // Solyc02g088610 // Solyc09g011080 // Solyc08g081940 // Solyc03g082470 // Solyc07g066610 // Solyc02g068300 // Solyc09g092460 // Solyc03g019940 // Solyc01g108840 // Solyc07g063770 // Solyc09g098040 // …
GO:0032559	F	adenyl ribonucleotide binding	30	209	268	19662	6.9e-21	5e-19	// Solyc12g098570 // Solyc07g066600 // Solyc03g111200 // Solyc05g009000 // Solyc07g063820 // Solyc05g015150 // Solyc01g108850 // Solyc12g014350 // Solyc03g118510 // Solyc10g086580 // Solyc06g005500 // Solyc02g088610 // Solyc09g011080 // Solyc08g081940 // Solyc03g082470 // Solyc07g066610 // Solyc02g068300 // Solyc09g092460 // Solyc03g019940 // Solyc01g108840 // Solyc07g063770 // Solyc09g098040 // …
GO:0030554	F	adenyl nucleotide binding	32	209	319	19662	6.5e-21	5e-19	// Solyc12g098570 // Solyc07g066600 // Solyc03g111200 // Solyc05g009000 // Solyc07g063820 // Solyc05g015150 // Solyc01g108850 // Solyc12g014350 // Solyc03g118510 // Solyc10g086580 // Solyc06g005500 // Solyc02g088610 // Solyc09g011080 // Solyc08g081940 // Solyc03g082470 // Solyc07g066610 // Solyc02g068300 // Solyc09g092460 // Solyc03g019940 // Solyc01g108840 // Solyc10g080080 // Solyc07g063770 // …
GO:0001883	F	purine nucleoside binding	32	209	319	19662	6.5e-21	5e-19	// Solyc12g098570 // Solyc07g066600 // Solyc03g111200 // Solyc05g009000 // Solyc07g063820 // Solyc05g015150 // Solyc01g108850 // Solyc12g014350 // Solyc03g118510 // Solyc10g086580 // Solyc06g005500 // Solyc02g088610 // Solyc09g011080 // Solyc08g081940 // Solyc03g082470 // Solyc07g066610 // Solyc02g068300 // Solyc09g092460 // Solyc03g019940 // Solyc01g108840 // Solyc10g080080 // Solyc07g063770 // …
GO:0001882	F	nucleoside binding	32	209	319	19662	6.5e-21	5e-19	// Solyc12g098570 // Solyc07g066600 // Solyc03g111200 // Solyc05g009000 // Solyc07g063820 // Solyc05g015150 // Solyc01g108850 // Solyc12g014350 // Solyc03g118510 // Solyc10g086580 // Solyc06g005500 // Solyc02g088610 // Solyc09g011080 // Solyc08g081940 // Solyc03g082470 // Solyc07g066610 // Solyc02g068300 // Solyc09g092460 // Solyc03g019940 // Solyc01g108840 // Solyc10g080080 // Solyc07g063770 // …
GO:0000166	F	nucleotide binding	42	209	773	19662	7.1e-18	3.7e-16	// Solyc12g098570 // Solyc07g066600 // Solyc03g111200 // Solyc10g081180 // Solyc05g009000 // Solyc07g063820 // Solyc05g015150 // Solyc01g108850 // Solyc01g102970 // Solyc01g108840 // Solyc03g118510 // Solyc05g009190 // Solyc04g014460 // Solyc06g005500 // Solyc02g088610 // Solyc01g005820 // Solyc09g011080 // Solyc08g081940 // Solyc12g042060 // Solyc07g066610 // Solyc02g071890 // Solyc12g014210 // …
GO:0017076	F	purine nucleotide binding	33	209	443	19662	6.7e-18	3.7e-16	// Solyc12g098570 // Solyc07g066600 // Solyc03g111200 // Solyc05g009000 // Solyc07g063820 // Solyc05g015150 // Solyc01g108850 // Solyc12g014350 // Solyc03g118510 // Solyc10g086580 // Solyc06g005500 // Solyc02g088610 // Solyc09g011080 // Solyc08g081940 // Solyc03g082470 // Solyc07g066610 // Solyc02g068300 // Solyc07g065050 // Solyc09g092460 // Solyc03g019940 // Solyc01g108840 // Solyc10g080080 // …
GO:0032555	F	purine ribonucleotide binding	31	209	391	19662	1.4e-17	5.8e-16	// Solyc12g098570 // Solyc07g066600 // Solyc03g111200 // Solyc05g009000 // Solyc07g063820 // Solyc05g015150 // Solyc01g108850 // Solyc12g014350 // Solyc03g118510 // Solyc10g086580 // Solyc06g005500 // Solyc02g088610 // Solyc09g011080 // Solyc08g081940 // Solyc03g082470 // Solyc07g066610 // Solyc02g068300 // Solyc07g065050 // Solyc09g092460 // Solyc03g019940 // Solyc01g108840 // Solyc07g063770 // …
GO:0032553	F	ribonucleotide binding	31	209	391	19662	1.4e-17	5.8e-16	// Solyc12g098570 // Solyc07g066600 // Solyc03g111200 // Solyc05g009000 // Solyc07g063820 // Solyc05g015150 // Solyc01g108850 // Solyc12g014350 // Solyc03g118510 // Solyc10g086580 // Solyc06g005500 // Solyc02g088610 // Solyc09g011080 // Solyc08g081940 // Solyc03g082470 // Solyc07g066610 // Solyc02g068300 // Solyc07g065050 // Solyc09g092460 // Solyc03g019940 // Solyc01g108840 // Solyc07g063770 // …
GO:0043167	F	ion binding	43	209	1148	19662	7.8e-13	2.8e-11	// Solyc12g098570 // Solyc01g091170 // Solyc03g111200 // Solyc11g065670 // Solyc10g083720 // Solyc10g005100 // Solyc05g009000 // Solyc07g063820 // Solyc05g015150 // Solyc01g108850 // Solyc12g014350 // Solyc12g042580 // Solyc03g118510 // Solyc11g010120 // Solyc01g007380 // Solyc10g005400 // Solyc06g005500 // Solyc08g081940 // Solyc08g075690 // Solyc07g061800 // Solyc03g082470 // Solyc09g075810 // …
GO:0003735	F	structural constituent of ribosome	18	209	172	19662	1.7e-12	5.7e-11	// Solyc06g083180 // Solyc11g066410 // Solyc06g073790 // Solyc06g051200 // Solyc01g057830 // Solyc08g083350 // Solyc11g065670 // Solyc02g086730 // Solyc12g100160 // Solyc06g072470 // Solyc03g120630 // Solyc06g075180 // Solyc07g063960 // Solyc11g068820 // Solyc06g007570 // Solyc05g055230 // Solyc02g086740 // Solyc07g061900
GO:0005198	F	structural molecule activity	20	209	248	19662	8.2e-12	2.5e-10	// Solyc02g088100 // Solyc06g083180 // Solyc11g066410 // Solyc06g073790 // Solyc06g051200 // Solyc02g081170 // Solyc01g057830 // Solyc08g083350 // Solyc11g065670 // Solyc02g086730 // Solyc12g100160 // Solyc06g072470 // Solyc03g120630 // Solyc06g075180 // Solyc07g063960 // Solyc11g068820 // Solyc06g007570 // Solyc05g055230 // Solyc02g086740 // Solyc07g061900
GO:0003824	F	catalytic activity	112	209	6061	19662	9.6e-12	2.7e-10	// Solyc02g068450 // Solyc01g095670 // Solyc07g052480 // Solyc09g005620 // Solyc05g015150 // Solyc06g083690 // Solyc03g118510 // Solyc11g010120 // Solyc03g119860 // Solyc01g087610 // Solyc02g068500 // Solyc10g081310 // Solyc12g088250 // Solyc07g065050 // Solyc07g008470 // Solyc04g049630 // Solyc02g089550 // Solyc06g053310 // Solyc02g022850 // Solyc08g081620 // Solyc12g087940 // Solyc12g042060 // …
GO:0004553	F	hydrolase activity, hydrolyzing O-glycosyl compounds	13	209	140	19662	8.7e-09	2.3e-07	// Solyc12g014420 // Solyc03g121680 // Solyc08g081620 // Solyc01g095670 // Solyc04g015190 // Solyc06g050930 // Solyc11g012580 // Solyc07g005100 // Solyc09g098540 // Solyc04g077190 // Solyc12g008580 // Solyc01g087610 // Solyc05g013810
GO:0005488	F	binding	126	209	8209	19662	6.2e-08	1.5e-06	// Solyc06g083180 // Solyc05g005400 // Solyc01g095670 // Solyc01g097010 // Solyc10g005100 // Solyc07g005640 // Solyc07g063820 // Solyc05g015150 // Solyc01g102970 // Solyc07g048030 // Solyc02g081170 // Solyc11g010120 // Solyc04g014460 // Solyc02g086730 // Solyc01g005820 // Solyc09g011080 // Solyc06g068230 // Solyc08g075690 // Solyc07g061800 // Solyc05g055230 // Solyc04g009420 // Solyc07g065050 // …
GO:0016787	F	hydrolase activity	48	209	2055	19662	1.7e-07	3.8e-06	// Solyc02g068450 // Solyc01g107990 // Solyc04g050570 // Solyc04g080960 // Solyc01g095670 // Solyc01g066460 // Solyc07g005100 // Solyc01g012740 // Solyc03g121680 // Solyc01g091170 // Solyc05g054940 // Solyc01g099030 // Solyc06g050930 // Solyc11g012580 // Solyc02g088610 // Solyc04g077190 // Solyc07g041920 // Solyc12g088250 // Solyc01g087610 // Solyc05g052150 // Solyc05g043330 // Solyc10g081310 // …
GO:0016798	F	hydrolase activity, acting on glycosyl bonds	13	209	187	19662	2.1e-07	4.4e-06	// Solyc12g014420 // Solyc03g121680 // Solyc08g081620 // Solyc01g095670 // Solyc04g015190 // Solyc06g050930 // Solyc11g012580 // Solyc07g005100 // Solyc09g098540 // Solyc04g077190 // Solyc12g008580 // Solyc01g087610 // Solyc05g013810
GO:0005515	F	protein binding	69	209	3878	19662	4.8e-06	9.6e-05	// Solyc06g083180 // Solyc05g005400 // Solyc12g099570 // Solyc12g098570 // Solyc01g095670 // Solyc08g083350 // Solyc11g065670 // Solyc08g079660 // Solyc10g005100 // Solyc07g042990 // Solyc07g005640 // Solyc07g005100 // Solyc06g075180 // Solyc09g059620 // Solyc05g015150 // Solyc09g092460 // Solyc01g108850 // Solyc01g102970 // Solyc07g063770 // Solyc12g006980 // Solyc06g073790 // Solyc01g106320 // …
GO:0016301	F	kinase activity	27	209	991	19662	9.3e-06	0.00018	// Solyc12g098570 // Solyc07g066600 // Solyc03g111200 // Solyc10g083720 // Solyc05g009000 // Solyc07g063820 // Solyc05g015150 // Solyc01g108850 // Solyc12g014350 // Solyc12g006980 // Solyc03g118510 // Solyc02g091490 // Solyc06g005500 // Solyc08g081940 // Solyc03g082470 // Solyc07g066610 // Solyc02g068300 // Solyc09g092460 // Solyc05g012100 // Solyc01g108840 // Solyc07g063770 // Solyc02g089550 // …
GO:0016772	F	transferase activity, transferring phosphorus-containing groups	28	209	1098	19662	2e-05	0.00037	// Solyc12g098570 // Solyc07g066600 // Solyc03g111200 // Solyc10g083720 // Solyc05g009000 // Solyc07g063820 // Solyc05g015150 // Solyc01g108850 // Solyc12g014350 // Solyc12g006980 // Solyc03g118510 // Solyc02g091490 // Solyc06g005500 // Solyc08g081940 // Solyc03g082470 // Solyc07g066610 // Solyc02g068300 // Solyc09g092460 // Solyc05g012100 // Solyc01g108840 // Solyc07g063770 // Solyc03g005410 // …
GO:0048037	F	cofactor binding	10	209	173	19662	2.5e-05	0.00043	// Solyc08g080370 // Solyc02g022850 // Solyc01g067750 // Solyc02g071890 // Solyc09g075940 // Solyc04g025530 // Solyc07g056540 // Solyc10g080080 // Solyc08g075690 // Solyc04g054710
GO:0030246	F	carbohydrate binding	8	209	108	19662	3.1e-05	0.00052	// Solyc07g049180 // Solyc02g068300 // Solyc01g100090 // Solyc09g098540 // Solyc05g009000 // Solyc07g063820 // Solyc09g098040 // Solyc07g063770
GO:0016773	F	phosphotransferase activity, alcohol group as acceptor	23	209	848	19662	4.8e-05	0.00073	// Solyc12g098570 // Solyc10g083720 // Solyc05g009000 // Solyc07g063820 // Solyc05g015150 // Solyc01g108850 // Solyc12g014350 // Solyc12g006980 // Solyc03g118510 // Solyc02g091490 // Solyc06g005500 // Solyc08g081940 // Solyc03g082470 // Solyc02g068300 // Solyc09g092460 // Solyc05g012100 // Solyc01g108840 // Solyc07g063770 // Solyc02g089550 // Solyc07g049180 // Solyc07g042990 // Solyc11g005910 // …
GO:0005506	F	iron ion binding	5	209	33	19662	4.6e-05	0.00073	// Solyc10g005400 // Solyc01g007380 // Solyc07g061800 // Solyc06g053310 // Solyc11g010120
GO:0070011	F	peptidase activity, acting on L-amino acid peptides	12	209	287	19662	8.2e-05	0.0012	// Solyc02g071580 // Solyc02g088610 // Solyc04g080960 // Solyc12g088250 // Solyc05g050770 // Solyc01g080010 // Solyc12g087940 // Solyc12g099160 // Solyc12g042060 // Solyc07g041920 // Solyc02g069630 // Solyc04g049630
GO:0008233	F	peptidase activity	12	209	301	19662	0.00013	0.0017	// Solyc02g071580 // Solyc02g088610 // Solyc04g080960 // Solyc12g088250 // Solyc05g050770 // Solyc01g080010 // Solyc12g087940 // Solyc12g099160 // Solyc12g042060 // Solyc07g041920 // Solyc02g069630 // Solyc04g049630
GO:0004674	F	protein serine/threonine kinase activity	18	209	625	19662	0.00016	0.0022	// Solyc12g098570 // Solyc02g089550 // Solyc03g118510 // Solyc07g049180 // Solyc02g068300 // Solyc07g042990 // Solyc06g005500 // Solyc09g092460 // Solyc05g009000 // Solyc08g081940 // Solyc07g063820 // Solyc05g015150 // Solyc03g082470 // Solyc01g108840 // Solyc01g108850 // Solyc12g014350 // Solyc07g063770 // Solyc12g006980
GO:0005507	F	copper ion binding	6	209	75	19662	0.00021	0.0027	// Solyc12g042580 // Solyc03g111200 // Solyc09g075940 // Solyc05g055710 // Solyc10g005100 // Solyc09g075810
GO:0019199	F	transmembrane receptor protein kinase activity	12	209	333	19662	0.00031	0.0038	// Solyc12g098570 // Solyc02g089550 // Solyc07g063770 // Solyc07g049180 // Solyc07g042990 // Solyc08g081940 // Solyc07g063820 // Solyc05g015150 // Solyc03g082470 // Solyc01g108840 // Solyc01g108850 // Solyc12g006980
GO:0050662	F	coenzyme binding	6	209	88	19662	0.00048	0.0057	// Solyc02g022850 // Solyc02g071890 // Solyc01g067750 // Solyc07g056540 // Solyc08g075690 // Solyc10g080080
GO:0043169	F	cation binding	25	209	1148	19662	0.00062	0.0072	// Solyc03g111200 // Solyc11g065670 // Solyc10g083720 // Solyc10g005100 // Solyc12g042580 // Solyc01g091170 // Solyc11g010120 // Solyc01g007380 // Solyc10g005400 // Solyc08g075690 // Solyc07g061800 // Solyc09g075810 // Solyc04g009420 // Solyc02g071890 // Solyc10g083160 // Solyc12g010970 // Solyc02g065400 // Solyc08g067840 // Solyc06g053310 // Solyc09g075940 // Solyc05g055710 // Solyc00g071180 // …
GO:0009055	F	electron carrier activity	6	209	95	19662	0.0007	0.0078	// Solyc12g042580 // Solyc02g022850 // Solyc01g007380 // Solyc09g005620 // Solyc09g075810 // Solyc06g083690
GO:0004888	F	transmembrane receptor activity	12	209	367	19662	0.00071	0.0078	// Solyc12g098570 // Solyc02g089550 // Solyc07g063770 // Solyc07g049180 // Solyc07g042990 // Solyc08g081940 // Solyc07g063820 // Solyc05g015150 // Solyc03g082470 // Solyc01g108840 // Solyc01g108850 // Solyc12g006980
GO:0005509	F	calcium ion binding	7	209	137	19662	0.00084	0.0089	// Solyc10g083160 // Solyc10g005100 // Solyc04g064670 // Solyc02g090030 // Solyc02g065400 // Solyc08g067840 // Solyc04g009420
GO:0016740	F	transferase activity	39	209	2180	19662	0.00089	0.0092	// Solyc12g098570 // Solyc07g066600 // Solyc03g111200 // Solyc10g083720 // Solyc05g009000 // Solyc09g059620 // Solyc07g063820 // Solyc05g015150 // Solyc01g108850 // Solyc12g014350 // Solyc12g006980 // Solyc03g118510 // Solyc08g080370 // Solyc02g091490 // Solyc06g005500 // Solyc08g081940 // Solyc06g053400 // Solyc03g082470 // Solyc07g066610 // Solyc12g088250 // Solyc05g050770 // Solyc02g068300 // …
GO:0016810	F	hydrolase activity, acting on carbon-nitrogen (but not peptide) bonds	5	209	68	19662	0.001	0.01	// Solyc05g054940 // Solyc09g083410 // Solyc03g006140 // Solyc01g091170 // Solyc06g053310
GO:0046872	F	metal ion binding	24	209	1148	19662	0.0014	0.013	// Solyc03g111200 // Solyc11g065670 // Solyc10g083720 // Solyc10g005100 // Solyc12g042580 // Solyc01g091170 // Solyc11g010120 // Solyc01g007380 // Solyc10g005400 // Solyc07g061800 // Solyc09g075810 // Solyc04g009420 // Solyc02g071890 // Solyc10g083160 // Solyc12g010970 // Solyc02g065400 // Solyc08g067840 // Solyc06g053310 // Solyc09g075940 // Solyc05g055710 // Solyc00g071180 // Solyc04g064670 // …
GO:0005057	F	receptor signaling protein activity	10	209	292	19662	0.0014	0.013	// Solyc12g098570 // Solyc02g089550 // Solyc07g049180 // Solyc07g042990 // Solyc08g081940 // Solyc05g015150 // Solyc03g082470 // Solyc01g108840 // Solyc01g108850 // Solyc12g006980
GO:0008236	F	serine-type peptidase activity	6	209	116	19662	0.0019	0.016	// Solyc12g088250 // Solyc05g050770 // Solyc02g071580 // Solyc12g099160 // Solyc04g049630 // Solyc02g069630
GO:0004675	F	transmembrane receptor protein serine/threonine kinase activity	9	209	252	19662	0.0018	0.016	// Solyc12g098570 // Solyc02g089550 // Solyc07g042990 // Solyc08g081940 // Solyc05g015150 // Solyc03g082470 // Solyc01g108840 // Solyc01g108850 // Solyc12g006980
GO:0004672	F	protein kinase activity	18	209	772	19662	0.0018	0.016	// Solyc12g098570 // Solyc02g089550 // Solyc03g118510 // Solyc07g049180 // Solyc02g068300 // Solyc07g042990 // Solyc06g005500 // Solyc09g092460 // Solyc05g009000 // Solyc08g081940 // Solyc07g063820 // Solyc05g015150 // Solyc03g082470 // Solyc01g108840 // Solyc01g108850 // Solyc12g014350 // Solyc07g063770 // Solyc12g006980
GO:0004872	F	receptor activity	12	209	417	19662	0.002	0.017	// Solyc12g098570 // Solyc02g089550 // Solyc07g063770 // Solyc07g049180 // Solyc07g042990 // Solyc08g081940 // Solyc07g063820 // Solyc05g015150 // Solyc03g082470 // Solyc01g108840 // Solyc01g108850 // Solyc12g006980
GO:0017171	F	serine hydrolase activity	6	209	119	19662	0.0021	0.018	// Solyc12g088250 // Solyc05g050770 // Solyc02g071580 // Solyc12g099160 // Solyc04g049630 // Solyc02g069630
GO:0030234	F	enzyme regulator activity	8	209	216	19662	0.0026	0.022	// Solyc04g079440 // Solyc09g089520 // Solyc00g071180 // Solyc10g086580 // Solyc09g011080 // Solyc11g005910 // Solyc03g098760 // Solyc08g075690
GO:0042802	F	identical protein binding	11	209	389	19662	0.0035	0.028	// Solyc02g071580 // Solyc02g089550 // Solyc07g049180 // Solyc07g065050 // Solyc01g005820 // Solyc12g042060 // Solyc03g007030 // Solyc03g019940 // Solyc01g066590 // Solyc04g054710 // Solyc02g069630
GO:0016491	F	oxidoreductase activity	20	209	960	19662	0.0036	0.028	// Solyc04g080550 // Solyc06g034120 // Solyc02g071890 // Solyc02g022850 // Solyc11g010120 // Solyc11g006020 // Solyc05g055710 // Solyc09g075940 // Solyc01g067750 // Solyc10g005400 // Solyc03g114150 // Solyc07g056540 // Solyc12g010970 // Solyc09g005620 // Solyc02g065400 // Solyc02g068500 // Solyc01g008920 // Solyc06g083690 // Solyc10g080080 // Solyc02g090030
GO:0004702	F	receptor signaling protein serine/threonine kinase activity	9	209	286	19662	0.0041	0.031	// Solyc12g098570 // Solyc02g089550 // Solyc07g042990 // Solyc08g081940 // Solyc05g015150 // Solyc03g082470 // Solyc01g108840 // Solyc01g108850 // Solyc12g006980
GO:0004857	F	enzyme inhibitor activity	5	209	95	19662	0.0041	0.031	// Solyc04g079440 // Solyc09g089520 // Solyc00g071180 // Solyc08g075690 // Solyc03g098760
GO:0060089	F	molecular transducer activity	12	209	477	19662	0.0058	0.042	// Solyc12g098570 // Solyc02g089550 // Solyc07g063770 // Solyc07g049180 // Solyc07g042990 // Solyc08g081940 // Solyc07g063820 // Solyc05g015150 // Solyc03g082470 // Solyc01g108840 // Solyc01g108850 // Solyc12g006980
GO:0004871	F	signal transducer activity	12	209	477	19662	0.0058	0.042	// Solyc12g098570 // Solyc02g089550 // Solyc07g063770 // Solyc07g049180 // Solyc07g042990 // Solyc08g081940 // Solyc07g063820 // Solyc05g015150 // Solyc03g082470 // Solyc01g108840 // Solyc01g108850 // Solyc12g006980
GO:0016614	F	oxidoreductase activity, acting on CH-OH group of donors	6	209	156	19662	0.0074	0.053	// Solyc04g080550 // Solyc02g022850 // Solyc02g071890 // Solyc01g067750 // Solyc07g056540 // Solyc01g008920
GO:0003723	F	RNA binding	10	209	384	19662	0.0091	0.063	// Solyc06g051200 // Solyc04g014460 // Solyc01g097010 // Solyc12g100160 // Solyc01g057830 // Solyc02g065400 // Solyc02g090030 // Solyc01g012740 // Solyc05g055230 // Solyc07g061900
GO:0004175	F	endopeptidase activity	6	209	171	19662	0.011	0.076	// Solyc02g071580 // Solyc04g080960 // Solyc01g080010 // Solyc12g087940 // Solyc07g041920 // Solyc02g069630
GO:0016616	F	oxidoreductase activity, acting on the CH-OH group of donors, NAD or NADP as acceptor	5	209	138	19662	0.018	0.12	// Solyc04g080550 // Solyc01g008920 // Solyc02g071890 // Solyc02g022850 // Solyc01g067750
GO:0016746	F	transferase activity, transferring acyl groups	7	209	247	19662	0.018	0.12	// Solyc06g034120 // Solyc12g088250 // Solyc05g050770 // Solyc02g091490 // Solyc12g010970 // Solyc06g053400 // Solyc03g007920
GO:0042803	F	protein homodimerization activity	5	209	142	19662	0.02	0.13	// Solyc07g049180 // Solyc01g066590 // Solyc12g042060 // Solyc04g054710 // Solyc03g007030
GO:0046914	F	transition metal ion binding	17	209	952	19662	0.027	0.17	// Solyc06g034120 // Solyc12g042580 // Solyc03g111200 // Solyc01g091170 // Solyc11g010120 // Solyc02g071890 // Solyc09g075940 // Solyc01g007380 // Solyc11g065670 // Solyc10g005400 // Solyc00g071180 // Solyc10g005100 // Solyc12g010970 // Solyc07g061800 // Solyc09g075810 // Solyc05g055710 // Solyc06g053310
GO:0016853	F	isomerase activity	5	209	161	19662	0.031	0.19	// Solyc06g076970 // Solyc03g119860 // Solyc05g008370 // Solyc10g054910 // Solyc07g008470
GO:0046983	F	protein dimerization activity	6	209	266	19662	0.068	0.42	// Solyc07g049180 // Solyc10g085830 // Solyc03g007030 // Solyc12g042060 // Solyc01g066590 // Solyc04g054710
GO:0016747	F	transferase activity, transferring acyl groups other than amino-acyl groups	5	209	222	19662	0.092	0.56	// Solyc12g088250 // Solyc05g050770 // Solyc02g091490 // Solyc12g010970 // Solyc06g034120
GO:0016817	F	hydrolase activity, acting on acid anhydrides	10	209	585	19662	0.098	0.58	// Solyc02g068450 // Solyc02g088610 // Solyc04g049330 // Solyc10g081310 // Solyc05g054940 // Solyc05g052150 // Solyc01g057760 // Solyc07g065050 // Solyc12g042060 // Solyc06g072540
GO:0042623	F	ATPase activity, coupled	6	209	307	19662	0.11	0.66	// Solyc02g068450 // Solyc06g072540 // Solyc01g057760 // Solyc02g088610 // Solyc12g042060 // Solyc05g052150
GO:0022857	F	transmembrane transporter activity	5	209	786	19662	0.92	1	// Solyc02g068450 // Solyc05g052150 // Solyc04g049330 // Solyc06g072540 // Solyc01g104170
GO:0022891	F	substrate-specific transmembrane transporter activity	5	209	646	19662	0.82	1	// Solyc02g068450 // Solyc05g052150 // Solyc04g049330 // Solyc06g072540 // Solyc01g104170
GO:0016818	F	hydrolase activity, acting on acid anhydrides, in phosphorus-containing anhydrides	8	209	583	19662	0.28	1	// Solyc02g068450 // Solyc02g088610 // Solyc05g054940 // Solyc05g052150 // Solyc06g072540 // Solyc07g065050 // Solyc12g042060 // Solyc01g057760
GO:0003676	F	nucleic acid binding	20	209	2178	19662	0.79	1	// Solyc09g091590 // Solyc06g051200 // Solyc01g057830 // Solyc04g014460 // Solyc12g014210 // Solyc10g081180 // Solyc05g051290 // Solyc01g097010 // Solyc12g100160 // Solyc01g005820 // Solyc01g057760 // Solyc02g065400 // Solyc02g090030 // Solyc03g019940 // Solyc01g012740 // Solyc05g055230 // Solyc03g119130 // Solyc07g048030 // Solyc01g102970 // Solyc07g061900
GO:0016788	F	hydrolase activity, acting on ester bonds	11	209	838	19662	0.28	1	// Solyc01g107990 // Solyc06g053310 // Solyc04g050570 // Solyc11g069250 // Solyc01g099030 // Solyc03g114530 // Solyc03g005930 // Solyc01g012740 // Solyc02g071710 // Solyc07g053540 // Solyc05g043330
GO:0022892	F	substrate-specific transporter activity	6	209	786	19662	0.84	1	// Solyc02g068450 // Solyc04g049330 // Solyc01g104170 // Solyc09g014790 // Solyc06g072540 // Solyc05g052150
GO:0015075	F	ion transmembrane transporter activity	5	209	431	19662	0.49	1	// Solyc02g068450 // Solyc05g052150 // Solyc04g049330 // Solyc06g072540 // Solyc01g104170
GO:0016462	F	pyrophosphatase activity	8	209	581	19662	0.28	1	// Solyc02g068450 // Solyc02g088610 // Solyc05g054940 // Solyc05g052150 // Solyc06g072540 // Solyc07g065050 // Solyc12g042060 // Solyc01g057760
GO:0008270	F	zinc ion binding	5	209	835	19662	0.94	1	// Solyc06g034120 // Solyc11g065670 // Solyc06g053310 // Solyc02g071890 // Solyc12g010970
GO:0005215	F	transporter activity	7	209	989	19662	0.9	1	// Solyc02g068450 // Solyc04g049330 // Solyc01g104170 // Solyc09g014790 // Solyc05g052150 // Solyc12g010320 // Solyc06g072540
GO:0016887	F	ATPase activity	6	209	376	19662	0.22	1	// Solyc02g068450 // Solyc06g072540 // Solyc01g057760 // Solyc02g088610 // Solyc12g042060 // Solyc05g052150
GO:0017111	F	nucleoside-triphosphatase activity	7	209	544	19662	0.36	1	// Solyc02g068450 // Solyc02g088610 // Solyc05g052150 // Solyc06g072540 // Solyc07g065050 // Solyc12g042060 // Solyc01g057760
GO:0044444	C	cytoplasmic part	115	209	575	19662	8.8e-113	1.9e-110	// Solyc02g068450 // Solyc06g083180 // Solyc07g053690 // Solyc01g095670 // Solyc03g119130 // Solyc10g005100 // Solyc09g005620 // Solyc06g083690 // Solyc02g088610 // Solyc02g081170 // Solyc11g010120 // Solyc02g086730 // Solyc03g119860 // Solyc09g011080 // Solyc06g068230 // Solyc08g075690 // Solyc07g061800 // Solyc01g087610 // Solyc05g055230 // Solyc02g068500 // Solyc04g009420 // Solyc10g081310 // …
GO:0005737	C	cytoplasm	120	209	701	19662	2.4e-111	2.7e-109	// Solyc02g068450 // Solyc06g083180 // Solyc07g053690 // Solyc01g095670 // Solyc03g119130 // Solyc10g005100 // Solyc09g005620 // Solyc06g083690 // Solyc02g088610 // Solyc02g081170 // Solyc11g010120 // Solyc02g086730 // Solyc03g119860 // Solyc09g011080 // Solyc06g068230 // Solyc08g075690 // Solyc07g061800 // Solyc01g087610 // Solyc05g055230 // Solyc02g068500 // Solyc04g009420 // Solyc10g081310 // …
GO:0009507	C	chloroplast	66	209	92	19662	4.3e-91	3.1e-89	// Solyc06g083180 // Solyc11g066410 // Solyc01g091170 // Solyc07g066600 // Solyc07g063960 // Solyc01g095670 // Solyc08g083350 // Solyc11g065670 // Solyc01g067750 // Solyc03g119130 // Solyc10g005100 // Solyc03g120630 // Solyc01g105340 // Solyc09g005620 // Solyc06g083690 // Solyc01g057830 // Solyc11g008990 // Solyc01g106320 // Solyc02g081170 // Solyc06g072470 // Solyc01g007380 // Solyc02g091490 // …
GO:0044424	C	intracellular part	129	209	1381	19662	1e-90	5.5e-89	// Solyc02g068450 // Solyc06g083180 // Solyc07g053690 // Solyc01g095670 // Solyc01g097010 // Solyc10g005100 // Solyc09g005620 // Solyc01g102970 // Solyc06g005500 // Solyc02g081170 // Solyc11g010120 // Solyc02g086730 // Solyc03g119860 // Solyc09g011080 // Solyc06g068230 // Solyc08g075690 // Solyc07g061800 // Solyc01g087610 // Solyc05g055230 // Solyc02g068500 // Solyc04g009420 // Solyc02g088610 // …
GO:0009536	C	plastid	67	209	108	19662	2.4e-89	1e-87	// Solyc06g083180 // Solyc11g066410 // Solyc01g091170 // Solyc07g066600 // Solyc07g063960 // Solyc01g095670 // Solyc08g083350 // Solyc11g065670 // Solyc01g067750 // Solyc03g119130 // Solyc10g005100 // Solyc03g120630 // Solyc01g105340 // Solyc09g005620 // Solyc06g083690 // Solyc01g057830 // Solyc11g008990 // Solyc01g106320 // Solyc02g081170 // Solyc06g072470 // Solyc05g054940 // Solyc01g007380 // …
GO:0043231	C	intracellular membrane-bounded organelle	104	209	714	19662	1.1e-87	4.1e-86	// Solyc02g068450 // Solyc06g083180 // Solyc01g095670 // Solyc01g097010 // Solyc10g005100 // Solyc09g005620 // Solyc01g102970 // Solyc02g081170 // Solyc02g086730 // Solyc01g005820 // Solyc09g011080 // Solyc07g061800 // Solyc01g087610 // Solyc05g055230 // Solyc02g068500 // Solyc04g009420 // Solyc10g081310 // Solyc01g057830 // Solyc07g065050 // Solyc03g007030 // Solyc07g008470 // Solyc11g068820 // …
GO:0043227	C	membrane-bounded organelle	104	209	723	19662	3.6e-87	1.1e-85	// Solyc02g068450 // Solyc06g083180 // Solyc01g095670 // Solyc01g097010 // Solyc10g005100 // Solyc09g005620 // Solyc01g102970 // Solyc02g081170 // Solyc02g086730 // Solyc01g005820 // Solyc09g011080 // Solyc07g061800 // Solyc01g087610 // Solyc05g055230 // Solyc02g068500 // Solyc04g009420 // Solyc10g081310 // Solyc01g057830 // Solyc07g065050 // Solyc03g007030 // Solyc07g008470 // Solyc11g068820 // …
GO:0044422	C	organelle part	76	209	233	19662	6.8e-85	1.7e-83	// Solyc02g068450 // Solyc06g083180 // Solyc11g066410 // Solyc07g066600 // Solyc03g111200 // Solyc01g095670 // Solyc08g083350 // Solyc11g065670 // Solyc12g014210 // Solyc12g010320 // Solyc03g119130 // Solyc10g005100 // Solyc01g057830 // Solyc03g120630 // Solyc01g105340 // Solyc09g005620 // Solyc06g005500 // Solyc06g083690 // Solyc12g042060 // Solyc04g049330 // Solyc11g008990 // Solyc01g106320 // …
GO:0044446	C	intracellular organelle part	76	209	233	19662	6.8e-85	1.7e-83	// Solyc02g068450 // Solyc06g083180 // Solyc11g066410 // Solyc07g066600 // Solyc03g111200 // Solyc01g095670 // Solyc08g083350 // Solyc11g065670 // Solyc12g014210 // Solyc12g010320 // Solyc03g119130 // Solyc10g005100 // Solyc01g057830 // Solyc03g120630 // Solyc01g105340 // Solyc09g005620 // Solyc06g005500 // Solyc06g083690 // Solyc12g042060 // Solyc04g049330 // Solyc11g008990 // Solyc01g106320 // …
GO:0044464	C	cell part	154	209	2766	19662	5.4e-83	1.1e-81	// Solyc02g068450 // Solyc06g083180 // Solyc07g053690 // Solyc01g095670 // Solyc01g097010 // Solyc10g005100 // Solyc09g005620 // Solyc05g015150 // Solyc01g102970 // Solyc06g005500 // Solyc02g081170 // Solyc11g010120 // Solyc02g086730 // Solyc03g119860 // Solyc09g011080 // Solyc06g068230 // Solyc08g075690 // Solyc07g061800 // Solyc01g087610 // Solyc05g055230 // Solyc02g068500 // Solyc04g009420 // …
GO:0005623	C	cell	154	209	2766	19662	5.4e-83	1.1e-81	// Solyc02g068450 // Solyc06g083180 // Solyc07g053690 // Solyc01g095670 // Solyc01g097010 // Solyc10g005100 // Solyc09g005620 // Solyc05g015150 // Solyc01g102970 // Solyc06g005500 // Solyc02g081170 // Solyc11g010120 // Solyc02g086730 // Solyc03g119860 // Solyc09g011080 // Solyc06g068230 // Solyc08g075690 // Solyc07g061800 // Solyc01g087610 // Solyc05g055230 // Solyc02g068500 // Solyc04g009420 // …
GO:0043229	C	intracellular organelle	112	209	1057	19662	1.2e-81	2e-80	// Solyc02g068450 // Solyc06g083180 // Solyc01g095670 // Solyc01g097010 // Solyc10g005100 // Solyc09g005620 // Solyc01g102970 // Solyc02g081170 // Solyc02g086730 // Solyc01g005820 // Solyc09g011080 // Solyc07g061800 // Solyc01g087610 // Solyc05g055230 // Solyc02g068500 // Solyc04g009420 // Solyc10g081310 // Solyc01g057830 // Solyc07g065050 // Solyc03g007030 // Solyc07g008470 // Solyc11g068820 // …
GO:0043226	C	organelle	112	209	1057	19662	1.2e-81	2e-80	// Solyc02g068450 // Solyc06g083180 // Solyc01g095670 // Solyc01g097010 // Solyc10g005100 // Solyc09g005620 // Solyc01g102970 // Solyc02g081170 // Solyc02g086730 // Solyc01g005820 // Solyc09g011080 // Solyc07g061800 // Solyc01g087610 // Solyc05g055230 // Solyc02g068500 // Solyc04g009420 // Solyc10g081310 // Solyc01g057830 // Solyc07g065050 // Solyc03g007030 // Solyc07g008470 // Solyc11g068820 // …
GO:0005622	C	intracellular	130	209	1736	19662	2.7e-80	4.3e-79	// Solyc02g068450 // Solyc06g083180 // Solyc07g053690 // Solyc01g095670 // Solyc01g097010 // Solyc10g005100 // Solyc09g005620 // Solyc01g102970 // Solyc06g005500 // Solyc02g081170 // Solyc11g010120 // Solyc02g086730 // Solyc03g119860 // Solyc09g011080 // Solyc06g068230 // Solyc08g075690 // Solyc07g061800 // Solyc01g087610 // Solyc05g055230 // Solyc02g068500 // Solyc04g009420 // Solyc02g088610 // …
GO:0016020	C	membrane	79	209	1114	19662	1.3e-42	1.9e-41	// Solyc02g068450 // Solyc06g083180 // Solyc07g066600 // Solyc03g111200 // Solyc06g073790 // Solyc12g098570 // Solyc01g095670 // Solyc08g083350 // Solyc11g065670 // Solyc12g010320 // Solyc10g083720 // Solyc10g005100 // Solyc09g014790 // Solyc01g105340 // Solyc05g015150 // Solyc10g054910 // Solyc12g042060 // Solyc03g121680 // Solyc11g008990 // Solyc04g049330 // Solyc02g081170 // Solyc01g007380 // …
GO:0031090	C	organelle membrane	31	209	69	19662	1.7e-37	2.3e-36	// Solyc02g068450 // Solyc07g066600 // Solyc03g111200 // Solyc01g095670 // Solyc01g105340 // Solyc04g049330 // Solyc11g008990 // Solyc02g081170 // Solyc01g007380 // Solyc02g086730 // Solyc09g011080 // Solyc07g061800 // Solyc12g042060 // Solyc07g061900 // Solyc00g006810 // Solyc06g054260 // Solyc09g064500 // Solyc07g065050 // Solyc08g082400 // Solyc03g114450 // Solyc02g090030 // Solyc02g065400 // …
GO:0009579	C	thylakoid	27	209	36	19662	2.4e-37	3.2e-36	// Solyc01g095670 // Solyc03g120630 // Solyc01g105340 // Solyc01g057830 // Solyc11g008990 // Solyc02g081170 // Solyc01g007380 // Solyc02g086730 // Solyc09g011080 // Solyc07g061900 // Solyc00g006810 // Solyc07g066610 // Solyc06g054260 // Solyc09g064500 // Solyc07g065050 // Solyc08g082400 // Solyc03g114450 // Solyc02g090030 // Solyc02g065400 // Solyc11g068820 // Solyc08g067840 // Solyc09g008650 // …
GO:0031975	C	envelope	26	209	51	19662	1.1e-32	1.3e-31	// Solyc11g066410 // Solyc01g095670 // Solyc08g083350 // Solyc08g079660 // Solyc03g120630 // Solyc01g105340 // Solyc11g008990 // Solyc01g106320 // Solyc02g081170 // Solyc02g086730 // Solyc02g088610 // Solyc06g072470 // Solyc09g011080 // Solyc01g008920 // Solyc07g066610 // Solyc06g054260 // Solyc02g090030 // Solyc07g063960 // Solyc02g065400 // Solyc11g068820 // Solyc12g100160 // Solyc05g052710 // …
GO:0034357	C	photosynthetic membrane	23	209	33	19662	2.2e-31	2.5e-30	// Solyc01g095670 // Solyc01g105340 // Solyc11g008990 // Solyc02g081170 // Solyc01g007380 // Solyc02g086730 // Solyc09g011080 // Solyc07g061900 // Solyc00g006810 // Solyc06g054260 // Solyc09g064500 // Solyc07g065050 // Solyc08g082400 // Solyc03g114450 // Solyc02g090030 // Solyc02g065400 // Solyc08g067840 // Solyc09g008650 // Solyc11g006020 // Solyc10g086580 // Solyc04g064670 // Solyc12g042060 // …
GO:0031967	C	organelle envelope	24	209	47	19662	3e-30	3.3e-29	// Solyc11g066410 // Solyc01g095670 // Solyc08g083350 // Solyc08g079660 // Solyc03g120630 // Solyc01g105340 // Solyc11g008990 // Solyc01g106320 // Solyc02g081170 // Solyc02g086730 // Solyc02g088610 // Solyc06g072470 // Solyc09g011080 // Solyc01g008920 // Solyc07g066610 // Solyc06g054260 // Solyc07g063960 // Solyc11g068820 // Solyc12g100160 // Solyc05g052710 // Solyc06g051200 // Solyc01g104170 // …
GO:0030312	C	external encapsulating structure	24	209	64	19662	1.1e-27	1.2e-26	// Solyc06g083180 // Solyc01g108840 // Solyc12g006980 // Solyc03g121680 // Solyc06g073790 // Solyc03g118510 // Solyc09g011080 // Solyc04g077190 // Solyc07g066610 // Solyc12g088250 // Solyc05g050770 // Solyc07g065540 // Solyc01g080010 // Solyc07g005100 // Solyc02g090030 // Solyc02g065400 // Solyc07g053540 // Solyc09g089520 // Solyc02g022850 // Solyc09g075940 // Solyc12g087940 // Solyc10g086580 // …
GO:0005618	C	cell wall	22	209	60	19662	2.9e-25	2.9e-24	// Solyc06g083180 // Solyc12g006980 // Solyc03g121680 // Solyc01g108840 // Solyc03g118510 // Solyc09g011080 // Solyc04g077190 // Solyc07g066610 // Solyc12g088250 // Solyc05g050770 // Solyc07g065540 // Solyc01g080010 // Solyc07g005100 // Solyc06g073790 // Solyc07g053540 // Solyc09g089520 // Solyc02g022850 // Solyc09g075940 // Solyc12g087940 // Solyc10g086580 // Solyc12g042060 // Solyc02g069630
GO:0043228	C	non-membrane-bounded organelle	33	209	333	19662	2.1e-21	1.9e-20	// Solyc06g083180 // Solyc11g066410 // Solyc05g012100 // Solyc08g083350 // Solyc11g065670 // Solyc12g014210 // Solyc03g119130 // Solyc10g005100 // Solyc03g120630 // Solyc07g056540 // Solyc06g005500 // Solyc11g008990 // Solyc06g072470 // Solyc02g086730 // Solyc05g051290 // Solyc01g005820 // Solyc03g082470 // Solyc01g066590 // Solyc07g061900 // Solyc01g010270 // Solyc07g065050 // Solyc01g057830 // …
GO:0043232	C	intracellular non-membrane-bounded organelle	33	209	333	19662	2.1e-21	1.9e-20	// Solyc06g083180 // Solyc11g066410 // Solyc05g012100 // Solyc08g083350 // Solyc11g065670 // Solyc12g014210 // Solyc03g119130 // Solyc10g005100 // Solyc03g120630 // Solyc07g056540 // Solyc06g005500 // Solyc11g008990 // Solyc06g072470 // Solyc02g086730 // Solyc05g051290 // Solyc01g005820 // Solyc03g082470 // Solyc01g066590 // Solyc07g061900 // Solyc01g010270 // Solyc07g065050 // Solyc01g057830 // …
GO:0032991	C	macromolecular complex	41	209	631	19662	4.4e-20	3.8e-19	// Solyc02g068450 // Solyc06g083180 // Solyc11g066410 // Solyc08g083350 // Solyc11g065670 // Solyc03g119130 // Solyc10g005100 // Solyc03g120630 // Solyc06g075180 // Solyc04g049330 // Solyc06g073790 // Solyc02g086740 // Solyc01g007380 // Solyc02g086730 // Solyc05g051290 // Solyc06g072470 // Solyc07g056540 // Solyc01g066590 // Solyc05g052150 // Solyc07g061900 // Solyc06g054260 // Solyc09g064500 // …
GO:0044425	C	membrane part	38	209	556	19662	2.5e-19	2.1e-18	// Solyc02g068450 // Solyc06g083180 // Solyc07g066600 // Solyc12g098570 // Solyc11g069250 // Solyc11g065670 // Solyc01g108840 // Solyc10g005100 // Solyc12g006980 // Solyc07g065540 // Solyc06g073790 // Solyc03g118510 // Solyc01g007380 // Solyc02g086730 // Solyc05g041910 // Solyc12g042060 // Solyc09g075810 // Solyc04g007950 // Solyc05g052150 // Solyc04g009420 // Solyc06g054260 // Solyc10g054910 // …
GO:0043233	C	organelle lumen	15	209	42	19662	1.9e-17	1.5e-16	// Solyc06g083180 // Solyc02g081170 // Solyc01g005820 // Solyc11g065670 // Solyc12g014210 // Solyc00g006810 // Solyc03g119130 // Solyc09g008650 // Solyc04g064670 // Solyc02g090030 // Solyc02g065400 // Solyc05g055230 // Solyc02g068500 // Solyc06g005500 // Solyc08g067840
GO:0070013	C	intracellular organelle lumen	15	209	42	19662	1.9e-17	1.5e-16	// Solyc06g083180 // Solyc02g081170 // Solyc01g005820 // Solyc11g065670 // Solyc12g014210 // Solyc00g006810 // Solyc03g119130 // Solyc09g008650 // Solyc04g064670 // Solyc02g090030 // Solyc02g065400 // Solyc05g055230 // Solyc02g068500 // Solyc06g005500 // Solyc08g067840
GO:0031974	C	membrane-enclosed lumen	15	209	44	19662	3.4e-17	2.6e-16	// Solyc06g083180 // Solyc02g081170 // Solyc01g005820 // Solyc11g065670 // Solyc12g014210 // Solyc00g006810 // Solyc03g119130 // Solyc09g008650 // Solyc04g064670 // Solyc02g090030 // Solyc02g065400 // Solyc05g055230 // Solyc02g068500 // Solyc06g005500 // Solyc08g067840
GO:0005739	C	mitochondrion	14	209	54	19662	9.8e-15	7.2e-14	// Solyc07g042150 // Solyc01g091170 // Solyc03g111200 // Solyc02g022850 // Solyc07g066610 // Solyc02g088610 // Solyc03g114150 // Solyc03g114450 // Solyc12g042060 // Solyc08g081940 // Solyc03g007030 // Solyc12g010320 // Solyc03g019940 // Solyc02g068500
GO:0048046	C	apoplast	11	209	29	19662	2.4e-13	1.7e-12	// Solyc04g079440 // Solyc07g066600 // Solyc10g054910 // Solyc02g022850 // Solyc12g087940 // Solyc10g086580 // Solyc09g011080 // Solyc07g066610 // Solyc07g056540 // Solyc02g090030 // Solyc02g065400
GO:0005794	C	Golgi apparatus	8	209	11	19662	9e-12	6.1e-11	// Solyc02g068450 // Solyc12g098570 // Solyc10g054910 // Solyc02g022850 // Solyc01g080010 // Solyc06g076970 // Solyc12g010320 // Solyc07g053540
GO:0005840	C	ribosome	20	209	269	19662	3.2e-11	2.1e-10	// Solyc06g083180 // Solyc11g066410 // Solyc06g073790 // Solyc06g051200 // Solyc03g082470 // Solyc01g057830 // Solyc08g083350 // Solyc11g065670 // Solyc02g086730 // Solyc12g100160 // Solyc06g072470 // Solyc03g120630 // Solyc07g056540 // Solyc06g075180 // Solyc07g063960 // Solyc11g068820 // Solyc06g007570 // Solyc05g055230 // Solyc02g086740 // Solyc07g061900
GO:0030529	C	ribonucleoprotein complex	20	209	289	19662	1.1e-10	6.9e-10	// Solyc06g083180 // Solyc11g066410 // Solyc06g073790 // Solyc06g051200 // Solyc03g082470 // Solyc01g057830 // Solyc08g083350 // Solyc11g065670 // Solyc02g086730 // Solyc12g100160 // Solyc06g072470 // Solyc03g120630 // Solyc07g056540 // Solyc06g075180 // Solyc07g063960 // Solyc11g068820 // Solyc06g007570 // Solyc05g055230 // Solyc02g086740 // Solyc07g061900
GO:0005576	C	extracellular region	13	209	102	19662	2.5e-10	1.6e-09	// Solyc02g088100 // Solyc04g079440 // Solyc07g066600 // Solyc10g054910 // Solyc02g022850 // Solyc12g087940 // Solyc10g086580 // Solyc09g011080 // Solyc07g066610 // Solyc07g056540 // Solyc02g090030 // Solyc02g065400 // Solyc04g007950
GO:0009523	C	photosystem II	6	209	8	19662	3.5e-09	2.2e-08	// Solyc09g064500 // Solyc04g064670 // Solyc02g090030 // Solyc02g065400 // Solyc08g067840 // Solyc04g009420
GO:0005634	C	nucleus	23	209	494	19662	6.3e-09	3.7e-08	// Solyc06g083180 // Solyc07g066600 // Solyc04g080960 // Solyc09g007090 // Solyc11g065670 // Solyc12g014210 // Solyc01g097010 // Solyc05g051290 // Solyc01g102970 // Solyc02g081170 // Solyc06g005500 // Solyc01g005820 // Solyc09g011080 // Solyc07g056540 // Solyc07g061900 // Solyc07g066610 // Solyc05g055230 // Solyc03g119130 // Solyc01g104170 // Solyc04g025530 // Solyc10g086580 // Solyc11g005910 // …
GO:0043234	C	protein complex	19	209	336	19662	7.5e-09	4.3e-08	// Solyc02g068450 // Solyc07g065050 // Solyc04g049330 // Solyc02g089550 // Solyc09g064500 // Solyc11g006020 // Solyc01g007380 // Solyc01g010270 // Solyc05g052150 // Solyc10g005100 // Solyc04g064670 // Solyc12g042060 // Solyc02g090030 // Solyc02g065400 // Solyc06g054260 // Solyc01g066590 // Solyc08g067840 // Solyc06g072540 // Solyc04g009420
GO:0009521	C	photosystem	7	209	23	19662	2.1e-08	1.2e-07	// Solyc06g054260 // Solyc09g064500 // Solyc04g064670 // Solyc02g090030 // Solyc02g065400 // Solyc08g067840 // Solyc04g009420
GO:0005777	C	peroxisome	5	209	6	19662	5.4e-08	2.9e-07	// Solyc12g056250 // Solyc07g056540 // Solyc10g081310 // Solyc07g041490 // Solyc07g052480
GO:0042579	C	microbody	5	209	6	19662	5.4e-08	2.9e-07	// Solyc12g056250 // Solyc07g056540 // Solyc10g081310 // Solyc07g041490 // Solyc07g052480
GO:0031981	C	nuclear lumen	7	209	35	19662	2.5e-07	1.3e-06	// Solyc06g083180 // Solyc11g065670 // Solyc12g014210 // Solyc06g005500 // Solyc01g005820 // Solyc05g055230 // Solyc03g119130
GO:0044428	C	nuclear part	8	209	57	19662	4e-07	2e-06	// Solyc06g083180 // Solyc11g065670 // Solyc12g014210 // Solyc06g005500 // Solyc01g005820 // Solyc11g013400 // Solyc05g055230 // Solyc03g119130
GO:0033279	C	ribosomal subunit	7	209	40	19662	5.7e-07	2.8e-06	// Solyc06g083180 // Solyc11g066410 // Solyc06g073790 // Solyc11g065670 // Solyc06g007570 // Solyc05g055230 // Solyc07g061900
GO:0044445	C	cytosolic part	5	209	14	19662	1.3e-06	6e-06	// Solyc06g007570 // Solyc06g083180 // Solyc11g065670 // Solyc06g073790 // Solyc05g055230
GO:0019898	C	extrinsic to membrane	5	209	14	19662	1.3e-06	6e-06	// Solyc02g065400 // Solyc04g064670 // Solyc08g067840 // Solyc02g090030 // Solyc04g009420
GO:0005856	C	cytoskeleton	5	209	32	19662	4.1e-05	0.00019	// Solyc10g005100 // Solyc07g065050 // Solyc01g066590 // Solyc01g010270 // Solyc06g005360
GO:0031224	C	intrinsic to membrane	11	209	421	19662	0.0062	0.028	// Solyc07g065540 // Solyc07g053540 // Solyc03g118510 // Solyc01g104170 // Solyc11g069250 // Solyc01g007380 // Solyc10g005100 // Solyc05g041910 // Solyc02g065400 // Solyc09g075810 // Solyc02g090030
GO:0016021	C	integral to membrane	5	209	399	19662	0.42	1	// Solyc02g090030 // Solyc02g065400 // Solyc01g007380 // Solyc05g041910 // Solyc01g104170

## Sheet: Transcriptome_up_GO_term
S6 Table. GO analysis of up-regulated proteins and transcripts in tomato leaves after treatment with 10 mM BABA.
Enriched GO terms for up-regulated genes in tomato leaves after treatment with 10 mM BABA.
GO	Term type	Term	queryitem	querytotal	bgitem	bgtotal	pvalue	FDR	entries
GO:0005488	F	binding	787	1160	1186	7809	1.5e-293	6.2e-291	// Solyc01g108250 // Solyc01g105450 // Solyc04g076980 // Solyc07g066560 // Solyc07g005110 // Solyc03g121660 // Solyc02g082100 // Solyc01g081270 // Solyc04g071870 // Solyc01g079810 // Solyc08g014120 // Solyc02g089310 // Solyc07g056190 // Solyc06g069650 // Solyc11g016930 // Solyc01g009930 // Solyc01g095990 // Solyc01g007020 // Solyc02g088670 // Solyc12g099980 // Solyc01g112220 // Solyc04g078290 // …
GO:0008152	P	metabolic process	678	1160	880	7809	1.4e-264	1e-261	// Solyc01g095990 // Solyc04g076980 // Solyc02g083360 // Solyc07g005110 // Solyc02g082100 // Solyc01g079810 // Solyc01g107830 // Solyc06g069650 // Solyc01g079950 // Solyc09g010000 // Solyc01g007020 // Solyc01g112220 // Solyc04g078290 // Solyc12g098580 // Solyc06g074420 // Solyc01g108130 // Solyc01g073840 // Solyc09g074270 // Solyc05g009790 // Solyc03g083900 // Solyc04g083160 // Solyc02g032860 // …
GO:0009987	P	cellular process	608	1160	925	7809	3.8e-201	1.4e-198	// Solyc04g076980 // Solyc07g066560 // Solyc07g005110 // Solyc02g082100 // Solyc01g079810 // Solyc01g107830 // Solyc06g069650 // Solyc11g016930 // Solyc06g073050 // Solyc01g007020 // Solyc01g112220 // Solyc04g078290 // Solyc07g042170 // Solyc01g108130 // Solyc01g106830 // Solyc02g072190 // Solyc05g009790 // Solyc03g083900 // Solyc04g083160 // Solyc02g032860 // Solyc05g025820 // Solyc02g092120 // …
GO:0044238	P	primary metabolic process	519	1160	706	7809	1.3e-179	3.3e-177	// Solyc04g076980 // Solyc03g093550 // Solyc07g005110 // Solyc02g082100 // Solyc01g079810 // Solyc01g107830 // Solyc06g069650 // Solyc01g079950 // Solyc01g095990 // Solyc01g007020 // Solyc01g112220 // Solyc04g078290 // Solyc01g108130 // Solyc02g072190 // Solyc05g009790 // Solyc04g083160 // Solyc05g025820 // Solyc01g104050 // Solyc05g009090 // Solyc11g008820 // Solyc12g096350 // Solyc01g007050 // …
GO:0003824	F	catalytic activity	632	1160	1235	7809	8.2e-167	1.7e-164	// Solyc01g095990 // Solyc01g105450 // Solyc04g076980 // Solyc02g083360 // Solyc07g005110 // Solyc01g079810 // Solyc01g096420 // Solyc01g107830 // Solyc06g069650 // Solyc01g079950 // Solyc01g009930 // Solyc09g010000 // Solyc01g007020 // Solyc01g112220 // Solyc04g078290 // Solyc12g098580 // Solyc06g074420 // Solyc01g099910 // Solyc07g056510 // Solyc03g083730 // Solyc01g073840 // Solyc08g066440 // …
GO:0044237	P	cellular metabolic process	484	1160	655	7809	2.4e-165	4.4e-163	// Solyc04g076980 // Solyc03g093550 // Solyc07g005110 // Solyc02g082100 // Solyc01g079810 // Solyc01g107830 // Solyc06g069650 // Solyc11g016930 // Solyc06g073050 // Solyc01g007020 // Solyc01g112220 // Solyc04g078290 // Solyc01g108130 // Solyc02g072190 // Solyc05g009790 // Solyc04g083160 // Solyc02g032860 // Solyc05g025820 // Solyc01g104050 // Solyc05g009090 // Solyc12g096350 // Solyc01g007050 // …
GO:0043170	P	macromolecule metabolic process	413	1160	434	7809	3.1e-164	4.5e-162	// Solyc04g076980 // Solyc05g013750 // Solyc07g005110 // Solyc02g082100 // Solyc01g079810 // Solyc06g069650 // Solyc01g079950 // Solyc06g073050 // Solyc01g007020 // Solyc01g112220 // Solyc01g108130 // Solyc02g072190 // Solyc05g009790 // Solyc05g025820 // Solyc01g104050 // Solyc05g009090 // Solyc12g096350 // Solyc01g007050 // Solyc01g111580 // Solyc02g090820 // Solyc02g083400 // Solyc09g010850 // …
GO:0050896	P	response to stimulus	353	1160	376	7809	6.4e-136	7.8e-134	// Solyc01g095990 // Solyc07g066560 // Solyc07g056600 // Solyc03g122190 // Solyc01g096420 // Solyc01g107830 // Solyc01g079950 // Solyc06g073050 // Solyc01g007020 // Solyc04g078290 // Solyc07g042170 // Solyc01g073840 // Solyc05g009790 // Solyc04g083160 // Solyc12g096960 // Solyc05g025820 // Solyc02g068680 // Solyc12g096880 // Solyc12g094660 // Solyc12g096350 // Solyc01g007050 // Solyc01g111580 // …
GO:0043167	F	ion binding	359	1160	411	7809	8.2e-132	1.1e-129	// Solyc01g105450 // Solyc04g076980 // Solyc07g005110 // Solyc03g121660 // Solyc02g082100 // Solyc01g079810 // Solyc07g056190 // Solyc06g069650 // Solyc11g016930 // Solyc09g091670 // Solyc02g088670 // Solyc01g112220 // Solyc04g078290 // Solyc06g074420 // Solyc01g073840 // Solyc03g083900 // Solyc05g006560 // Solyc03g111290 // Solyc07g056210 // Solyc05g025820 // Solyc01g104050 // Solyc02g068680 // …
GO:0019538	P	protein metabolic process	250	1160	272	7809	1.4e-91	1.5e-89	// Solyc04g005050 // Solyc01g067120 // Solyc01g088690 // Solyc05g008990 // Solyc04g076980 // Solyc04g074000 // Solyc08g079870 // Solyc06g076020 // Solyc07g005110 // Solyc02g082100 // Solyc07g018200 // Solyc08g066210 // Solyc01g079810 // Solyc10g076560 // Solyc02g090990 // Solyc03g006130 // Solyc06g069650 // Solyc01g079950 // Solyc03g123780 // Solyc02g080010 // Solyc01g007020 // Solyc07g041940 // …
GO:0016740	F	transferase activity	269	1160	441	7809	1.1e-70	1.1e-68	// Solyc01g107080 // Solyc01g088690 // Solyc05g008990 // Solyc04g076980 // Solyc04g074000 // Solyc07g005110 // Solyc08g016310 // Solyc07g018200 // Solyc08g066210 // Solyc12g088940 // Solyc10g076560 // Solyc02g090990 // Solyc01g107830 // Solyc03g006130 // Solyc06g069650 // Solyc11g016930 // Solyc01g009930 // Solyc02g080010 // Solyc07g041940 // Solyc07g054830 // Solyc02g087350 // Solyc01g112220 // …
GO:0016772	F	transferase activity, transferring phosphorus-containing groups	187	1160	219	7809	7.4e-64	6e-62	// Solyc01g088690 // Solyc05g008990 // Solyc04g076980 // Solyc04g074000 // Solyc07g005110 // Solyc08g016310 // Solyc08g066210 // Solyc12g009020 // Solyc10g076560 // Solyc02g090990 // Solyc03g006130 // Solyc06g069650 // Solyc11g016930 // Solyc01g009930 // Solyc02g080010 // Solyc07g041940 // Solyc07g054830 // Solyc01g112220 // Solyc07g008590 // Solyc01g010660 // Solyc06g060700 // Solyc03g123370 // …
GO:0044249	P	cellular biosynthetic process	202	1160	296	7809	1e-57	9.5e-56	// Solyc01g079260 // Solyc02g094030 // Solyc06g066370 // Solyc04g016000 // Solyc02g077370 // Solyc02g082100 // Solyc01g090320 // Solyc07g018200 // Solyc07g049530 // Solyc01g107830 // Solyc10g011910 // Solyc08g067360 // Solyc10g006130 // Solyc10g080960 // Solyc02g093050 // Solyc05g015850 // Solyc04g078290 // Solyc04g083160 // Solyc10g009550 // Solyc08g080290 // Solyc01g110480 // Solyc04g077980 // …
GO:0009058	P	biosynthetic process	205	1160	318	7809	1.2e-55	9.9e-54	// Solyc01g079260 // Solyc02g094030 // Solyc06g066370 // Solyc04g016000 // Solyc02g077370 // Solyc02g082100 // Solyc01g090320 // Solyc07g018200 // Solyc07g049530 // Solyc01g107830 // Solyc10g011910 // Solyc08g067360 // Solyc10g006130 // Solyc10g080960 // Solyc02g093050 // Solyc05g015850 // Solyc04g078290 // Solyc04g083160 // Solyc10g009550 // Solyc08g080290 // Solyc01g110480 // Solyc04g077980 // …
GO:0006807	P	nitrogen compound metabolic process	184	1160	264	7809	2.5e-53	1.9e-51	// Solyc01g079260 // Solyc03g093550 // Solyc06g066370 // Solyc07g005110 // Solyc04g016000 // Solyc02g077370 // Solyc02g082100 // Solyc01g087590 // Solyc01g090320 // Solyc06g074030 // Solyc10g011910 // Solyc08g067360 // Solyc10g006130 // Solyc10g080960 // Solyc02g093050 // Solyc05g015850 // Solyc04g078290 // Solyc10g009550 // Solyc08g080290 // Solyc01g110480 // Solyc02g089630 // Solyc04g077980 // …
GO:0016020	C	membrane	273	1160	602	7809	2.7e-51	7.5e-49	// Solyc01g014840 // Solyc01g108250 // Solyc01g105450 // Solyc04g071890 // Solyc09g091670 // Solyc05g008990 // Solyc10g051120 // Solyc07g053350 // Solyc02g083360 // Solyc03g117280 // Solyc06g076020 // Solyc01g007220 // Solyc01g095770 // Solyc05g013880 // Solyc05g050380 // Solyc04g005050 // Solyc06g063190 // Solyc05g054800 // Solyc02g067530 // Solyc01g079810 // Solyc01g096420 // Solyc04g015610 // …
GO:0016491	F	oxidoreductase activity	133	1160	163	7809	1.7e-43	1.1e-41	// Solyc02g092580 // Solyc04g071890 // Solyc02g083360 // Solyc01g095770 // Solyc10g076240 // Solyc01g087590 // Solyc11g007980 // Solyc02g067530 // Solyc01g096420 // Solyc03g083900 // Solyc09g010000 // Solyc03g098100 // Solyc01g058250 // Solyc04g078290 // Solyc02g079510 // Solyc09g007520 // Solyc02g070110 // Solyc06g074420 // Solyc02g032860 // Solyc10g051020 // Solyc00g247300 // Solyc04g078340 // …
GO:0006139	P	nucleobase, nucleoside, nucleotide and nucleic acid metabolic process	140	1160	188	7809	1.3e-42	8.7e-41	// Solyc01g079260 // Solyc03g093550 // Solyc06g066370 // Solyc04g016000 // Solyc02g077370 // Solyc02g082100 // Solyc01g090320 // Solyc06g074030 // Solyc10g011910 // Solyc12g005640 // Solyc10g006130 // Solyc10g080960 // Solyc02g093050 // Solyc05g015850 // Solyc10g009550 // Solyc08g080290 // Solyc01g110480 // Solyc04g077980 // Solyc01g108130 // Solyc03g123370 // Solyc01g108240 // Solyc05g056040 // …
GO:0003677	F	DNA binding	141	1160	236	7809	3.9e-35	2.3e-33	// Solyc01g079260 // Solyc06g066370 // Solyc03g121660 // Solyc02g077370 // Solyc01g090320 // Solyc10g011910 // Solyc08g067360 // Solyc10g006130 // Solyc10g080960 // Solyc02g093050 // Solyc05g015850 // Solyc05g013370 // Solyc02g088670 // Solyc04g072900 // Solyc01g107170 // Solyc01g110480 // Solyc04g077980 // Solyc01g108130 // Solyc01g108240 // Solyc05g056040 // Solyc10g086380 // Solyc04g005100 // …
GO:0016787	F	hydrolase activity	165	1160	322	7809	6.1e-35	3.1e-33	// Solyc02g094400 // Solyc01g105450 // Solyc09g091670 // Solyc05g013750 // Solyc07g005110 // Solyc04g005050 // Solyc06g074030 // Solyc01g079950 // Solyc06g053630 // Solyc06g069190 // Solyc07g049560 // Solyc07g040890 // Solyc05g053600 // Solyc04g079260 // Solyc02g078400 // Solyc03g083730 // Solyc08g066440 // Solyc09g074270 // Solyc03g033790 // Solyc11g068770 // Solyc03g006210 // Solyc01g079940 // …
GO:0046872	F	metal ion binding	177	1160	368	7809	8.2e-35	3.7e-33	// Solyc04g005050 // Solyc04g071890 // Solyc07g056210 // Solyc10g076240 // Solyc02g082100 // Solyc02g092580 // Solyc07g053050 // Solyc02g067530 // Solyc01g079810 // Solyc07g056190 // Solyc03g113390 // Solyc02g087210 // Solyc06g073830 // Solyc10g074740 // Solyc02g088670 // Solyc04g078290 // Solyc04g083160 // Solyc09g007520 // Solyc03g115930 // Solyc06g074420 // Solyc01g107170 // Solyc10g051020 // …
GO:0044464	C	cell part	525	1160	2143	7809	2.6e-33	2.4e-31	// Solyc01g108250 // Solyc01g105450 // Solyc02g083360 // Solyc03g121660 // Solyc02g082100 // Solyc03g122190 // Solyc08g014120 // Solyc01g107830 // Solyc01g079950 // Solyc06g073050 // Solyc01g007020 // Solyc02g088670 // Solyc04g078290 // Solyc05g010470 // Solyc01g099910 // Solyc04g081960 // Solyc07g042170 // Solyc01g005040 // Solyc01g106830 // Solyc01g073840 // Solyc05g009790 // Solyc01g109250 // …
GO:0005623	C	cell	525	1160	2143	7809	2.6e-33	2.4e-31	// Solyc01g108250 // Solyc01g105450 // Solyc02g083360 // Solyc03g121660 // Solyc02g082100 // Solyc03g122190 // Solyc08g014120 // Solyc01g107830 // Solyc01g079950 // Solyc06g073050 // Solyc01g007020 // Solyc02g088670 // Solyc04g078290 // Solyc05g010470 // Solyc01g099910 // Solyc04g081960 // Solyc07g042170 // Solyc01g005040 // Solyc01g106830 // Solyc01g073840 // Solyc05g009790 // Solyc01g109250 // …
GO:0030528	F	transcription regulator activity	122	1160	191	7809	2e-32	8.4e-31	// Solyc01g079260 // Solyc06g066370 // Solyc03g121660 // Solyc02g077370 // Solyc01g090320 // Solyc08g067360 // Solyc10g006130 // Solyc10g080960 // Solyc02g093050 // Solyc05g015850 // Solyc02g088670 // Solyc04g072900 // Solyc01g107170 // Solyc04g077980 // Solyc01g108240 // Solyc10g086380 // Solyc04g005100 // Solyc02g072190 // Solyc06g054630 // Solyc07g055710 // Solyc03g119250 // Solyc05g009790 // …
GO:0003700	F	transcription factor activity	118	1160	181	7809	5.8e-32	2.2e-30	// Solyc01g079260 // Solyc06g066370 // Solyc03g121660 // Solyc02g077370 // Solyc01g090320 // Solyc08g067360 // Solyc10g006130 // Solyc10g080960 // Solyc02g093050 // Solyc05g015850 // Solyc02g088670 // Solyc04g072900 // Solyc01g107170 // Solyc04g077980 // Solyc01g108240 // Solyc10g086380 // Solyc04g005100 // Solyc02g072190 // Solyc06g054630 // Solyc07g055710 // Solyc03g119250 // Solyc05g009790 // …
GO:0043169	F	cation binding	177	1160	411	7809	4e-30	1.4e-28	// Solyc04g005050 // Solyc04g071890 // Solyc07g056210 // Solyc10g076240 // Solyc02g082100 // Solyc02g092580 // Solyc07g053050 // Solyc02g067530 // Solyc01g079810 // Solyc07g056190 // Solyc03g113390 // Solyc02g087210 // Solyc06g073830 // Solyc10g074740 // Solyc02g088670 // Solyc04g078290 // Solyc04g083160 // Solyc09g007520 // Solyc03g115930 // Solyc06g074420 // Solyc01g107170 // Solyc10g051020 // …
GO:0007275	P	multicellular organismal development	84	1160	98	7809	1.2e-28	7.5e-27	// Solyc09g007900 // Solyc06g076100 // Solyc06g071810 // Solyc06g076130 // Solyc03g116490 // Solyc04g079250 // Solyc01g088160 // Solyc10g081980 // Solyc01g065530 // Solyc01g079810 // Solyc01g091910 // Solyc03g093610 // Solyc02g090360 // Solyc03g117980 // Solyc02g082100 // Solyc06g053670 // Solyc03g122190 // Solyc12g100270 // Solyc10g086690 // Solyc02g090990 // Solyc12g009220 // Solyc03g006130 // …
GO:0032502	P	developmental process	93	1160	145	7809	6.3e-25	3.6e-23	// Solyc06g076100 // Solyc02g082100 // Solyc01g079810 // Solyc02g090990 // Solyc03g006130 // Solyc05g015850 // Solyc10g074740 // Solyc10g006540 // Solyc01g079740 // Solyc10g051020 // Solyc07g042170 // Solyc09g007910 // Solyc06g011350 // Solyc01g073840 // Solyc03g042560 // Solyc02g070110 // Solyc05g009790 // Solyc10g006870 // Solyc07g040710 // Solyc03g083900 // Solyc07g055490 // Solyc02g068680 // …
GO:0044425	C	membrane part	123	1160	252	7809	1.5e-24	1e-22	// Solyc01g014840 // Solyc04g005050 // Solyc04g071890 // Solyc03g117280 // Solyc12g007050 // Solyc06g063190 // Solyc04g015610 // Solyc01g067330 // Solyc01g079950 // Solyc06g063210 // Solyc03g114600 // Solyc02g089640 // Solyc07g062490 // Solyc02g070110 // Solyc01g099520 // Solyc01g102840 // Solyc06g011350 // Solyc01g073840 // Solyc08g079090 // Solyc06g063180 // Solyc10g006870 // Solyc03g083900 // …
GO:0022857	F	transmembrane transporter activity	69	1160	82	7809	2.2e-23	7e-22	// Solyc05g050360 // Solyc03g118970 // Solyc09g075820 // Solyc01g105450 // Solyc02g062900 // Solyc09g091670 // Solyc05g018230 // Solyc01g098800 // Solyc11g010500 // Solyc12g008960 // Solyc03g026230 // Solyc02g092450 // Solyc01g095770 // Solyc04g082220 // Solyc05g050380 // Solyc10g055740 // Solyc06g063190 // Solyc08g067610 // Solyc02g082450 // Solyc03g097840 // Solyc02g090560 // Solyc04g082830 // …
GO:0003676	F	nucleic acid binding	150	1160	377	7809	1e-22	3e-21	// Solyc01g079260 // Solyc06g066370 // Solyc03g121660 // Solyc02g077370 // Solyc01g090320 // Solyc06g074030 // Solyc10g011910 // Solyc08g067360 // Solyc10g006130 // Solyc10g080960 // Solyc02g093050 // Solyc05g015850 // Solyc05g013370 // Solyc02g088670 // Solyc04g072900 // Solyc01g107170 // Solyc01g110480 // Solyc04g077980 // Solyc01g108130 // Solyc01g108240 // Solyc05g056040 // Solyc10g086380 // …
GO:0043227	C	membrane-bounded organelle	280	1160	996	7809	1.9e-22	1.1e-20	// Solyc02g094400 // Solyc09g089930 // Solyc01g108250 // Solyc04g071890 // Solyc10g051120 // Solyc07g053350 // Solyc04g005480 // Solyc05g056040 // Solyc06g076020 // Solyc04g016000 // Solyc02g077370 // Solyc02g082100 // Solyc11g068440 // Solyc06g063190 // Solyc05g054800 // Solyc02g067530 // Solyc03g122190 // Solyc01g096420 // Solyc01g107390 // Solyc01g079950 // Solyc06g063210 // Solyc06g073050 // …
GO:0043231	C	intracellular membrane-bounded organelle	279	1160	996	7809	3.7e-22	1.7e-20	// Solyc02g094400 // Solyc09g089930 // Solyc01g108250 // Solyc04g071890 // Solyc10g051120 // Solyc07g053350 // Solyc04g005480 // Solyc05g056040 // Solyc06g076020 // Solyc04g016000 // Solyc02g077370 // Solyc02g082100 // Solyc11g068440 // Solyc06g063190 // Solyc05g054800 // Solyc02g067530 // Solyc03g122190 // Solyc01g096420 // Solyc01g107390 // Solyc01g079950 // Solyc06g063210 // Solyc06g073050 // …
GO:0005975	P	carbohydrate metabolic process	60	1160	66	7809	1.3e-21	6.8e-20	// Solyc02g094400 // Solyc06g076130 // Solyc02g093430 // Solyc03g123630 // Solyc03g093130 // Solyc05g050130 // Solyc07g005110 // Solyc09g090900 // Solyc11g068440 // Solyc03g093110 // Solyc07g018200 // Solyc03g093120 // Solyc07g045030 // Solyc01g009870 // Solyc07g005330 // Solyc07g056000 // Solyc10g083290 // Solyc02g082960 // Solyc03g115740 // Solyc12g017240 // Solyc04g016470 // Solyc10g055810 // …
GO:0048856	P	anatomical structure development	70	1160	100	7809	1.6e-20	8e-19	// Solyc06g076100 // Solyc06g071810 // Solyc04g079250 // Solyc01g088160 // Solyc10g081980 // Solyc01g065530 // Solyc01g091910 // Solyc02g090360 // Solyc04g074290 // Solyc06g053670 // Solyc03g122190 // Solyc12g100270 // Solyc10g086690 // Solyc12g009220 // Solyc03g006130 // Solyc02g091500 // Solyc09g011740 // Solyc03g115740 // Solyc05g015850 // Solyc10g074740 // Solyc03g093610 // Solyc10g006540 // …
GO:0005618	C	cell wall	66	1160	90	7809	3.7e-20	1.4e-18	// Solyc03g098730 // Solyc04g071890 // Solyc01g067020 // Solyc04g074410 // Solyc01g079930 // Solyc06g076020 // Solyc01g105410 // Solyc03g093110 // Solyc03g093080 // Solyc09g075330 // Solyc04g074450 // Solyc02g071620 // Solyc03g093130 // Solyc07g005330 // Solyc04g015610 // Solyc07g056000 // Solyc12g005720 // Solyc07g008560 // Solyc08g079420 // Solyc12g017240 // Solyc08g080630 // Solyc04g016470 // …
GO:0005794	C	Golgi apparatus	58	1160	69	7809	8.2e-20	2.6e-18	// Solyc04g074290 // Solyc10g081980 // Solyc01g065530 // Solyc05g052280 // Solyc05g006510 // Solyc06g076020 // Solyc01g105410 // Solyc09g011860 // Solyc03g093110 // Solyc05g054800 // Solyc02g067530 // Solyc04g074450 // Solyc10g076780 // Solyc10g086690 // Solyc03g093130 // Solyc11g071990 // Solyc01g079950 // Solyc09g011740 // Solyc08g079420 // Solyc07g006280 // Solyc07g062490 // Solyc08g069060 // …
GO:0030312	C	external encapsulating structure	66	1160	92	7809	8.4e-20	2.6e-18	// Solyc03g098730 // Solyc04g071890 // Solyc01g067020 // Solyc04g074410 // Solyc01g079930 // Solyc06g076020 // Solyc01g105410 // Solyc03g093110 // Solyc03g093080 // Solyc09g075330 // Solyc04g074450 // Solyc02g071620 // Solyc03g093130 // Solyc07g005330 // Solyc04g015610 // Solyc07g056000 // Solyc12g005720 // Solyc07g008560 // Solyc08g079420 // Solyc12g017240 // Solyc08g080630 // Solyc04g016470 // …
GO:0022891	F	substrate-specific transmembrane transporter activity	57	1160	67	7809	1.2e-19	3.2e-18	// Solyc05g050360 // Solyc01g098800 // Solyc09g075820 // Solyc10g076480 // Solyc02g062900 // Solyc05g018230 // Solyc11g010500 // Solyc12g008960 // Solyc03g097840 // Solyc02g092450 // Solyc01g095770 // Solyc04g082220 // Solyc05g050380 // Solyc10g055740 // Solyc06g063190 // Solyc02g082510 // Solyc02g082450 // Solyc02g090560 // Solyc04g082830 // Solyc06g063210 // Solyc03g120550 // Solyc02g062890 // …
GO:0005829	C	cytosol	76	1160	126	7809	2.2e-19	6e-18	// Solyc09g007900 // Solyc01g108250 // Solyc04g005160 // Solyc09g064510 // Solyc05g052280 // Solyc01g079930 // Solyc02g064830 // Solyc06g076020 // Solyc05g054820 // Solyc03g111320 // Solyc01g095140 // Solyc10g055820 // Solyc05g050800 // Solyc04g078660 // Solyc01g096420 // Solyc01g110480 // Solyc01g107830 // Solyc01g107390 // Solyc01g079950 // Solyc01g107740 // Solyc01g007020 // Solyc02g070090 // …
GO:0065008	P	regulation of biological quality	53	1160	58	7809	2.7e-19	1.2e-17	// Solyc02g094400 // Solyc02g064830 // Solyc05g006870 // Solyc01g079610 // Solyc09g010850 // Solyc01g088160 // Solyc01g065530 // Solyc07g051950 // Solyc09g005000 // Solyc03g116340 // Solyc10g006540 // Solyc09g011740 // Solyc10g086690 // Solyc07g053550 // Solyc01g107390 // Solyc10g085860 // Solyc01g091590 // Solyc09g014610 // Solyc02g080640 // Solyc04g009440 // Solyc12g010440 // Solyc06g053670 // …
GO:0051179	P	localization	98	1160	205	7809	3.3e-19	1.4e-17	// Solyc10g051120 // Solyc12g008960 // Solyc07g056210 // Solyc05g050380 // Solyc06g063190 // Solyc05g054800 // Solyc07g056190 // Solyc06g063210 // Solyc03g120550 // Solyc04g078290 // Solyc03g007870 // Solyc00g247300 // Solyc06g011350 // Solyc01g098910 // Solyc07g056200 // Solyc06g063180 // Solyc11g030730 // Solyc07g040710 // Solyc01g095770 // Solyc07g022910 // Solyc09g011490 // Solyc10g076480 // …
GO:0044248	P	cellular catabolic process	53	1160	60	7809	7.4e-19	3e-17	// Solyc09g007900 // Solyc01g079200 // Solyc01g067120 // Solyc03g123630 // Solyc06g074030 // Solyc01g091910 // Solyc06g007180 // Solyc08g005610 // Solyc01g087590 // Solyc02g082920 // Solyc01g079810 // Solyc12g100270 // Solyc12g100010 // Solyc10g083290 // Solyc02g082960 // Solyc10g055810 // Solyc02g089620 // Solyc09g056340 // Solyc06g053670 // Solyc02g079510 // Solyc04g072000 // Solyc04g054820 // …
GO:0051234	P	establishment of localization	94	1160	201	7809	5.7e-18	2.2e-16	// Solyc10g051120 // Solyc12g008960 // Solyc07g056210 // Solyc05g050380 // Solyc06g063190 // Solyc05g054800 // Solyc07g056190 // Solyc06g063210 // Solyc03g120550 // Solyc03g007870 // Solyc00g247300 // Solyc06g011350 // Solyc01g098910 // Solyc07g056200 // Solyc06g063180 // Solyc11g030730 // Solyc07g040710 // Solyc01g095770 // Solyc07g022910 // Solyc09g011490 // Solyc10g076480 // Solyc06g005820 // …
GO:0046914	F	transition metal ion binding	119	1160	305	7809	1.4e-17	3.6e-16	// Solyc04g005050 // Solyc04g071890 // Solyc10g076240 // Solyc02g082100 // Solyc02g092580 // Solyc11g007980 // Solyc02g067530 // Solyc01g079810 // Solyc03g122350 // Solyc02g087210 // Solyc02g093750 // Solyc04g083160 // Solyc09g007520 // Solyc06g074420 // Solyc10g051020 // Solyc06g076050 // Solyc00g217960 // Solyc02g078400 // Solyc04g078340 // Solyc08g076860 // Solyc01g073840 // Solyc10g011810 // …
GO:0006810	P	transport	93	1160	201	7809	1.5e-17	5.4e-16	// Solyc10g051120 // Solyc12g008960 // Solyc07g056210 // Solyc05g050380 // Solyc06g063190 // Solyc05g054800 // Solyc07g056190 // Solyc06g063210 // Solyc03g120550 // Solyc03g007870 // Solyc00g247300 // Solyc06g011350 // Solyc01g098910 // Solyc07g056200 // Solyc06g063180 // Solyc11g030730 // Solyc07g040710 // Solyc01g095770 // Solyc09g011490 // Solyc10g076480 // Solyc06g005820 // Solyc03g115070 // …
GO:0005506	F	iron ion binding	60	1160	91	7809	7.3e-17	1.8e-15	// Solyc01g079200 // Solyc02g092580 // Solyc04g071890 // Solyc02g094180 // Solyc06g076160 // Solyc02g087070 // Solyc03g111300 // Solyc01g073890 // Solyc08g005610 // Solyc10g007900 // Solyc04g078340 // Solyc11g007980 // Solyc02g067530 // Solyc12g100270 // Solyc07g006890 // Solyc03g122350 // Solyc08g079420 // Solyc05g052280 // Solyc10g083690 // Solyc04g078290 // Solyc07g052370 // Solyc02g079510 // …
GO:0022892	F	substrate-specific transporter activity	60	1160	93	7809	1.5e-16	3.5e-15	// Solyc05g050360 // Solyc01g098800 // Solyc09g075820 // Solyc10g076480 // Solyc02g062900 // Solyc05g018230 // Solyc11g010500 // Solyc12g008960 // Solyc03g097840 // Solyc02g092450 // Solyc01g095770 // Solyc04g082220 // Solyc05g050380 // Solyc10g055740 // Solyc06g063190 // Solyc02g082510 // Solyc02g082450 // Solyc02g090560 // Solyc04g082830 // Solyc06g063210 // Solyc03g120550 // Solyc02g062890 // …
GO:0044444	C	cytoplasmic part	240	1160	902	7809	1.6e-16	4.1e-15	// Solyc02g094400 // Solyc01g108250 // Solyc08g077680 // Solyc04g071890 // Solyc10g051120 // Solyc07g053350 // Solyc06g076020 // Solyc02g082100 // Solyc06g063190 // Solyc05g054800 // Solyc02g067530 // Solyc01g096420 // Solyc01g107830 // Solyc03g083900 // Solyc01g079950 // Solyc06g063210 // Solyc01g007020 // Solyc07g054830 // Solyc04g078290 // Solyc01g079940 // Solyc02g089640 // Solyc07g062490 // …
GO:0043226	C	organelle	283	1160	1136	7809	2.4e-16	5.5e-15	// Solyc02g094400 // Solyc09g089930 // Solyc01g108250 // Solyc08g077680 // Solyc04g071890 // Solyc10g051120 // Solyc07g053350 // Solyc04g005480 // Solyc05g056040 // Solyc06g076020 // Solyc04g016000 // Solyc02g077370 // Solyc02g082100 // Solyc11g068440 // Solyc06g063190 // Solyc05g054800 // Solyc02g067530 // Solyc03g122190 // Solyc01g096420 // Solyc01g107390 // Solyc01g079950 // Solyc06g063210 // …
GO:0007154	P	cell communication	43	1160	46	7809	3.9e-16	1.4e-14	// Solyc01g014840 // Solyc06g007180 // Solyc03g116340 // Solyc06g009140 // Solyc10g006710 // Solyc05g052750 // Solyc09g011330 // Solyc07g053220 // Solyc11g017470 // Solyc10g080960 // Solyc02g079570 // Solyc09g056340 // Solyc04g077310 // Solyc10g006690 // Solyc03g078370 // Solyc03g078360 // Solyc04g077300 // Solyc09g075910 // Solyc01g102840 // Solyc02g071220 // Solyc06g005170 // Solyc02g079710 // …
GO:0015075	F	ion transmembrane transporter activity	41	1160	41	7809	4.1e-16	8.8e-15	// Solyc05g050360 // Solyc01g098800 // Solyc09g075820 // Solyc02g082450 // Solyc05g018230 // Solyc12g008960 // Solyc03g097840 // Solyc02g092450 // Solyc01g095770 // Solyc05g050380 // Solyc06g063190 // Solyc02g090560 // Solyc04g082830 // Solyc06g063210 // Solyc03g120550 // Solyc02g062890 // Solyc08g062360 // Solyc05g010120 // Solyc09g082870 // Solyc02g063020 // Solyc03g093410 // Solyc01g057770 // …
GO:0043229	C	intracellular organelle	282	1160	1136	7809	4.1e-16	8.8e-15	// Solyc02g094400 // Solyc09g089930 // Solyc01g108250 // Solyc08g077680 // Solyc04g071890 // Solyc10g051120 // Solyc07g053350 // Solyc04g005480 // Solyc05g056040 // Solyc06g076020 // Solyc04g016000 // Solyc02g077370 // Solyc02g082100 // Solyc11g068440 // Solyc06g063190 // Solyc05g054800 // Solyc02g067530 // Solyc03g122190 // Solyc01g096420 // Solyc01g107390 // Solyc01g079950 // Solyc06g063210 // …
GO:0016788	F	hydrolase activity, acting on ester bonds	60	1160	97	7809	6.4e-16	1.3e-14	// Solyc02g094400 // Solyc01g068000 // Solyc06g065010 // Solyc03g123630 // Solyc05g008820 // Solyc01g091910 // Solyc07g040960 // Solyc02g072150 // Solyc06g074030 // Solyc02g071620 // Solyc01g009870 // Solyc04g010250 // Solyc02g082900 // Solyc03g112970 // Solyc07g007220 // Solyc04g079250 // Solyc10g049630 // Solyc01g097270 // Solyc06g060870 // Solyc02g090490 // Solyc09g090600 // Solyc03g044790 // …
GO:0005215	F	transporter activity	74	1160	147	7809	1.2e-15	2.3e-14	// Solyc05g050360 // Solyc03g118970 // Solyc09g075820 // Solyc01g105450 // Solyc02g062900 // Solyc03g031750 // Solyc05g018230 // Solyc01g098800 // Solyc11g010500 // Solyc12g008960 // Solyc03g026230 // Solyc02g092450 // Solyc01g095770 // Solyc04g082220 // Solyc05g050380 // Solyc10g055740 // Solyc06g063190 // Solyc08g067610 // Solyc02g082450 // Solyc03g097840 // Solyc02g090560 // Solyc04g082830 // …
GO:0016758	F	transferase activity, transferring hexosyl groups	41	1160	45	7809	3.5e-15	6.4e-14	// Solyc02g093430 // Solyc05g006510 // Solyc01g107780 // Solyc03g093110 // Solyc07g018200 // Solyc09g098080 // Solyc10g076780 // Solyc10g086690 // Solyc03g093130 // Solyc01g107830 // Solyc07g056000 // Solyc10g085860 // Solyc09g011740 // Solyc12g098580 // Solyc12g017240 // Solyc07g044960 // Solyc08g069060 // Solyc03g093080 // Solyc03g115740 // Solyc10g085880 // Solyc02g088630 // Solyc06g083310 // …
GO:0010035	P	response to inorganic substance	45	1160	57	7809	5.8e-15	1.9e-13	// Solyc03g098730 // Solyc04g079250 // Solyc03g111710 // Solyc02g094030 // Solyc08g081550 // Solyc01g091910 // Solyc06g076020 // Solyc04g016000 // Solyc06g009140 // Solyc09g090900 // Solyc02g090990 // Solyc03g020010 // Solyc02g063540 // Solyc08g008280 // Solyc10g055810 // Solyc04g005480 // Solyc02g079510 // Solyc08g008110 // Solyc02g087070 // Solyc02g090970 // Solyc01g095080 // Solyc04g079260 // …
GO:0005634	C	nucleus	104	1160	275	7809	9.6e-15	1.9e-13	// Solyc01g108250 // Solyc05g056040 // Solyc06g076020 // Solyc04g016000 // Solyc02g077370 // Solyc11g068440 // Solyc05g016060 // Solyc06g074030 // Solyc08g014120 // Solyc02g093050 // Solyc05g015850 // Solyc05g013370 // Solyc04g008100 // Solyc01g010660 // Solyc04g077980 // Solyc01g073840 // Solyc02g084630 // Solyc07g055710 // Solyc03g119250 // Solyc05g009790 // Solyc01g109250 // Solyc07g040710 // …
GO:0016757	F	transferase activity, transferring glycosyl groups	46	1160	64	7809	3.4e-14	6e-13	// Solyc02g093430 // Solyc10g080010 // Solyc05g006510 // Solyc01g107780 // Solyc03g093110 // Solyc07g018200 // Solyc09g098080 // Solyc10g076780 // Solyc10g086690 // Solyc03g093130 // Solyc01g107830 // Solyc07g056000 // Solyc10g085860 // Solyc09g011740 // Solyc12g098580 // Solyc12g017240 // Solyc07g044960 // Solyc08g069060 // Solyc03g093080 // Solyc03g115740 // Solyc10g085880 // Solyc02g088630 // …
GO:0048608	P	reproductive structure development	36	1160	37	7809	4.5e-14	1.4e-12	// Solyc06g071810 // Solyc01g073890 // Solyc01g091910 // Solyc02g090360 // Solyc03g122190 // Solyc12g100270 // Solyc12g009220 // Solyc03g093610 // Solyc10g006540 // Solyc04g072000 // Solyc02g088240 // Solyc02g070110 // Solyc07g042170 // Solyc08g083400 // Solyc06g005170 // Solyc06g065060 // Solyc01g095080 // Solyc03g122120 // Solyc10g055760 // Solyc01g073840 // Solyc06g061190 // Solyc10g054440 // …
GO:0016874	F	ligase activity	35	1160	35	7809	6e-14	1e-12	// Solyc02g064830 // Solyc12g088360 // Solyc06g035960 // Solyc06g007180 // Solyc02g072080 // Solyc01g079810 // Solyc03g044220 // Solyc01g007020 // Solyc01g096200 // Solyc01g007000 // Solyc04g008100 // Solyc03g117330 // Solyc04g077610 // Solyc01g007040 // Solyc10g011740 // Solyc09g056450 // Solyc01g005160 // Solyc03g112340 // Solyc01g107980 // Solyc12g100010 // Solyc04g071030 // Solyc06g074140 // …
GO:0009056	P	catabolic process	66	1160	133	7809	7.2e-14	2.2e-12	// Solyc09g007900 // Solyc01g079200 // Solyc01g067120 // Solyc06g007180 // Solyc03g123630 // Solyc06g074030 // Solyc01g091910 // Solyc07g040960 // Solyc07g005110 // Solyc08g005610 // Solyc01g087590 // Solyc02g082920 // Solyc01g097240 // Solyc01g079810 // Solyc12g100270 // Solyc12g100010 // Solyc10g083290 // Solyc03g114360 // Solyc02g082960 // Solyc08g062680 // Solyc10g055810 // Solyc07g049180 // …
GO:0009308	P	amine metabolic process	42	1160	56	7809	1.6e-13	4.7e-12	// Solyc09g007900 // Solyc01g088160 // Solyc08g081550 // Solyc09g011870 // Solyc06g007180 // Solyc07g005110 // Solyc09g090900 // Solyc01g087590 // Solyc02g082920 // Solyc07g049530 // Solyc07g045030 // Solyc06g050630 // Solyc02g082960 // Solyc10g055810 // Solyc02g089620 // Solyc02g086300 // Solyc04g072000 // Solyc03g117330 // Solyc08g008110 // Solyc02g063540 // Solyc01g102660 // Solyc01g095080 // …
GO:0005622	C	intracellular	355	1160	1626	7809	2.6e-13	4.9e-12	// Solyc01g108250 // Solyc05g013750 // Solyc03g121660 // Solyc02g082100 // Solyc03g122190 // Solyc01g096420 // Solyc01g107830 // Solyc01g079950 // Solyc01g095990 // Solyc01g007020 // Solyc02g088670 // Solyc04g078290 // Solyc04g077610 // Solyc07g042170 // Solyc01g106830 // Solyc01g073840 // Solyc05g009790 // Solyc01g109250 // Solyc03g083900 // Solyc05g006560 // Solyc02g032860 // Solyc04g082960 // …
GO:0048869	P	cellular developmental process	32	1160	32	7809	7.3e-13	2.1e-11	// Solyc02g069260 // Solyc01g065530 // Solyc09g011740 // Solyc10g086690 // Solyc02g090990 // Solyc03g006130 // Solyc03g115740 // Solyc10g074740 // Solyc06g053670 // Solyc05g052520 // Solyc04g072900 // Solyc02g088630 // Solyc02g070110 // Solyc10g051020 // Solyc06g076130 // Solyc06g066800 // Solyc06g065060 // Solyc06g011350 // Solyc05g014760 // Solyc07g055560 // Solyc08g079090 // Solyc07g062500 // …
GO:0043436	P	oxoacid metabolic process	61	1160	132	7809	6.8e-12	1.7e-10	// Solyc09g007900 // Solyc02g064830 // Solyc02g077780 // Solyc04g079250 // Solyc06g007180 // Solyc02g087070 // Solyc08g081550 // Solyc09g011870 // Solyc08g008110 // Solyc12g094520 // Solyc08g005610 // Solyc07g049530 // Solyc07g045030 // Solyc06g050630 // Solyc02g063540 // Solyc01g100240 // Solyc02g089620 // Solyc02g086300 // Solyc02g071780 // Solyc06g053670 // Solyc08g006740 // Solyc03g117330 // …
GO:0006082	P	organic acid metabolic process	61	1160	132	7809	6.8e-12	1.7e-10	// Solyc09g007900 // Solyc02g064830 // Solyc02g077780 // Solyc04g079250 // Solyc06g007180 // Solyc02g087070 // Solyc08g081550 // Solyc09g011870 // Solyc08g008110 // Solyc12g094520 // Solyc08g005610 // Solyc07g049530 // Solyc07g045030 // Solyc06g050630 // Solyc02g063540 // Solyc01g100240 // Solyc02g089620 // Solyc02g086300 // Solyc02g071780 // Solyc06g053670 // Solyc08g006740 // Solyc03g117330 // …
GO:0019752	P	carboxylic acid metabolic process	61	1160	132	7809	6.8e-12	1.7e-10	// Solyc09g007900 // Solyc02g064830 // Solyc02g077780 // Solyc04g079250 // Solyc06g007180 // Solyc02g087070 // Solyc08g081550 // Solyc09g011870 // Solyc08g008110 // Solyc12g094520 // Solyc08g005610 // Solyc07g049530 // Solyc07g045030 // Solyc06g050630 // Solyc02g063540 // Solyc01g100240 // Solyc02g089620 // Solyc02g086300 // Solyc02g071780 // Solyc06g053670 // Solyc08g006740 // Solyc03g117330 // …
GO:0006519	P	cellular amino acid and derivative metabolic process	44	1160	72	7809	6.9e-12	1.7e-10	// Solyc09g007900 // Solyc08g076930 // Solyc06g007180 // Solyc02g094030 // Solyc08g081550 // Solyc09g011870 // Solyc01g107780 // Solyc09g090900 // Solyc01g087590 // Solyc07g049530 // Solyc07g045030 // Solyc11g011340 // Solyc01g107830 // Solyc10g085860 // Solyc06g050630 // Solyc02g063540 // Solyc02g089620 // Solyc02g086300 // Solyc04g054690 // Solyc10g085880 // Solyc03g117330 // Solyc08g008110 // …
GO:0005783	C	endoplasmic reticulum	33	1160	39	7809	6.9e-12	1.2e-10	// Solyc01g079610 // Solyc02g092450 // Solyc12g100270 // Solyc02g082900 // Solyc01g103580 // Solyc01g099370 // Solyc08g079420 // Solyc02g070090 // Solyc04g025650 // Solyc04g078290 // Solyc03g114600 // Solyc07g042430 // Solyc04g064810 // Solyc10g051020 // Solyc02g092860 // Solyc02g078400 // Solyc04g078340 // Solyc12g005910 // Solyc07g055560 // Solyc12g056160 // Solyc10g008400 // Solyc07g062500 // …
GO:0042180	P	cellular ketone metabolic process	61	1160	134	7809	1.1e-11	2.7e-10	// Solyc09g007900 // Solyc02g064830 // Solyc02g077780 // Solyc04g079250 // Solyc06g007180 // Solyc02g087070 // Solyc08g081550 // Solyc09g011870 // Solyc08g008110 // Solyc12g094520 // Solyc08g005610 // Solyc07g049530 // Solyc07g045030 // Solyc06g050630 // Solyc02g063540 // Solyc01g100240 // Solyc02g089620 // Solyc02g086300 // Solyc02g071780 // Solyc06g053670 // Solyc08g006740 // Solyc03g117330 // …
GO:0044424	C	intracellular part	345	1160	1619	7809	1.2e-11	2e-10	// Solyc01g108250 // Solyc02g082100 // Solyc03g122190 // Solyc01g096420 // Solyc01g107830 // Solyc01g079950 // Solyc01g095990 // Solyc01g007020 // Solyc04g078290 // Solyc04g077610 // Solyc07g042170 // Solyc01g106830 // Solyc01g073840 // Solyc05g009790 // Solyc01g109250 // Solyc03g083900 // Solyc05g006560 // Solyc02g032860 // Solyc04g082960 // Solyc02g092120 // Solyc02g068680 // Solyc12g096350 // …
GO:0005737	C	cytoplasm	267	1160	1183	7809	4.5e-11	6.8e-10	// Solyc02g094400 // Solyc01g108250 // Solyc02g092580 // Solyc04g071890 // Solyc10g051120 // Solyc07g053350 // Solyc06g076020 // Solyc08g077680 // Solyc02g082100 // Solyc11g068440 // Solyc06g063190 // Solyc05g054800 // Solyc02g067530 // Solyc05g050800 // Solyc01g096420 // Solyc01g107830 // Solyc03g083900 // Solyc01g079950 // Solyc06g063210 // Solyc01g007020 // Solyc07g054830 // Solyc04g008100 // …
GO:0008324	F	cation transmembrane transporter activity	28	1160	30	7809	5.9e-11	9.6e-10	// Solyc01g098800 // Solyc09g075820 // Solyc02g082450 // Solyc05g018230 // Solyc12g008960 // Solyc02g092450 // Solyc01g095770 // Solyc02g090560 // Solyc04g082830 // Solyc02g062890 // Solyc05g010120 // Solyc09g082870 // Solyc02g063020 // Solyc03g093410 // Solyc09g090730 // Solyc04g073960 // Solyc05g050350 // Solyc10g051130 // Solyc12g056160 // Solyc07g040710 // Solyc09g082890 // Solyc01g086730 // …
GO:0006629	P	lipid metabolic process	55	1160	119	7809	7.5e-11	1.7e-09	// Solyc02g094400 // Solyc01g079200 // Solyc12g009000 // Solyc04g079250 // Solyc06g065010 // Solyc02g087070 // Solyc01g091910 // Solyc07g040960 // Solyc08g005610 // Solyc12g049030 // Solyc02g071620 // Solyc12g100270 // Solyc10g086690 // Solyc01g009870 // Solyc04g040130 // Solyc12g100250 // Solyc10g085860 // Solyc09g011740 // Solyc03g122120 // Solyc02g090490 // Solyc06g053670 // Solyc04g083160 // …
GO:0009653	P	anatomical structure morphogenesis	28	1160	33	7809	2.6e-10	5.9e-09	// Solyc04g079250 // Solyc01g088160 // Solyc01g065530 // Solyc06g053670 // Solyc09g011740 // Solyc10g086690 // Solyc03g006130 // Solyc10g074740 // Solyc10g006540 // Solyc12g042930 // Solyc03g115740 // Solyc02g088630 // Solyc08g079090 // Solyc10g051020 // Solyc06g066800 // Solyc06g011350 // Solyc05g014760 // Solyc10g055760 // Solyc07g055560 // Solyc07g062500 // Solyc10g006870 // Solyc08g029000 // …
GO:0031224	C	intrinsic to membrane	70	1160	185	7809	2.7e-10	3.9e-09	// Solyc06g069570 // Solyc01g014840 // Solyc09g075820 // Solyc04g005050 // Solyc02g062900 // Solyc09g082570 // Solyc05g018230 // Solyc05g010120 // Solyc01g065530 // Solyc05g008820 // Solyc02g092450 // Solyc09g082270 // Solyc03g117980 // Solyc12g007050 // Solyc11g068440 // Solyc11g039740 // Solyc02g082450 // Solyc09g061320 // Solyc04g082830 // Solyc01g067330 // Solyc11g008200 // Solyc02g089640 // …
GO:0006812	P	cation transport	24	1160	24	7809	5.6e-10	1.2e-08	// Solyc01g098800 // Solyc11g010500 // Solyc12g008960 // Solyc02g092450 // Solyc07g056210 // Solyc02g090560 // Solyc07g056190 // Solyc03g007870 // Solyc05g010120 // Solyc09g082870 // Solyc06g005820 // Solyc09g090730 // Solyc12g056160 // Solyc10g086280 // Solyc07g056200 // Solyc07g040710 // Solyc02g091070 // Solyc09g082890 // Solyc01g086730 // Solyc07g043230 // Solyc07g007060 // Solyc02g064680 // …
GO:0016829	F	lyase activity	36	1160	59	7809	5.9e-10	9.3e-09	// Solyc09g007900 // Solyc08g081550 // Solyc07g052150 // Solyc01g103590 // Solyc09g090900 // Solyc02g082900 // Solyc08g068600 // Solyc01g103630 // Solyc08g006740 // Solyc08g008110 // Solyc08g068680 // Solyc02g063540 // Solyc01g095080 // Solyc09g007910 // Solyc06g074670 // Solyc10g011930 // Solyc10g083890 // Solyc04g079730 // Solyc03g042560 // Solyc07g052140 // Solyc01g105560 // Solyc10g076510 // …
GO:0070011	F	peptidase activity, acting on L-amino acid peptides	30	1160	41	7809	7.4e-10	1.1e-08	// Solyc08g079870 // Solyc04g005050 // Solyc07g045100 // Solyc04g082120 // Solyc01g079930 // Solyc02g077040 // Solyc05g016310 // Solyc01g079950 // Solyc06g069190 // Solyc03g094160 // Solyc02g076980 // Solyc08g068860 // Solyc01g087800 // Solyc02g083460 // Solyc04g077650 // Solyc04g005040 // Solyc07g043510 // Solyc05g041540 // Solyc08g079900 // Solyc01g080010 // Solyc02g077050 // Solyc03g006210 // …
GO:0042578	F	phosphoric ester hydrolase activity	27	1160	33	7809	9.6e-10	1.4e-08	// Solyc02g094400 // Solyc01g068000 // Solyc05g008820 // Solyc01g091910 // Solyc01g009870 // Solyc07g007220 // Solyc07g008560 // Solyc06g053630 // Solyc09g075890 // Solyc10g049630 // Solyc05g013750 // Solyc05g052520 // Solyc01g107300 // Solyc06g076300 // Solyc04g072920 // Solyc01g100040 // Solyc01g105280 // Solyc06g082080 // Solyc06g007190 // Solyc02g092750 // Solyc04g056340 // Solyc01g111250 // …
GO:0016818	F	hydrolase activity, acting on acid anhydrides, in phosphorus-containing anhydrides	30	1160	43	7809	1.7e-09	2.3e-08	// Solyc01g105450 // Solyc09g091670 // Solyc02g092450 // Solyc01g109110 // Solyc08g067610 // Solyc00g233480 // Solyc05g051530 // Solyc02g090560 // Solyc05g053610 // Solyc09g056340 // Solyc05g053600 // Solyc01g102880 // Solyc05g010120 // Solyc09g082870 // Solyc03g113070 // Solyc09g090080 // Solyc09g091660 // Solyc10g007280 // Solyc03g033790 // Solyc05g015060 // Solyc02g085050 // Solyc02g062550 // …
GO:0016462	F	pyrophosphatase activity	30	1160	43	7809	1.7e-09	2.3e-08	// Solyc01g105450 // Solyc09g091670 // Solyc02g092450 // Solyc01g109110 // Solyc08g067610 // Solyc00g233480 // Solyc05g051530 // Solyc02g090560 // Solyc05g053610 // Solyc09g056340 // Solyc05g053600 // Solyc01g102880 // Solyc05g010120 // Solyc09g082870 // Solyc03g113070 // Solyc09g090080 // Solyc09g091660 // Solyc10g007280 // Solyc03g033790 // Solyc05g015060 // Solyc02g085050 // Solyc02g062550 // …
GO:0048037	F	cofactor binding	36	1160	63	7809	2.2e-09	2.9e-08	// Solyc01g106390 // Solyc11g006540 // Solyc01g088160 // Solyc08g081550 // Solyc01g087590 // Solyc08g068600 // Solyc02g070090 // Solyc11g071990 // Solyc08g006740 // Solyc07g042430 // Solyc08g068680 // Solyc02g070110 // Solyc07g043550 // Solyc02g063540 // Solyc01g095080 // Solyc08g008110 // Solyc06g074670 // Solyc06g065060 // Solyc11g005840 // Solyc02g088690 // Solyc04g005160 // Solyc10g076510 // …
GO:0016817	F	hydrolase activity, acting on acid anhydrides	30	1160	44	7809	2.5e-09	3.1e-08	// Solyc01g105450 // Solyc09g091670 // Solyc02g092450 // Solyc01g109110 // Solyc08g067610 // Solyc00g233480 // Solyc05g051530 // Solyc02g090560 // Solyc05g053610 // Solyc09g056340 // Solyc05g053600 // Solyc01g102880 // Solyc05g010120 // Solyc09g082870 // Solyc03g113070 // Solyc09g090080 // Solyc09g091660 // Solyc10g007280 // Solyc03g033790 // Solyc05g015060 // Solyc02g085050 // Solyc02g062550 // …
GO:0008233	F	peptidase activity	31	1160	49	7809	4.9e-09	6.1e-08	// Solyc08g079870 // Solyc04g005050 // Solyc07g045100 // Solyc04g082120 // Solyc01g079930 // Solyc02g077040 // Solyc05g005200 // Solyc05g016310 // Solyc01g079950 // Solyc06g069190 // Solyc03g094160 // Solyc02g076980 // Solyc08g068860 // Solyc01g087800 // Solyc02g083460 // Solyc04g077650 // Solyc04g005040 // Solyc07g043510 // Solyc05g041540 // Solyc08g079900 // Solyc01g080010 // Solyc02g077050 // …
GO:0010038	P	response to metal ion	32	1160	54	7809	9e-09	1.9e-07	// Solyc04g079250 // Solyc02g094030 // Solyc08g081550 // Solyc01g091910 // Solyc06g076020 // Solyc04g016000 // Solyc09g090900 // Solyc02g063540 // Solyc10g055810 // Solyc04g005480 // Solyc08g008110 // Solyc01g095080 // Solyc04g079260 // Solyc03g121090 // Solyc04g079240 // Solyc04g005100 // Solyc04g079660 // Solyc02g093250 // Solyc04g040180 // Solyc01g105370 // Solyc12g099000 // Solyc07g007060 // …
GO:0032535	P	regulation of cellular component size	21	1160	22	7809	1.2e-08	2.3e-07	// Solyc09g011740 // Solyc10g051020 // Solyc06g011350 // Solyc01g065530 // Solyc07g055560 // Solyc04g009440 // Solyc07g062500 // Solyc10g055760 // Solyc10g006540 // Solyc03g115740 // Solyc08g078070 // Solyc03g114890 // Solyc10g006870 // Solyc02g088630 // Solyc02g088240 // Solyc08g079090 // Solyc10g086690 // Solyc03g083900 // Solyc07g055490 // Solyc06g066800 // Solyc06g053670
GO:0090066	P	regulation of anatomical structure size	21	1160	22	7809	1.2e-08	2.3e-07	// Solyc09g011740 // Solyc10g051020 // Solyc06g011350 // Solyc01g065530 // Solyc07g055560 // Solyc04g009440 // Solyc07g062500 // Solyc10g055760 // Solyc10g006540 // Solyc03g115740 // Solyc08g078070 // Solyc03g114890 // Solyc10g006870 // Solyc02g088630 // Solyc02g088240 // Solyc08g079090 // Solyc10g086690 // Solyc03g083900 // Solyc07g055490 // Solyc06g066800 // Solyc06g053670
GO:0016887	F	ATPase activity	22	1160	25	7809	1.4e-08	1.7e-07	// Solyc01g105450 // Solyc09g091670 // Solyc02g092450 // Solyc08g067610 // Solyc02g090560 // Solyc05g051530 // Solyc00g233480 // Solyc05g053600 // Solyc05g010120 // Solyc09g082870 // Solyc02g084900 // Solyc09g090080 // Solyc09g091660 // Solyc10g007280 // Solyc03g033790 // Solyc05g015060 // Solyc02g062550 // Solyc09g082890 // Solyc03g113070 // Solyc02g064680 // Solyc05g053610 // Solyc03g113080
GO:0017111	F	nucleoside-triphosphatase activity	28	1160	43	7809	1.7e-08	2e-07	// Solyc01g105450 // Solyc09g091670 // Solyc02g092450 // Solyc01g109110 // Solyc08g067610 // Solyc00g233480 // Solyc05g051530 // Solyc02g090560 // Solyc05g053610 // Solyc09g056340 // Solyc05g053600 // Solyc01g102880 // Solyc05g010120 // Solyc09g082870 // Solyc03g113070 // Solyc09g090080 // Solyc09g091660 // Solyc10g007280 // Solyc03g033790 // Solyc05g015060 // Solyc02g062550 // Solyc09g082890 // …
GO:0004175	F	endopeptidase activity	25	1160	34	7809	1.8e-08	2.1e-07	// Solyc08g079870 // Solyc04g005050 // Solyc07g045100 // Solyc06g069190 // Solyc01g079930 // Solyc02g077040 // Solyc05g016310 // Solyc01g079950 // Solyc04g082120 // Solyc03g094160 // Solyc02g076980 // Solyc08g068860 // Solyc01g087800 // Solyc02g083460 // Solyc04g005040 // Solyc08g079900 // Solyc01g080010 // Solyc02g077050 // Solyc03g006210 // Solyc01g079940 // Solyc06g009110 // Solyc02g071560 // …
GO:0016791	F	phosphatase activity	22	1160	26	7809	2.3e-08	2.5e-07	// Solyc01g068000 // Solyc05g008820 // Solyc07g007220 // Solyc07g008560 // Solyc06g053630 // Solyc09g075890 // Solyc10g049630 // Solyc05g013750 // Solyc05g052520 // Solyc01g107300 // Solyc06g076300 // Solyc04g072920 // Solyc04g056340 // Solyc01g105280 // Solyc06g082080 // Solyc06g007190 // Solyc02g092750 // Solyc01g100040 // Solyc07g049560 // Solyc02g072150 // Solyc01g107310 // Solyc09g090600
GO:0044106	P	cellular amine metabolic process	30	1160	52	7809	4.1e-08	7.9e-07	// Solyc09g007900 // Solyc08g081550 // Solyc09g011870 // Solyc06g007180 // Solyc07g045030 // Solyc01g087590 // Solyc00g282510 // Solyc09g090900 // Solyc06g050630 // Solyc02g089620 // Solyc02g086300 // Solyc03g117330 // Solyc08g008110 // Solyc02g063540 // Solyc01g102660 // Solyc01g095080 // Solyc09g007910 // Solyc10g011930 // Solyc03g042560 // Solyc10g054440 // Solyc09g007890 // Solyc03g043880 // …
GO:0008361	P	regulation of cell size	20	1160	22	7809	4.5e-08	8.4e-07	// Solyc09g011740 // Solyc10g051020 // Solyc06g011350 // Solyc01g065530 // Solyc07g055560 // Solyc04g009440 // Solyc07g062500 // Solyc10g055760 // Solyc03g115740 // Solyc08g078070 // Solyc03g114890 // Solyc10g006870 // Solyc02g088630 // Solyc02g088240 // Solyc08g079090 // Solyc10g086690 // Solyc03g083900 // Solyc07g055490 // Solyc06g066800 // Solyc06g053670
GO:0004857	F	enzyme inhibitor activity	17	1160	17	7809	1.9e-07	2e-06	// Solyc03g098730 // Solyc03g112970 // Solyc08g080630 // Solyc03g097270 // Solyc09g075330 // Solyc03g098740 // Solyc03g083730 // Solyc03g123620 // Solyc03g083660 // Solyc12g094650 // Solyc03g020010 // Solyc04g079470 // Solyc03g123630 // Solyc06g034370 // Solyc03g098670 // Solyc01g105290 // Solyc07g054720
GO:0044265	P	cellular macromolecule catabolic process	24	1160	38	7809	2.7e-07	5e-06	// Solyc01g067120 // Solyc03g123630 // Solyc01g079810 // Solyc02g082920 // Solyc06g074030 // Solyc03g044220 // Solyc02g082960 // Solyc10g055810 // Solyc04g072000 // Solyc04g054820 // Solyc10g083290 // Solyc04g064810 // Solyc12g100010 // Solyc04g005160 // Solyc07g005100 // Solyc10g008400 // Solyc11g068770 // Solyc08g077530 // Solyc02g093580 // Solyc03g120990 // Solyc10g055820 // Solyc02g092990 // …
GO:0032787	P	monocarboxylic acid metabolic process	32	1160	66	7809	3.1e-07	5.6e-06	// Solyc09g007900 // Solyc02g064830 // Solyc02g077780 // Solyc04g079250 // Solyc02g087070 // Solyc01g079200 // Solyc08g005610 // Solyc12g100270 // Solyc01g100240 // Solyc06g053670 // Solyc02g071780 // Solyc01g095080 // Solyc09g007910 // Solyc04g079240 // Solyc03g122120 // Solyc01g098910 // Solyc04g079730 // Solyc03g042560 // Solyc09g007890 // Solyc08g029000 // Solyc00g282510 // Solyc01g107390 // …
GO:0006520	P	cellular amino acid metabolic process	28	1160	52	7809	3.4e-07	5.9e-06	// Solyc09g007900 // Solyc08g081550 // Solyc03g043880 // Solyc06g007180 // Solyc07g045030 // Solyc00g282510 // Solyc09g090900 // Solyc06g050630 // Solyc02g089620 // Solyc02g086300 // Solyc03g117330 // Solyc08g008110 // Solyc02g063540 // Solyc01g102660 // Solyc01g095080 // Solyc09g007910 // Solyc10g011930 // Solyc03g042560 // Solyc10g054440 // Solyc09g007890 // Solyc09g011870 // Solyc07g049530 // …
GO:0005773	C	vacuole	50	1160	139	7809	3.5e-07	4.8e-06	// Solyc03g118970 // Solyc04g071890 // Solyc03g111540 // Solyc01g067020 // Solyc07g040960 // Solyc08g077680 // Solyc03g117980 // Solyc02g079990 // Solyc06g063190 // Solyc01g097240 // Solyc02g067530 // Solyc10g081980 // Solyc12g005720 // Solyc06g063210 // Solyc01g099370 // Solyc08g079420 // Solyc10g055810 // Solyc01g095990 // Solyc07g062490 // Solyc02g091070 // Solyc05g011960 // Solyc02g070110 // …
GO:0048316	P	seed development	18	1160	21	7809	3.8e-07	6.6e-06	// Solyc01g073890 // Solyc06g065060 // Solyc03g122120 // Solyc02g068680 // Solyc01g073840 // Solyc01g091910 // Solyc04g072000 // Solyc06g061190 // Solyc10g006540 // Solyc01g073820 // Solyc06g072460 // Solyc05g056400 // Solyc02g069580 // Solyc02g088240 // Solyc02g070110 // Solyc07g056400 // Solyc10g054440 // Solyc08g080130
GO:0010154	P	fruit development	18	1160	22	7809	6.1e-07	1e-05	// Solyc01g073890 // Solyc06g065060 // Solyc03g122120 // Solyc02g068680 // Solyc01g073840 // Solyc01g091910 // Solyc04g072000 // Solyc06g061190 // Solyc10g006540 // Solyc01g073820 // Solyc06g072460 // Solyc05g056400 // Solyc02g069580 // Solyc02g088240 // Solyc02g070110 // Solyc07g056400 // Solyc10g054440 // Solyc08g080130
GO:0022890	F	inorganic cation transmembrane transporter activity	15	1160	15	7809	1e-06	1.1e-05	// Solyc01g086730 // Solyc01g098800 // Solyc10g076480 // Solyc07g043230 // Solyc07g007060 // Solyc12g008960 // Solyc12g056160 // Solyc02g064680 // Solyc02g092450 // Solyc09g082870 // Solyc06g005820 // Solyc07g040710 // Solyc02g090560 // Solyc09g082890 // Solyc09g090730
GO:0006508	P	proteolysis	39	1160	99	7809	1.1e-06	1.9e-05	// Solyc08g079870 // Solyc04g005050 // Solyc07g045100 // Solyc04g082120 // Solyc01g079810 // Solyc01g079930 // Solyc02g077040 // Solyc05g005200 // Solyc05g016310 // Solyc12g100270 // Solyc01g067120 // Solyc01g079950 // Solyc06g069190 // Solyc03g094160 // Solyc03g044220 // Solyc02g076980 // Solyc04g064810 // Solyc01g087800 // Solyc02g083460 // Solyc04g005040 // Solyc04g077650 // Solyc12g100010 // …
GO:0016049	P	cell growth	17	1160	21	7809	1.4e-06	2.2e-05	// Solyc10g051020 // Solyc06g011350 // Solyc01g065530 // Solyc07g055560 // Solyc07g062500 // Solyc06g053670 // Solyc03g115740 // Solyc08g078070 // Solyc03g114890 // Solyc10g006870 // Solyc02g088630 // Solyc09g011740 // Solyc08g079090 // Solyc10g086690 // Solyc03g083900 // Solyc07g055490 // Solyc06g066800
GO:0042592	P	homeostatic process	21	1160	33	7809	1.4e-06	2.2e-05	// Solyc02g094400 // Solyc01g091590 // Solyc02g064830 // Solyc05g006870 // Solyc10g008150 // Solyc07g007060 // Solyc03g115870 // Solyc01g107860 // Solyc09g014610 // Solyc07g051950 // Solyc02g080640 // Solyc12g056160 // Solyc12g010440 // Solyc02g092450 // Solyc02g064680 // Solyc03g117980 // Solyc05g056400 // Solyc03g116340 // Solyc01g107390 // Solyc07g053550 // Solyc02g032860
GO:0008289	F	lipid binding	15	1160	17	7809	2.9e-06	2.9e-05	// Solyc01g091590 // Solyc01g081450 // Solyc08g078920 // Solyc04g074830 // Solyc01g091910 // Solyc08g007460 // Solyc09g082270 // Solyc01g073890 // Solyc06g075130 // Solyc06g072460 // Solyc06g072110 // Solyc10g075150 // Solyc04g010250 // Solyc08g079190 // Solyc08g080130
GO:0006790	P	sulfur metabolic process	15	1160	18	7809	4.6e-06	7e-05	// Solyc01g095080 // Solyc02g062460 // Solyc08g081550 // Solyc02g080640 // Solyc02g032860 // Solyc04g078290 // Solyc09g090900 // Solyc06g005170 // Solyc08g008100 // Solyc07g045030 // Solyc07g049530 // Solyc02g092860 // Solyc08g008110 // Solyc12g099000 // Solyc02g063540
GO:0042623	F	ATPase activity, coupled	16	1160	21	7809	4.9e-06	4.9e-05	// Solyc09g090080 // Solyc01g105450 // Solyc09g091670 // Solyc09g091660 // Solyc02g090560 // Solyc02g064680 // Solyc02g092450 // Solyc05g053610 // Solyc05g010120 // Solyc05g053600 // Solyc08g067610 // Solyc09g082870 // Solyc02g062550 // Solyc03g113070 // Solyc09g082890 // Solyc05g051530
GO:0016614	F	oxidoreductase activity, acting on CH-OH group of donors	13	1160	13	7809	5.4e-06	5.3e-05	// Solyc06g065060 // Solyc11g011340 // Solyc02g070090 // Solyc02g022850 // Solyc01g088160 // Solyc02g088690 // Solyc03g120990 // Solyc02g086880 // Solyc06g072670 // Solyc03g115380 // Solyc02g070110 // Solyc03g097170 // Solyc04g005160
GO:0051641	P	cellular localization	18	1160	28	7809	7.1e-06	0.00011	// Solyc01g099370 // Solyc09g056340 // Solyc07g022910 // Solyc12g005910 // Solyc10g051120 // Solyc11g010500 // Solyc12g056160 // Solyc04g078290 // Solyc05g054820 // Solyc01g006950 // Solyc08g078070 // Solyc10g008400 // Solyc06g075610 // Solyc03g111320 // Solyc12g088440 // Solyc09g005830 // Solyc02g092860 // Solyc03g115070
GO:0048589	P	developmental growth	15	1160	19	7809	7.3e-06	0.00011	// Solyc10g051020 // Solyc06g011350 // Solyc01g065530 // Solyc01g079740 // Solyc07g055560 // Solyc06g053670 // Solyc03g115740 // Solyc08g078070 // Solyc07g062500 // Solyc10g006870 // Solyc02g088630 // Solyc08g079090 // Solyc03g083900 // Solyc07g055490 // Solyc06g066800
GO:0016311	P	dephosphorylation	13	1160	15	7809	1.5e-05	0.00022	// Solyc04g056340 // Solyc01g068000 // Solyc10g049630 // Solyc05g013750 // Solyc06g007190 // Solyc05g052520 // Solyc01g107300 // Solyc01g107310 // Solyc02g092750 // Solyc07g007220 // Solyc07g049560 // Solyc01g105280 // Solyc06g082080
GO:0009733	P	response to auxin stimulus	20	1160	37	7809	1.5e-05	0.00022	// Solyc10g006660 // Solyc03g097340 // Solyc02g064830 // Solyc03g111710 // Solyc01g079260 // Solyc07g066560 // Solyc08g081550 // Solyc08g008110 // Solyc06g053670 // Solyc10g018340 // Solyc10g006700 // Solyc03g082530 // Solyc09g090130 // Solyc08g008100 // Solyc04g005100 // Solyc01g099910 // Solyc01g107390 // Solyc03g082520 // Solyc01g095080 // Solyc02g063540
GO:0031225	C	anchored to membrane	14	1160	18	7809	1.7e-05	0.00022	// Solyc04g005050 // Solyc04g005040 // Solyc11g068440 // Solyc01g065530 // Solyc08g007460 // Solyc09g082270 // Solyc01g112080 // Solyc12g007050 // Solyc03g114890 // Solyc09g082570 // Solyc01g067020 // Solyc08g079090 // Solyc03g083900 // Solyc02g083460
GO:0016021	C	integral to membrane	50	1160	166	7809	2.2e-05	0.00027	// Solyc06g069570 // Solyc01g098800 // Solyc09g075820 // Solyc02g062900 // Solyc05g018230 // Solyc05g010120 // Solyc05g008820 // Solyc02g092450 // Solyc11g039740 // Solyc02g082450 // Solyc09g061320 // Solyc04g082830 // Solyc01g067330 // Solyc11g008200 // Solyc02g089640 // Solyc02g090560 // Solyc02g062890 // Solyc07g006280 // Solyc09g014610 // Solyc12g010440 // Solyc03g115740 // Solyc03g114600 // …
GO:0016830	F	carbon-carbon lyase activity	13	1160	16	7809	2.4e-05	0.00023	// Solyc08g068610 // Solyc06g074670 // Solyc02g089610 // Solyc08g068630 // Solyc10g076510 // Solyc04g025530 // Solyc01g105560 // Solyc08g006750 // Solyc08g006740 // Solyc02g069580 // Solyc08g068680 // Solyc10g054440 // Solyc08g068600
GO:0006470	P	protein amino acid dephosphorylation	11	1160	11	7809	2.9e-05	0.0004	// Solyc01g068000 // Solyc10g049630 // Solyc05g013750 // Solyc06g007190 // Solyc05g052520 // Solyc01g107300 // Solyc01g107310 // Solyc02g092750 // Solyc07g007220 // Solyc01g105280 // Solyc06g082080
GO:0009408	P	response to heat	11	1160	11	7809	2.9e-05	0.0004	// Solyc01g091590 // Solyc04g016000 // Solyc03g033540 // Solyc11g011210 // Solyc04g005480 // Solyc06g076020 // Solyc07g055710 // Solyc03g117980 // Solyc10g086680 // Solyc02g090820 // Solyc03g097270
GO:0006066	P	alcohol metabolic process	18	1160	34	7809	5e-05	0.00067	// Solyc02g094400 // Solyc02g082960 // Solyc10g055810 // Solyc10g055800 // Solyc03g120990 // Solyc09g056340 // Solyc02g061770 // Solyc10g055820 // Solyc04g005160 // Solyc07g005100 // Solyc08g078070 // Solyc04g072000 // Solyc04g054820 // Solyc02g069580 // Solyc03g115380 // Solyc07g043550 // Solyc01g009870 // Solyc02g082920
GO:0046686	P	response to cadmium ion	23	1160	53	7809	5.6e-05	0.00073	// Solyc04g079250 // Solyc02g094030 // Solyc01g091910 // Solyc06g076020 // Solyc04g016000 // Solyc09g090900 // Solyc10g055810 // Solyc04g005480 // Solyc04g079260 // Solyc03g121090 // Solyc04g079240 // Solyc04g005100 // Solyc02g093250 // Solyc04g040180 // Solyc01g105370 // Solyc12g099000 // Solyc02g086880 // Solyc10g055800 // Solyc03g120990 // Solyc10g055820 // Solyc05g056400 // Solyc09g090130 // …
GO:0016043	P	cellular component organization	32	1160	91	7809	6.3e-05	0.00081	// Solyc08g081230 // Solyc07g040710 // Solyc01g065530 // Solyc06g051800 // Solyc01g112000 // Solyc10g074740 // Solyc10g006540 // Solyc09g011990 // Solyc02g088630 // Solyc03g123630 // Solyc02g070110 // Solyc09g091600 // Solyc10g051020 // Solyc06g066800 // Solyc06g065060 // Solyc08g077330 // Solyc05g014760 // Solyc03g123620 // Solyc07g055560 // Solyc08g079090 // Solyc07g062500 // Solyc10g006870 // …
GO:0051649	P	establishment of localization in cell	16	1160	28	7809	6.6e-05	0.00084	// Solyc01g099370 // Solyc09g056340 // Solyc07g022910 // Solyc12g005910 // Solyc10g051120 // Solyc11g010500 // Solyc12g056160 // Solyc03g111320 // Solyc05g054820 // Solyc01g006950 // Solyc08g078070 // Solyc10g008400 // Solyc06g075610 // Solyc12g088440 // Solyc09g005830 // Solyc03g115070
GO:0030414	F	peptidase inhibitor activity	10	1160	10	7809	6.8e-05	0.00058	// Solyc03g098730 // Solyc08g080630 // Solyc03g097270 // Solyc03g098740 // Solyc04g079470 // Solyc12g094650 // Solyc03g020010 // Solyc03g098670 // Solyc01g105290 // Solyc07g054720
GO:0022803	F	passive transmembrane transporter activity	10	1160	10	7809	6.8e-05	0.00058	// Solyc05g050360 // Solyc06g011350 // Solyc05g050350 // Solyc08g062360 // Solyc01g095770 // Solyc05g050380 // Solyc06g063180 // Solyc06g063190 // Solyc02g077290 // Solyc06g063210
GO:0004866	F	endopeptidase inhibitor activity	10	1160	10	7809	6.8e-05	0.00058	// Solyc03g098730 // Solyc08g080630 // Solyc03g097270 // Solyc03g098740 // Solyc04g079470 // Solyc12g094650 // Solyc03g020010 // Solyc03g098670 // Solyc01g105290 // Solyc07g054720
GO:0015267	F	channel activity	10	1160	10	7809	6.8e-05	0.00058	// Solyc05g050360 // Solyc06g011350 // Solyc05g050350 // Solyc08g062360 // Solyc01g095770 // Solyc05g050380 // Solyc06g063180 // Solyc06g063190 // Solyc02g077290 // Solyc06g063210
GO:0022838	F	substrate-specific channel activity	10	1160	10	7809	6.8e-05	0.00058	// Solyc05g050360 // Solyc06g011350 // Solyc05g050350 // Solyc08g062360 // Solyc01g095770 // Solyc05g050380 // Solyc06g063180 // Solyc06g063190 // Solyc02g077290 // Solyc06g063210
GO:0005739	C	mitochondrion	25	1160	62	7809	7e-05	0.00083	// Solyc03g098730 // Solyc10g051120 // Solyc11g010500 // Solyc04g040180 // Solyc02g065550 // Solyc08g079420 // Solyc02g080070 // Solyc02g089620 // Solyc03g020010 // Solyc02g070110 // Solyc08g075540 // Solyc06g083310 // Solyc06g065060 // Solyc03g098740 // Solyc04g079730 // Solyc03g033790 // Solyc02g062550 // Solyc03g098670 // Solyc02g085010 // Solyc02g022850 // Solyc02g086880 // Solyc02g089630 // …
GO:0016747	F	transferase activity, transferring acyl groups other than amino-acyl groups	17	1160	32	7809	7.8e-05	0.00065	// Solyc04g077650 // Solyc09g082230 // Solyc01g107080 // Solyc08g068770 // Solyc11g011340 // Solyc08g068710 // Solyc03g122120 // Solyc03g111710 // Solyc04g079880 // Solyc08g068690 // Solyc03g114600 // Solyc06g065560 // Solyc09g014280 // Solyc04g078660 // Solyc08g068790 // Solyc08g068780 // Solyc08g068730
GO:0009790	P	embryonic development	14	1160	22	7809	8.1e-05	0.001	// Solyc06g065060 // Solyc03g122120 // Solyc02g068680 // Solyc01g073840 // Solyc01g091910 // Solyc04g072000 // Solyc01g073890 // Solyc01g073820 // Solyc06g072460 // Solyc05g056400 // Solyc02g069580 // Solyc02g070110 // Solyc07g056400 // Solyc08g080130
GO:0016298	F	lipase activity	11	1160	13	7809	8.1e-05	0.00066	// Solyc04g079240 // Solyc01g079600 // Solyc06g065010 // Solyc02g090490 // Solyc01g091910 // Solyc06g060870 // Solyc08g066440 // Solyc04g079250 // Solyc04g079260 // Solyc04g010250 // Solyc08g080130
GO:0009793	P	embryonic development ending in seed dormancy	13	1160	19	7809	8.5e-05	0.001	// Solyc06g065060 // Solyc03g122120 // Solyc02g068680 // Solyc01g073840 // Solyc01g091910 // Solyc04g072000 // Solyc01g073890 // Solyc01g073820 // Solyc06g072460 // Solyc02g069580 // Solyc02g070110 // Solyc07g056400 // Solyc08g080130
GO:0016765	F	transferase activity, transferring alkyl or aryl (other than methyl) groups	10	1160	11	7809	0.00011	0.00091	// Solyc09g011590 // Solyc07g056500 // Solyc09g011490 // Solyc09g011600 // Solyc09g011550 // Solyc06g069040 // Solyc09g011560 // Solyc09g011520 // Solyc12g099000 // Solyc07g056510
GO:0030234	F	enzyme regulator activity	18	1160	37	7809	0.00012	0.00091	// Solyc03g098730 // Solyc03g112970 // Solyc08g080630 // Solyc03g097270 // Solyc09g075330 // Solyc03g098740 // Solyc03g083730 // Solyc03g123620 // Solyc03g083660 // Solyc12g094650 // Solyc03g006610 // Solyc04g079470 // Solyc03g123630 // Solyc06g034370 // Solyc03g098670 // Solyc03g020010 // Solyc01g105290 // Solyc07g054720
GO:0032989	P	cellular component morphogenesis	13	1160	21	7809	0.00018	0.0021	// Solyc10g051020 // Solyc05g014760 // Solyc10g074740 // Solyc01g065530 // Solyc07g055560 // Solyc08g078070 // Solyc07g062500 // Solyc10g006870 // Solyc02g088630 // Solyc08g079090 // Solyc03g083900 // Solyc07g055490 // Solyc06g066800
GO:0004091	F	carboxylesterase activity	13	1160	21	7809	0.00018	0.0014	// Solyc03g112970 // Solyc09g075330 // Solyc01g079600 // Solyc03g083730 // Solyc03g123620 // Solyc03g083660 // Solyc03g044790 // Solyc08g066440 // Solyc06g060870 // Solyc03g123630 // Solyc06g034370 // Solyc02g082900 // Solyc04g010250
GO:0009072	P	aromatic amino acid family metabolic process	10	1160	12	7809	0.00019	0.0022	// Solyc09g007900 // Solyc10g011930 // Solyc03g042560 // Solyc09g007890 // Solyc09g011870 // Solyc00g282510 // Solyc06g074530 // Solyc09g007910 // Solyc01g102660 // Solyc06g050630
GO:0048367	P	shoot development	10	1160	12	7809	0.00019	0.0022	// Solyc03g097340 // Solyc06g076100 // Solyc04g079860 // Solyc10g074740 // Solyc01g088160 // Solyc10g055760 // Solyc08g083400 // Solyc04g074290 // Solyc05g009790 // Solyc07g056400
GO:0065009	P	regulation of molecular function	11	1160	15	7809	0.00019	0.0022	// Solyc02g071560 // Solyc07g054830 // Solyc03g111710 // Solyc03g123630 // Solyc08g076930 // Solyc08g079900 // Solyc08g079870 // Solyc01g087800 // Solyc01g087810 // Solyc03g006610 // Solyc06g005170
GO:0005507	F	copper ion binding	13	1160	22	7809	0.00025	0.0019	// Solyc07g008140 // Solyc03g116700 // Solyc11g044840 // Solyc02g090360 // Solyc10g086280 // Solyc04g072280 // Solyc12g094460 // Solyc08g079090 // Solyc07g049530 // Solyc03g083900 // Solyc04g054690 // Solyc12g099000 // Solyc03g116690
GO:0009812	P	flavonoid metabolic process	9	1160	10	7809	0.00027	0.003	// Solyc08g076930 // Solyc02g094030 // Solyc01g107780 // Solyc10g085880 // Solyc05g007950 // Solyc07g045030 // Solyc01g107830 // Solyc01g107820 // Solyc10g085860
GO:0009813	P	flavonoid biosynthetic process	9	1160	10	7809	0.00027	0.003	// Solyc08g076930 // Solyc02g094030 // Solyc01g107780 // Solyc10g085880 // Solyc05g007950 // Solyc07g045030 // Solyc01g107830 // Solyc01g107820 // Solyc10g085860
GO:0008202	P	steroid metabolic process	8	1160	8	7809	0.00038	0.0041	// Solyc07g055560 // Solyc06g072670 // Solyc10g085880 // Solyc07g062500 // Solyc10g051020 // Solyc07g055490 // Solyc03g097170 // Solyc10g085860
GO:0015293	F	symporter activity	8	1160	8	7809	0.00038	0.0027	// Solyc09g075820 // Solyc02g082450 // Solyc02g062890 // Solyc05g018230 // Solyc04g073960 // Solyc02g063020 // Solyc04g082830 // Solyc03g093410
GO:0015294	F	solute:cation symporter activity	8	1160	8	7809	0.00038	0.0027	// Solyc09g075820 // Solyc02g082450 // Solyc02g062890 // Solyc05g018230 // Solyc04g073960 // Solyc02g063020 // Solyc04g082830 // Solyc03g093410
GO:0000902	P	cell morphogenesis	12	1160	20	7809	0.00039	0.0042	// Solyc10g051020 // Solyc10g074740 // Solyc01g065530 // Solyc07g055560 // Solyc08g078070 // Solyc07g062500 // Solyc10g006870 // Solyc02g088630 // Solyc08g079090 // Solyc03g083900 // Solyc07g055490 // Solyc06g066800
GO:0022621	P	shoot system development	10	1160	14	7809	0.00044	0.0047	// Solyc03g097340 // Solyc06g076100 // Solyc04g079860 // Solyc10g074740 // Solyc01g088160 // Solyc10g055760 // Solyc08g083400 // Solyc04g074290 // Solyc05g009790 // Solyc07g056400
GO:0016746	F	transferase activity, transferring acyl groups	17	1160	39	7809	0.00049	0.0035	// Solyc04g077650 // Solyc09g082230 // Solyc01g107080 // Solyc08g068770 // Solyc11g011340 // Solyc08g068710 // Solyc03g122120 // Solyc03g111710 // Solyc04g079880 // Solyc08g068690 // Solyc03g114600 // Solyc06g065560 // Solyc09g014280 // Solyc04g078660 // Solyc08g068790 // Solyc08g068780 // Solyc08g068730
GO:0008415	F	acyltransferase activity	13	1160	25	7809	0.00063	0.0044	// Solyc04g077650 // Solyc09g082230 // Solyc08g068770 // Solyc08g068710 // Solyc03g122120 // Solyc03g111710 // Solyc04g079880 // Solyc03g114600 // Solyc06g065560 // Solyc08g068690 // Solyc08g068790 // Solyc08g068780 // Solyc08g068730
GO:0050790	P	regulation of catalytic activity	10	1160	15	7809	0.00065	0.0069	// Solyc02g071560 // Solyc07g054830 // Solyc03g111710 // Solyc03g123630 // Solyc08g079870 // Solyc08g079900 // Solyc01g087800 // Solyc01g087810 // Solyc03g006610 // Solyc06g005170
GO:0009664	P	plant-type cell wall organization	9	1160	12	7809	0.00067	0.0069	// Solyc01g112000 // Solyc08g077330 // Solyc01g065530 // Solyc04g071100 // Solyc06g051800 // Solyc08g077900 // Solyc03g114890 // Solyc02g088630 // Solyc09g098510
GO:0043234	C	protein complex	37	1160	132	7809	0.00077	0.0089	// Solyc01g067120 // Solyc01g068000 // Solyc12g088360 // Solyc05g054820 // Solyc02g072080 // Solyc03g111320 // Solyc07g007220 // Solyc09g005830 // Solyc01g007020 // Solyc01g096200 // Solyc10g049630 // Solyc01g007000 // Solyc04g008100 // Solyc10g006540 // Solyc05g052520 // Solyc01g107300 // Solyc06g075610 // Solyc01g007040 // Solyc04g077610 // Solyc09g056450 // Solyc03g115070 // Solyc06g082080 // …
GO:0060560	P	developmental growth involved in morphogenesis	11	1160	19	7809	0.00084	0.0085	// Solyc10g051020 // Solyc01g065530 // Solyc07g055560 // Solyc08g078070 // Solyc07g062500 // Solyc10g006870 // Solyc02g088630 // Solyc08g079090 // Solyc03g083900 // Solyc07g055490 // Solyc06g066800
GO:0009826	P	unidimensional cell growth	11	1160	19	7809	0.00084	0.0085	// Solyc10g051020 // Solyc01g065530 // Solyc07g055560 // Solyc08g078070 // Solyc07g062500 // Solyc10g006870 // Solyc02g088630 // Solyc08g079090 // Solyc03g083900 // Solyc07g055490 // Solyc06g066800
GO:0048366	P	leaf development	7	1160	7	7809	0.00089	0.0088	// Solyc03g097340 // Solyc04g079860 // Solyc10g074740 // Solyc06g076100 // Solyc10g055760 // Solyc08g083400 // Solyc05g009790
GO:0031226	C	intrinsic to plasma membrane	9	1160	13	7809	0.001	0.011	// Solyc11g068440 // Solyc01g065530 // Solyc05g008820 // Solyc06g060110 // Solyc01g112080 // Solyc01g067020 // Solyc08g079090 // Solyc03g083900 // Solyc03g117980
GO:0016053	P	organic acid biosynthetic process	27	1160	88	7809	0.0013	0.013	// Solyc04g079250 // Solyc06g007180 // Solyc12g100270 // Solyc09g090900 // Solyc06g050630 // Solyc01g100240 // Solyc02g089620 // Solyc12g099000 // Solyc04g079260 // Solyc04g079240 // Solyc03g122120 // Solyc04g079730 // Solyc03g119250 // Solyc08g029000 // Solyc09g011870 // Solyc04g083160 // Solyc03g122340 // Solyc12g036390 // Solyc02g089630 // Solyc07g045030 // Solyc03g007960 // Solyc12g094520 // …
GO:0046394	P	carboxylic acid biosynthetic process	27	1160	88	7809	0.0013	0.013	// Solyc04g079250 // Solyc06g007180 // Solyc12g100270 // Solyc09g090900 // Solyc06g050630 // Solyc01g100240 // Solyc02g089620 // Solyc12g099000 // Solyc04g079260 // Solyc04g079240 // Solyc03g122120 // Solyc04g079730 // Solyc03g119250 // Solyc08g029000 // Solyc09g011870 // Solyc04g083160 // Solyc03g122340 // Solyc12g036390 // Solyc02g089630 // Solyc07g045030 // Solyc03g007960 // Solyc12g094520 // …
GO:0050662	F	coenzyme binding	21	1160	61	7809	0.0014	0.0095	// Solyc01g106390 // Solyc11g006540 // Solyc03g115380 // Solyc02g070090 // Solyc02g022850 // Solyc01g088160 // Solyc02g088690 // Solyc03g120990 // Solyc06g074670 // Solyc02g086880 // Solyc06g065060 // Solyc11g071990 // Solyc10g076510 // Solyc01g087590 // Solyc07g045430 // Solyc07g042430 // Solyc02g070110 // Solyc07g043550 // Solyc03g097170 // Solyc04g005160 // Solyc02g069580
