# Supplementary material for: BABA-induced pathogen resistance: a multi-omics analysis of the tomato response reveals a hyper-receptive status involving ethylene
Source: Hortic Res. 2023 Apr 13;10(6):uhad068. doi: 10.1093/hr/uhad068 (PMC10243938; doi:10.1093/hr/uhad068)
Supplement: Web_Material_uhad068 [file web_material_uhad068.zip › S7_Table.xlsx]

## Sheet: Transcriptom Up
S7 Table. Protein-protein association network for significantly induced genes and proteins.
The protein-protein interaction cluster sub-networks for upregulated transcripts
Cluster PR proteins
Solyc02g061770.2.1	Endochitinase (Chitinase) (AHRD V1 **** Q43184_SOLTU); contains Interpro domain(s) IPR000726 Glycoside hydrolase, family 19, catalytic
Solyc09g075890.2.1	Pyrimidine 5&apos-nucleotidase (AHRD V1 **** B4WF69_9CAUL); contains Interpro domain(s) IPR010237 Pyrimidine 5-nucleotidase
Solyc09g011870.1.1	Prephenate dehydrogenase family protein (AHRD V1 ***- D7KDI5_ARALY); contains Interpro domain(s) IPR016040 NAD(P)-binding domain
Solyc09g007020.1.1	Pathogenesis-related protein (AHRD V1 ***- O24026_SOLLC); contains Interpro domain(s) IPR018244 Allergen V5/Tpx-1 related, conserved site
Solyc09g007010.1.1	Pathogenesis related protein PR-1 (AHRD V1 **-- Q9SC15_SOLTU); contains Interpro domain(s) IPR002413 Ves allergen
Solyc10g055810.1.1	Endochitinase (Chitinase) (AHRD V1 **** Q43184_SOLTU); contains Interpro domain(s) IPR016283 Glycoside hydrolase, family 19 IPR018371 Chitin-binding, type 1, conserved site IPR000726 Glycoside hydrolase, family 19, catalytic IPR001002 Chitin-binding, type 1
Solyc02g082920.2.1	Endochitinase (Chitinase) (AHRD V1 **** Q43184_SOLTU); contains Interpro domain(s) IPR000726 Glycoside hydrolase, family 19, catalytic
Solyc09g007910.2.1	Phenylalanine ammonia-lyase (AHRD V1 **** B5LAW0_CAPAN); contains Interpro domain(s) IPR005922 Phenylalanine ammonia-lyase
Solyc00g174340.1.1	Pathogenesis-related protein 1b (AHRD V1 ***- Q941G6_SOLTU); contains Interpro domain(s) IPR018244 Allergen V5/Tpx-1 related, conserved site
Solyc09g007900.2.1	Phenylalanine ammonia-lyase (AHRD V1 **** B5LAW0_CAPAN); contains Interpro domain(s) IPR005922 Phenylalanine ammonia-lyase
Solyc06g074530.1.1	Prephenate dehydratase (AHRD V1 **** Q6JJ29_IPOTF); contains Interpro domain(s) IPR001086 Prephenate dehydratase
Solyc06g050630.2.1	Prephenate dehydrogenase family protein (AHRD V1 ***- D7KDI5_ARALY); contains Interpro domain(s) IPR016040 NAD(P)-binding domain
Solyc09g007890.1.1	Phenylalanine ammonia-lyase (AHRD V1 **** B5LAW0_CAPAN); contains Interpro domain(s) IPR005922 Phenylalanine ammonia-lyase
Solyc08g080620.1.1	Osmotin-like protein (Fragment) (AHRD V1 **-- Q8S4L1_SOLNI); contains Interpro domain(s) IPR017949 Thaumatin, conserved site IPR001938 Thaumatin, pathogenesis-related
Solyc01g106620.2.1	Pathogenesis-related protein 1a (AHRD V1 **-- Q00MX6_MALDO); contains Interpro domain(s) IPR018244 Allergen V5/Tpx-1 related, conserved site
Cluster Ethylene synthesis
Solyc02g063540.1.1	1-aminocyclopropane-1-carboxylate synthase
Solyc01g095080.2.1	S-adenosyl-L-methionine methylthioadenosine-lyase 2; 1-aminocyclopropane-1-carboxylate synthase (ACS) enzymes catalyze the conversion of S-adenosyl-L-methionine (SAM) into 1- aminocyclopropane-1-carboxylate (ACC), a direct precursor of ethylene.
Solyc08g008100.2.1	1-aminocyclopropane-1-carboxylate synthase
Solyc09g011600.2.1	Glutathione S-transferase-like protein ; Belongs to the GST superfamily.
Solyc08g081550.2.1	1-aminocyclopropane-1-carboxylate synthase
Solyc12g099000.1.1	Methionine adenosyltransferase 2; Catalyzes the formation of S-adenosylmethionine from methionine and ATP. The reaction comprises two steps that are both catalyzed by the same enzyme: formation of S-adenosylmethionine (AdoMet) and triphosphate, and subsequent hydrolysis of the triphosphate.
Solyc02g089610.1.1	S-adenosylmethionine decarboxylase proenzyme
Solyc08g008110.2.1	Uncharacterized protein; ACC synthase
Solyc07g049530.2.1	1-aminocyclopropane-1-carboxylate oxidase 1
Cluster Signalling (LRR-RLK/phosphatases)
Solyc01g107740.2.1	Protein unc-13 homolog C (AHRD V1 *--- UN13C_MOUSE); contains Interpro domain(s) IPR018029 C2 membrane targeting protein
Solyc01g109110.2.1	Guanine nucleotide-binding protein alpha-1 subunit (AHRD V1 *-*- B6TWS6_MAIZE); contains Interpro domain(s) IPR001019 Guanine nucleotide binding protein (G-protein), alpha subunit
Solyc01g112080.2.1	Lysm domain GPI-anchored protein 2 precursor
Solyc02g071130.2.1	WRKY transcription factor 29 (AHRD V1 ***- C9DI18_9ROSI); contains Interpro domain(s) IPR003657 DNA-binding WRKY
Solyc02g071780.2.1	Necrotic spotted lesions 1 (Fragment) (AHRD V1 *-*- B6ZA38_HELPE); contains Interpro domain(s) IPR001862 Membrane attack complex component/perforin/complement C9
Solyc02g072190.2.1	WRKY transcription factor 5 (AHRD V1 ***- A7UGD2_SOLTU); contains Interpro domain(s) IPR003657 DNA-binding WRKY
Solyc02g077060.1.1	RPW8.2 (AHRD V1 **-- C4P0N9_ARALP); contains Interpro domain(s) IPR008808 Mildew-resistance, broad-spectrum
Solyc02g077780.2.1	Necrotic spotted lesions 1 (Fragment) (AHRD V1 *-*- B6ZA38_HELPE); contains Interpro domain(s) IPR001862 Membrane attack complex component/perforin/complement C9
Solyc02g083850.2.1	Calcium-dependent protein kinase (AHRD V1 **** C6KGT3_SOLLC); contains Interpro domain(s) IPR002290 Serine/threonine protein kinase
Solyc02g084890.1.1	HOPZ-ACTIVATED RESISTANCE 1; Belongs to the disease resistance NB-LRR family.
Solyc02g089900.1.1	Protein kinase family protein / peptidoglycan-binding LysM domain-containing protein
Solyc03g093560.1.1	Ethylene response factor 5
Solyc03g113390.2.1	Hop-interacting protein THI080
Solyc03g115610.2.1	Receptor like kinase, RLK
Solyc04g007320.1.1	Tir-nbs-lrr, resistance protein
Solyc04g079420.2.1	Nbs-lrr, resistance protein
Solyc05g007630.2.1	Cc-nbs-lrr, resistance protein with an R1 specific domain
Solyc05g007640.2.1	Cc-nbs-lrr, resistance protein with an R1 specific domain
Solyc05g013750.2.1	Dual specificity phosphatase 4 (AHRD V1 *-*- Q7SZF3_DANRE); contains Interpro domain(s) IPR020422 Dual specificity phosphatase, subgroup, catalytic domain
Solyc06g005170.2.1	Mitogen-activated protein kinase 3
Solyc06g005500.2.1	Protein kinase 1b ; Belongs to the protein kinase superfamily.
Solyc06g008300.2.1	LRR receptor-like serine/threonine-protein kinase, RLP
Solyc06g060680.1.1	Receptor-like protein kinase 5 (AHRD V1 **** RLK5_ARATH); contains Interpro domain(s) IPR002290 Serine/threonine protein kinase
Solyc06g060690.2.1	Receptor-like protein kinase At5g59670 (AHRD V1 **** RLK7_ARATH); contains Interpro domain(s) IPR002290 Serine/threonine protein kinase
Solyc06g069650.2.1	Receptor like kinase, RLK
Solyc06g071810.1.1	Receptor like kinase, RLK, SOBIR1
Solyc07g049190.2.1	LysM receptor kinase 5 (AHRD V1 ***- A8WHB4_MEDTR)
Solyc08g066210.2.1	Receptor like kinase, RLK
Solyc08g066310.1.1	Receptor like kinase, RLK
Solyc09g010850.2.1	ATP binding / serine-threonine kinase (AHRD V1 **** C5DB71_VITVI); contains Interpro domain(s) IPR002290 Serine/threonine protein kinase
Solyc10g050060.1.1	Elicitor-responsive protein 3 (AHRD V1 *--- B6U4Y1_MAIZE); contains Interpro domain(s) IPR018029 C2 membrane targeting protein
Solyc10g079130.1.1	Calcium-dependent protein kinase 4 (AHRD V1 ***- Q5EDD1_CAPAN); contains Interpro domain(s) IPR002290 Serine/threonine protein kinase
Solyc12g009020.1.1	MAP kinase kinase ; Belongs to the protein kinase superfamily.
Solyc12g096710.1.1	Receptor like kinase, RLK
Solyc12g096720.1.1	Receptor-like kinase (AHRD V1 ***- D4QD70_DIACA); contains Interpro domain(s) IPR000719 Protein kinase, core
Solyc01g009930.1.1	LRR receptor-like serine/threonine-protein kinase, RLP
Cluster WRKY (transcription factors)
Solyc01g096510.2.1	Sigma factor binding protein 1 (AHRD V1 *-*- D1MWZ4_CITLA); contains Interpro domain(s) IPR008889 VQ
Solyc01g101130.2.1	Plant IF-like protein (AHRD V1 ***- B6TAT2_MAIZE)
Solyc02g078030.1.1	DNA-binding WRKY VQ (AHRD V1 ***- Q2HTS9_MEDTR); contains Interpro domain(s) IPR008889 VQ
Solyc02g079040.2.1	Calmodulin-binding protein (Fragment) (AHRD V1 *-** Q9M451_CICAR); contains Interpro domain(s) IPR012416 Calmodulin binding protein-like
Solyc03g095770.2.1	WRKY transcription factor 6 (AHRD V1 **** A7UGD3_SOLTU); contains Interpro domain(s) IPR003657 DNA-binding WRKY
Solyc04g074000.2.1	Receptor like kinase, RLK
Solyc05g050350.1.1	Cyclic nucleotide gated channel (AHRD V1 ***- A9CRE4_MALDO); contains Interpro domain(s) IPR000595 Cyclic nucleotide-binding
Solyc06g066370.2.1	WRKY transcription factor 1 (AHRD V1 **** C9DHZ0_9ROSI); contains Interpro domain(s) IPR003657 DNA-binding WRKY
Solyc08g062490.2.1	WRKY transcription factor 16 (AHRD V1 **** C9DI05_9ROSI); contains Interpro domain(s) IPR003657 DNA-binding WRKY
Solyc09g014990.2.1	WRKY-like transcription factor (AHRD V1 **** Q06B53_SOLPE); contains Interpro domain(s) IPR003657 DNA-binding WRKY
Solyc09g092640.2.1	Cytochrome P450
Solyc10g078440.1.1	Unknown Protein (AHRD V1); contains Interpro domain(s) IPR008889 VQ
Solyc10g079420.1.1	Calmodulin (AHRD V1 ***- B6TKX0_MAIZE); contains Interpro domain(s) IPR011992 EF-Hand type
Solyc11g005630.1.1	Receptor-like protein kinase (AHRD V1 ***- Q39202_ARATH); contains Interpro domain(s) IPR002290 Serine/threonine protein kinase
Solyc11g005720.1.1	VQ motif family protein (AHRD V1 ***- B6SZE5_MAIZE); contains Interpro domain(s) IPR008889 VQ
Solyc11g017280.1.1	Receptor like kinase, RLK
Solyc11g071740.1.1	Calmodulin-like protein (AHRD V1 ***- Q0VJ70_DATME); contains Interpro domain(s) IPR011992 EF-Hand type
Solyc06g068460.2.1	WRKY transcription factor 1
Solyc03g116890.2.1	Uncharacterized protein; WRKY
Solyc08g067340.2.1	WRKY transcription factor (AHRD V1 **** B1Q4U8_9ROSI); contains Interpro domain(s) IPR003657 DNA-binding WRKY
Solyc08g067360.2.1	WRKY transcription factor 9 (AHRD V1 **** C9DHZ8_9ROSI); contains Interpro domain(s) IPR003657 DNA-binding WRKY
Cluster Jasmonic acid (synthesis and signalling)
Solyc12g094520.1.1	Uncharacterized protein; OPC-8:0 CoA ligase1
Solyc03g122190.2.1	Salt responsive protein 1, Jasmonate ZIM domain 2 (AHRD V1 **-- C7SCY2_CATRO); contains Interpro domain(s) IPR010399 Tify
Solyc03g122340.2.1	Lipoxygenase; Plant lipoxygenase may be involved in a number of diverse aspects of plant physiology including growth and development, pest resistance, and senescence or responses to wounding.
Solyc12g009220.1.1	Jasmonate ZIM-domain protein 1
Solyc09g083360.2.1	Basic helix-loop-helix (bHLH) DNA-binding superfamily protein
Solyc04g079730.1.1	Allene oxide synthase 1, chloroplastic; Cytochrome P450 of the CYP74A subfamily involved in the biosynthesis of jasmonic acid from lipoxygenase-derived hydroperoxides of free fatty acids. Catalyzes the synthesis of unstable allene oxide, which is further converted spontaneously by hydrolysis or cyclization. Can use 13S-hydroperoxy- 9(Z),11(E),15(Z)-octadecatrienoic acid (13-HPOT) and 13S- hydrope…
Solyc03g006700.2.1	Peroxidase (AHRD V1 **** Q50LG4_TOBAC); contains Interpro domain(s) IPR002016 Haem peroxidase, plant/fungal/bacterial
Solyc04g010250.2.1	Lipase-like protein (AHRD V1 **-- Q9M3D1_ARATH); contains Interpro domain(s) IPR000073 Alpha/beta hydrolase fold-1
Solyc05g014590.2.1	Transcription Factor (AHRD V1 **** Q84LF9_ORYSA); contains Interpro domain(s) IPR011598 Helix-loop-helix DNA-binding
Solyc05g050560.1.1	Transcription factor (AHRD V1 *--* Q9M4A8_MAIZE); contains Interpro domain(s) IPR011598 Helix-loop-helix DNA-binding
Solyc07g042170.2.1	Jasmonate ZIM-domain protein 3 (AHRD V1 **-- B3Y563_TOBAC); contains Interpro domain(s) IPR010399 Tify
Solyc08g036620.2.1	Protein TIFY 5A (AHRD V1 ***- TIF5A_ARATH); contains Interpro domain(s) IPR010399 Tify
Solyc08g036640.2.1	Protein TIFY 5A (AHRD V1 ***- TIF5A_ARATH); contains Interpro domain(s) IPR010399 Tify
Solyc08g036660.2.1	Protein TIFY 5A (AHRD V1 ***- TIF5A_ARATH); contains Interpro domain(s) IPR018467 CCT domain-like
Solyc08g068710.1.1	N-acetyltransferase (AHRD V1 ***- B6SUK9_MAIZE); contains Interpro domain(s) IPR000182 GCN5-related N-acetyltransferase
Solyc08g076930.1.1	Transcription factor (AHRD V1 *-** Q9M4A8_MAIZE); contains Interpro domain(s) IPR011598 Helix-loop-helix DNA-binding
Solyc10g055800.1.1	Chitinase (AHRD V1 ***- B9VRK7_CAPAN); contains Interpro domain(s) IPR016283 Glycoside hydrolase, family 19
Solyc11g068940.1.1	U-box domain-containing protein 24 (AHRD V1 ***- D7LAS1_ARALY); contains Interpro domain(s) IPR003613 U box domain

## Sheet: Proteome Up
S7 Table. Protein-protein association network for significantly induced genes and proteins.
The protein-protein interaction cluster sub-networks for upregulated proteins
Cluster Redox signaling
Solyc11g005360.1.1	BolA-like family protein
Solyc10g080080.1.1	Thioredoxin_reductase
Solyc09g005620.2.1	SlGRX1 protein
Solyc06g083690.2.1	Glutaredoxin
Cluster Ribosome (ID:SLY0310)
Solyc11g066410.1.1	Ribosomal protein L9
Solyc07g063960.2.1	Translation protein SH3-like family protein
Solyc12g100160.1.1	Ribosomal protein L6 family
Solyc02g086740.1.1	50S_ribosomal_protein_L12-C
Solyc05g055230.1.1	40S ribosomal protein S17
Solyc02g086730.1.1	50S_ribosomal_protein_L12-C
Solyc06g007570.2.1	40S_ribosomal_protein_S8
Solyc11g068820.1.1	Ribosomal protein large subunit 27
Solyc06g083180.2.1	40S_ribosomal_protein_S8
Solyc06g072470.2.1	50S_ribosomal_protein_L29
Solyc01g057830.2.1	30S_ribosomal_protein_S1
Solyc06g051200.2.1	Ribosomal protein L3 family protein.
Solyc06g075180.1.1	Ribosomal_protein_L12
Solyc07g061900.2.1	Ribosomal protein L4
Solyc03g120630.2.1	Ribosomal protein S17.
Solyc08g083350.2.1	50S_ribosomal_protein_L11
Photosynthesis (ID:SLY00195)
Solyc01g007380.1.1	Apocytochrome f
Solyc09g011080.2.1	Ribulose-1_5-bisphosphate_carboxylase/oxygenase_activase_1.
Solyc02g065400.2.1	33 kDa subunit of oxygen evolving system of photosystem II.
Solyc06g072540.1.1	ATP synthase subunit alpha, chloroplasticfamily.
Solyc06g054260.1.1	Photosystem I reaction center subunit II, chloroplastic; PsaD.
Solyc08g067840.2.1	Mog1/PsbP/DUF1795-like photosystem II reaction center PsbP family protein.
Solyc02g090030.2.1	Oxygen-evolving_enhancer_protein_1_of_photosystem_II.
Solyc10g086580.1.1	Ribulose-1_5-bisphosphate_carboxylase/oxygenase_activase_1.
Solyc09g064500.2.1	Photosystem II reaction center PSB28 protein; Belongs to the Psb28 family.
Aminoacyl-tRNA biosynthesis (ID:SLY00970)
Solyc07g063140.1.1	Glutamyl-tRNA(Gln) amidotransferase subunit C, chloroplastic/mitochondrial.
Solyc03g019940.2.1	Class II aminoacyl-tRNA and biotin synthetases superfamily protein.
Solyc05g009190.2.1	Cysteinyl-tRNA_synthetase,_class_Ia.
Biosynthesis of secondary metabolites (ID:SLY01110)
Solyc03g111200.2.1	Adenylate kinase.
Solyc10g083720.1.1	Pyruvate kinase.
Solyc07g052480.2.1	Isocitrate lyase.
Solyc07g056540.2.1	Glycolate oxidase.
Solyc03g114150.2.1	Aldehyde dehydrogenase 2B4.
Solyc01g091170.2.1	Arginase 2.
Solyc07g066610.2.1	Phosphoglycerate_kinase.
Solyc06g053400.2.1	2-isopropylmalate_synthase_1.
Solyc07g066600.2.1	Phosphoglycerate kinase.
Solyc05g008370.1.1	Ribose-5-phosphate_isomerase.
Solyc04g054710.2.1	Prephenate aminotransferase .
Solyc04g025530.2.1	Glutamate_decarboxylase.
Solyc08g080370.2.1	Acetylornithine_aminotransferase.
