# Supplementary material for: BABA-induced pathogen resistance: a multi-omics analysis of the tomato response reveals a hyper-receptive status involving ethylene
Source: Hortic Res. 2023 Apr 13;10(6):uhad068. doi: 10.1093/hr/uhad068 (PMC10243938; doi:10.1093/hr/uhad068)
Supplement: Web_Material_uhad068 [file web_material_uhad068.zip › S8_Table.xlsx]

## Sheet: Salicylic acid
S8 Table. Involvement of signalling pathways in BABA-IR.
Induction of genes in synthesis pathway of Salicylic acid.
Symbol	Name	Accession	Shortname	log2foldchange	padj	% EF1a	log2 of relative abundance
ICS	Isochorismate synthase	Solyc06g071030.2.1		-0.168232	1	4.75	8.89178
SAMT1	Salicylic acid carboxyl methyltransferase	Solyc09g091550.2.1	SAMT1	-0.536259	0.323765	7.79	9.60548
UGT74F1, UGT74F2	Glycosyl transferase	Solyc01g107840.2.1	UGT SA	0.37655	1	0.0378088	1.91872
WES1	Auxin- responsive GH3 family protein	Solyc01g107390.2.1	SlGH3.2	2.38649	3.33e-09	0.143094	3.83889
		Solyc06g048710.1.1	SlGH3.6	0.519319	1	0.0069455	-0.525849
		Solyc10g008520.2.1	SlGH3.10	-0.382947	0.814137	27.2503	11.4121
		Solyc12g005310.1.1	SlGH3.15	-0.87576	0.222305	0.259204	4.69602

## Sheet: Jasmonic acid
S8 Table. Involvement of signalling pathways in BABA-IR.
Induction of genes in synthesis pathway of Jasmonic acid.
Symbol	Name	Accession	Shortname	log2foldchange	padj	% EF1a	log2 of relative abundance
PAT	Patatin-like protein	Solyc04g079250.2.1	PLA1	2.89138	1.05e-17	1.02087	6.67365
PAT		Solyc02g090490.2.1	PLA3	2.78705	5.72e-16	1.12561	6.81456
PAT		Solyc08g006850.2.1	PLA	-2.57517	1.72e-09	0.544808	5.76767
LOX	lipoxygenase	Solyc08g029000.2.1		4.04168	1.71e-27	0.367944	5.20141
LOX		Solyc03g096540.2.1		3.82554	0.0360298	0.00336559	-1.57107
LOX		Solyc03g096550.2.1		3.22541	0.0011813	0.0113889	0.187634
LOX		Solyc03g122340.2.1	TomLoxD	2.27449	2.05e-12	25.1324	11.2953
LOX		Solyc01g099210.2.1		1.25383	1	0.00743006	-0.428555
LOX		Solyc09g075870.1.1		1.0842	0.740137	0.0301644	1.59285
LOX		Solyc10g046870.1.1		1.01369	1	0.00444344	-1.17025
LOX		Solyc01g099160.2.1	TomLoxE	0.527151	0.499359	0.92272	6.52782
LOX		Solyc01g099170.2.1		0.399409	0.95561	0.3367	5.07339
LOX		Solyc01g009680.2.1		0.330059	1	0.0294826	1.55987
LOX		Solyc09g075860.2.1		0.310241	1	20.3015	10.9874
LOX		Solyc01g006560.2.1	loxF, TomLoxF	0.168431	1	64.6674	12.6588
LOX		Solyc01g005750.1.1		0.133655	1	0.00336559	-1.57107
LOX		Solyc09g055890.2.1		0.063651	1	0.273042	4.77105
LOX		Solyc03g096460.2.1		0.00989115	1	3.82594	8.57967
LOX		Solyc03g093360.2.1		-0.103745	1	2.76485	8.11106
LOX		Solyc09g055900.2.1		-0.113914	1	0.623899	5.96324
LOX		Solyc12g011040.1.1		-0.162901	1	1.00667	6.65344
LOX		Solyc04g054980.2.1		-0.244006	1	41.5199	12.0196
LOX		Solyc01g099200.2.1		-0.262988	1	0.00958577	-0.0610338
LOX		Solyc05g014790.2.1		-0.337496	0.902858	18.3142	10.8387
LOX		Solyc01g099190.2.1	LOX1.2, LOXB, TomLoxB	-0.391431	1	0.0392004	1.97087
LOX		Solyc01g099180.2.1		-0.469749	0.563038	4.87268	8.92857
LOX		Solyc01g006540.2.1	loxC, TomLoxC	-0.526897	0.464387	15.8937	10.6342
LOX		Solyc01g109150.2.1		-0.65223	0.435719	0.429733	5.42537
LOX		Solyc04g054990.2.1		-0.839929	0.0325704	23.9694	11.227
LOX		Solyc08g014000.2.1	LOX1.1, loxA, TomLoxA	-0.991735	0.00894287	3.41389	8.41527
AOS	allene oxide synthase	Solyc11g069800.1.1	AOS, AOS1	0.633926	0.306303	5.13797	9.00506
AOS		Solyc04g079730.1.1	AOS2	2.71858	9.4e-17	1.48969	7.21887
AOS		Solyc01g099150.2.1	CYP74C4, AOS	-0.166712	1	0.26298	4.71688
AOC	allene oxide cyclase	Solyc02g085730.2.1		-0.00431107	1	19.4879	10.9284
LeOPR	oxo-phytodienoic acid reductase	Solyc07g007870.2.1	OPR3, LeOPR3	0.486477	0.585889	8.89201	9.79637
LeOPR		Solyc01g103390.2.1	OPR2, LeOPR2	-0.290311	1	0.419931	5.39208
LeOPR		Solyc10g086220.1.1	OPR1, LeOPR1	-0.346554	0.906623	16.9666	10.7285
ACX3	acyl-CoA oxidase	Solyc08g078390.2.1	Acx1A, LeACX1A	0.213641	1	19.4663	10.9268

## Sheet: Abscisic acid
S8 Table. Involvement of signalling pathways in BABA-IR.
Induction of genes in synthesis pathway of Abscisic acid.
Symbol	Name	Accession	Shortname	log2foldchange	padj	% EF1a	log2 of relative abundance
ZEP/ABA1	zeaxanthin epoxidase	Solyc02g090890.2.1	ZEP1, ZE, LeZE	-0.406539	0.778527	152.473	13.8963
NSY/ABA4	neoxanthin synthase	Solyc07g056570.1.1	NCED1, SlNCED1	0.696415	0.118488	21.2796	11.0553
LeNCED1	9-cis-epoxycarotenoid diaxygenase	Solyc07g056570.1.1	NCED1, SlNCED1	0.696415	0.118488	21.2796	11.0553
LeNCED1		Solyc08g016720.1.1	NCED2, SlNCED2	0.599836	0.401904	0.488429	5.61008
XD/ABA2	xanthoxin dehydrogenase	Solyc04g071940.2.1		-0.0956572	1	10.1976	9.99401
XD/ABA2		Solyc10g083180.1.1		-0.205757	1	0.219602	4.45682
XD/ABA2		Solyc12g056710.1.1		-0.307184	1	1.42449	7.1543
UGT	UDP-glucosyltransferase	Solyc09g098080.2.1	UGT	2.86163	2.32e-10	0.0987839	3.30428
UGT		Solyc08g006360.1.1	UGT	0.529243	1	0.00336559	-1.57107
UGT		Solyc04g082860.1.1	UGT	0.470959	1	0.0229922	1.20115
UGT		Solyc09g008050.2.1	UGT	0.0315268	1	0.997635	6.64044
UGT		Solyc08g062220.2.1	UGT	-0.236362	1	6.12455	9.25846
UGT		Solyc07g043480.1.1	UGT	-0.443519	0.681827	42.4828	12.0527
UGT		Solyc08g006410.2.1	UGT	-0.534035	1	0.063491	2.66655
UGT		Solyc04g016220.2.1	UGT	-0.539348	0.388344	9.37794	9.87313
UGT		Solyc08g006350.2.1	UGT	-0.644965	0.274006	1.83961	7.52326
UGT		Solyc00g050130.1.1	UGT	-0.922963	0.034123	2.61395	8.03009
UGT		Solyc10g079980.1.1	UGT	-1.58193	0.580986	0.0480547	2.26468
CYP707A	Cytochrome P450	Solyc08g005610.2.1	SlCYP707A2	1.99603	9.08e-10	7.66586	9.5823
CYP707A		Solyc08g075320.2.1	SlCYP707A3	1.62301	0.129711	0.0273922	1.45376
CYP707A		Solyc01g108210.2.1		-0.728296	0.247386	0.83284	6.37997
CYP707A		Solyc04g078900.2.1	SlCYP707A1	-0.92983	0.014055	4.70337	8.87755

## Sheet: Ethylene
S8 Table. Involvement of signalling pathways in BABA-IR.
Induction of genes in synthesis pathway of ethylene
Symbol	Name	Accession	Shortname	log2foldchange	padj	% EF1a	log2 of relative abundance
ACCS	1-aminocyclopropane-1-carboxylate synthase	Solyc02g063540.1.1	ACS7, ACS7B, LE-ACS7	2.55361	2.59e-11	0.192571	4.26732
ACCS		Solyc08g008110.2.1	LE-ACS6	2.05474	8.61e-10	1.66855	7.38245
ACCS		Solyc08g008100.2.1	ACS6, LE-ACS6,AF167428	1.81584	3.79e-08	10.7021	10.0637
ACCS		Solyc01g095080.2.1	LeACS2, ACS2, ACC2, PCVV4A, LE-ACC2	2.69393	5.43e-07	0.0512864	2.35858
ACCS		Solyc08g081550.2.1	LeACS1a	1.52116	0.000192189	0.301422	4.91371
ACCS		Solyc08g081540.2.1	LeACS1, ACS1A	1.28284	0.162715	0.0532494	2.41277
ACCO	1-aminocyclopropane-1-carboxylate oxidase	Solyc02g071470.2.1		3.1856	1.86e-16	0.189964	4.24765
ACCO		Solyc07g049530.2.1	ACO1, LeACO1, EFE, ETH1, pTOM13	2.67696	1.48e-15	11.8536	10.2111
ACCO		Solyc06g068270.2.1		2.24848	2.56e-09	0.290467	4.8603
ACCO		Solyc09g010000.2.1		2.10552	1.16e-07	0.24275	4.6014
ACCO		Solyc04g007980.2.1		1.40388	6.27e-05	4.8109	8.91016
ACCO		Solyc10g086780.1.1		1.74141	0.000202532	0.135391	3.75906
ACCO		Solyc04g009860.2.1		1.36591	0.000273791	1.15256	6.8487
ACCO		Solyc09g010020.2.1		1.0465	0.00910792	3.15308	8.30062
SAMS	S-adenosylmethionine synthase	Solyc12g099000.1.1	SAM2	1.18657	0.00024233	13.8538	10.4361
MTN	5&apos-methylthioadenosine/S-adenosylhomocysteine nucleosidase	Solyc08g066880.2.1		0.765208	0.253155	0.300191	4.90781
MTN		Solyc08g066900.1.1		0.296431	1	0.00540137	-0.888604
MTN		Solyc01g111060.2.1		0.0432478	1	8.4049	9.71509
MTK	Methylthioribose kinase	Solyc01g107550.2.1		0.121789	1	10.136	9.98527
MTI	Methylthioribose-1-phosphate isomerase	Solyc12g049580.1.1		-0.0440634	1	3.1842	8.31479
MTI		Solyc08g022210.2.1		-0.0890488	1	19.8381	10.9541
ARD	Acireductone dioxygenase	Solyc09g082630.2.1		-0.335411	1	34.7341	11.7621
ARD		Solyc09g082650.2.1		0.0379476	1	48.654	12.2483
