# Supplementary material for: BABA-induced pathogen resistance: a multi-omics analysis of the tomato response reveals a hyper-receptive status involving ethylene
Source: Hortic Res. 2023 Apr 13;10(6):uhad068. doi: 10.1093/hr/uhad068 (PMC10243938; doi:10.1093/hr/uhad068)
Supplement: Web_Material_uhad068 [file web_material_uhad068.zip › S9_Table.xlsx]

## Sheet: PK
S9 Table. Transcripts of protein kinases, receptor like proteins and transcription factors found in our study and their comparison with other studies.
All protein kinases found in tomato leaves after treatment with 10 mM BABA.
GeneID	Family	Group
Solyc01g090240.2.1	AGC_RSK-2	AGC
Solyc01g097770.2.1	AGC_RSK-2	AGC
Solyc02g067830.2.1	AGC_RSK-2	AGC
Solyc02g087510.2.1	AGC_RSK-2	AGC
Solyc02g093360.2.1	AGC_RSK-2	AGC
Solyc03g071750.2.1	AGC_PDK1	AGC
Solyc03g083590.2.1	AGC_MAST	AGC
Solyc03g095510.2.1	AGC-Pl	AGC
Solyc03g118530.2.1	AGC_MAST	AGC
Solyc04g015130.2.1	AGC_RSK-2	AGC
Solyc04g078870.2.1	AGC_NDR	AGC
Solyc04g080170.2.1	AGC_MAST	AGC
Solyc05g018300.2.1	AGC_PKA-PKG	AGC
Solyc06g008330.1.1	AGC_NDR	AGC
Solyc06g068920.2.1	AGC_MAST	AGC
Solyc06g071210.2.1	AGC-Pl	AGC
Solyc06g074480.2.1	AGC_RSK-2	AGC
Solyc07g056400.1.1	AGC_RSK-2	AGC
Solyc07g065710.2.1	AGC_RSK-2	AGC
Solyc08g062670.2.1	AGC_NDR	AGC
Solyc09g009380.2.1	AGC_RSK-2	AGC
Solyc09g056430.2.1	AGC_RSK-2	AGC
Solyc09g066460.2.1	AGC_NDR	AGC
Solyc09g090200.2.1	AGC_NDR	AGC
Solyc10g005770.2.1	AGC_RSK-2	AGC
Solyc10g038190.1.1	AGC_RSK-2	AGC
Solyc10g074930.1.1	AGC-Pl	AGC
Solyc10g083500.1.1	AGC_RSK-2	AGC
Solyc11g007250.1.1	AGC_RSK-2	AGC
Solyc11g007760.1.1	AGC_PDK1	AGC
Solyc11g061720.1.1	AGC_RSK-2	AGC
Solyc11g067070.1.1	AGC_RSK-2	AGC
Solyc11g067080.1.1	AGC_RSK-2	AGC
Solyc11g072710.1.1	AGC_RSK-2	AGC
Solyc12g006690.1.1	AGC_RSK-2	AGC
Solyc12g009010.1.1	AGC_NDR	AGC
Solyc12g088820.1.1	AGC_NDR	AGC
Solyc01g006730.2.1	CAMK_CDPK	CAMK
Solyc01g006840.2.1	CAMK_CDPK	CAMK
Solyc01g008440.2.1	CAMK_CDPK	CAMK
Solyc01g008740.1.1	CAMK_CDPK	CAMK
Solyc01g008850.2.1	CAMK_CAMKL-CHK1	CAMK
Solyc01g081290.2.1	CAMK_CDPK	CAMK
Solyc01g096350.2.1	CAMK_CDPK	CAMK
Solyc01g096820.2.1	CAMK_CAMK1-DCAMKL	CAMK
Solyc01g103940.2.1	CAMK_OST1L	CAMK
Solyc01g105670.2.1	CAMK_CDPK	CAMK
Solyc01g108280.2.1	CAMK_OST1L	CAMK
Solyc01g108400.2.1	CAMK_CDPK	CAMK
Solyc01g112250.2.1	CAMK_CDPK	CAMK
Solyc02g021440.2.1	CAMK_CAMKL-CHK1	CAMK
Solyc02g032820.2.1	CAMK_CDPK	CAMK
Solyc02g065070.2.1	CAMK_CDPK	CAMK
Solyc02g067030.2.1	CAMK_AMPK	CAMK
Solyc02g072530.1.1	CAMK_CAMKL-CHK1	CAMK
Solyc02g072540.2.1	CAMK_CAMKL-CHK1	CAMK
Solyc02g083850.2.1	CAMK_CDPK	CAMK
Solyc02g090390.2.1	CAMK_OST1L	CAMK
Solyc02g090510.2.1	CAMK_CDPK	CAMK
Solyc03g005330.1.1	CAMK_CAMKL-CHK1	CAMK
Solyc03g026340.2.1	CAMK_CDPK	CAMK
Solyc03g031670.2.1	CAMK_CDPK	CAMK
Solyc03g033540.2.1	CAMK_CDPK	CAMK
Solyc03g082500.2.1	CAMK_CDPK	CAMK
Solyc03g113390.2.1	CAMK_CDPK	CAMK
Solyc03g115700.2.1	CAMK_AMPK	CAMK
Solyc04g008300.1.1	CAMK_CAMKL-LKB	CAMK
Solyc04g009800.2.1	CAMK_CDPK	CAMK
Solyc04g009900.2.1	CAMK_CDPK	CAMK
Solyc04g009910.2.1	CAMK_CDPK	CAMK
Solyc04g012160.2.1	CAMK_OST1L	CAMK
Solyc04g049100.1.1	CAMK_CDPK	CAMK
Solyc04g049160.2.1	CAMK_CDPK	CAMK
Solyc04g074500.2.1	CAMK_OST1L	CAMK
Solyc04g076810.2.1	CAMK_CAMKL-CHK1	CAMK
Solyc04g081910.2.1	CAMK_CDPK	CAMK
Solyc05g047600.2.1	CAMK_CAMKL-CHK1	CAMK
Solyc05g052270.1.1	CAMK_CAMKL-CHK1	CAMK
Solyc05g053210.2.1	CAMK_CAMKL-CHK1	CAMK
Solyc05g055050.1.1	CAMK_CDPK	CAMK
Solyc05g056550.2.1	CAMK_OST1L	CAMK
Solyc05g056570.2.1	CAMK_CDPK	CAMK
Solyc06g007430.1.1	CAMK_CAMKL-CHK1	CAMK
Solyc06g007440.2.1	CAMK_CAMKL-CHK1	CAMK
Solyc06g008830.1.1	CAMK_CDPK	CAMK
Solyc06g050300.1.1	CAMK_CAMKL-CHK1	CAMK
Solyc06g053620.2.1	CAMK_CDPK	CAMK
Solyc06g065380.2.1	CAMK_CDPK	CAMK
Solyc06g068450.1.1	CAMK_CAMKL-CHK1	CAMK
Solyc06g073350.2.1	CAMK_CDPK	CAMK
Solyc06g082440.1.1	CAMK_CAMKL-CHK1	CAMK
Solyc07g005440.1.1	CAMK_CAMKL-CHK1	CAMK
Solyc07g064610.2.1	CAMK_CDPK	CAMK
Solyc08g008170.2.1	CAMK_CDPK	CAMK
Solyc08g062990.1.1	CAMK_CDPK	CAMK
Solyc08g067310.1.1	CAMK_CAMKL-CHK1	CAMK
Solyc08g077780.2.1	CAMK_OST1L	CAMK
Solyc09g005550.2.1	CAMK_CDPK	CAMK
Solyc09g018280.1.1	CAMK_CAMKL-CHK1	CAMK
Solyc09g042660.2.1	CAMK_CAMKL-CHK1	CAMK
Solyc09g083090.2.1	CAMK_CAMKL-CHK1	CAMK
Solyc09g083100.1.1	CAMK_CAMKL-CHK1	CAMK
Solyc09g090090.1.1	CAMK_CDPK	CAMK
Solyc10g050080.1.1	CAMK_CDPK	CAMK
Solyc10g074570.1.1	CAMK_CDPK	CAMK
Solyc10g076900.1.1	CAMK_CDPK	CAMK
Solyc10g078390.1.1	CAMK_CDPK	CAMK
Solyc10g079130.1.1	CAMK_CDPK	CAMK
Solyc10g081640.1.1	CAMK_CDPK	CAMK
Solyc10g081740.1.1	CAMK_CDPK	CAMK
Solyc10g085450.1.1	CAMK_CAMKL-CHK1	CAMK
Solyc11g006370.1.1	CAMK_CDPK	CAMK
Solyc11g010130.1.1	CAMK_OST1L	CAMK
Solyc11g010150.1.1	CAMK_OST1L	CAMK
Solyc11g018610.1.1	CAMK_CDPK	CAMK
Solyc11g062410.1.1	CAMK_CAMKL-CHK1	CAMK
Solyc11g064900.1.1	CAMK_CDPK	CAMK
Solyc11g065660.1.1	CAMK_CDPK	CAMK
Solyc11g069310.1.1	CAMK_CAMKL-LKB	CAMK
Solyc12g005030.1.1	CAMK_CDPK	CAMK
Solyc12g009570.1.1	CAMK_CAMKL-CHK1	CAMK
Solyc12g010130.1.1	CAMK_CAMKL-CHK1	CAMK
Solyc12g098910.1.1	CAMK_CAMKL-CHK1	CAMK
Solyc12g099790.1.1	CAMK_CDPK	CAMK
Solyc01g006120.2.1	CK1_CK1-Pl	CK1
Solyc03g121820.2.1	CK1_CK1	CK1
Solyc05g016410.2.1	CK1_CK1	CK1
Solyc06g008320.2.1	CK1_CK1	CK1
Solyc06g053560.2.1	CK1_CK1	CK1
Solyc06g062790.2.1	CK1_CK1	CK1
Solyc06g083830.2.1	CK1_CK1	CK1
Solyc07g040720.2.1	CK1_CK1	CK1
Solyc08g066870.2.1	CK1_CK1	CK1
Solyc09g066440.2.1	CK1_CK1	CK1
Solyc09g090250.2.1	CK1_CK1	CK1
Solyc10g080700.1.1	CK1_CK1-Pl	CK1
Solyc11g070170.1.1	CK1_CK1-Pl	CK1
Solyc12g007280.1.1	CK1_CK1	CK1
Solyc12g095830.1.1	CK1_CK1-Pl	CK1
Solyc12g100310.1.1	CK1_CK1-Pl	CK1
Solyc00g007100.2.1	CMGC_SRPK	CMGC
Solyc01g067640.2.1	CMGC_CDK-CRK7-CDK9	CMGC
Solyc01g080240.2.1	CMGC_MAPK	CMGC
Solyc01g091620.2.1	CMGC_GSK	CMGC
Solyc01g094960.2.1	CMGC_MAPK	CMGC
Solyc01g098160.2.1	CMGC_CDK-CRK7-CDK9	CMGC
Solyc01g101000.2.1	CMGC_GSK	CMGC
Solyc01g103350.2.1	CMGC_CDK-CRK7-CDK9	CMGC
Solyc01g103430.2.1	CMGC_GSK	CMGC
Solyc02g064700.2.1	CMGC_CK2	CMGC
Solyc02g072300.2.1	CMGC_GSK	CMGC
Solyc02g082550.2.1	CMGC_SRPK	CMGC
Solyc02g084870.2.1	CMGC_MAPK	CMGC
Solyc02g086670.2.1	CMGC_GSK	CMGC
Solyc02g088330.2.1	CMGC_CDK-CRK7-CDK9	CMGC
Solyc02g092640.2.1	CMGC_CK2	CMGC
Solyc03g006070.2.1	CMGC_GSK	CMGC
Solyc03g044140.2.1	CMGC_CK2	CMGC
Solyc03g097350.2.1	CMGC_DYRK-YAK	CMGC
Solyc03g097690.2.1	CMGC_CDK-CRK7-CDK9	CMGC
Solyc03g098150.2.1	CMGC_DYRK-PRP4	CMGC
Solyc03g112050.2.1	CMGC_CLK	CMGC
Solyc03g115660.2.1	CMGC_CDK-CRK7-CDK9	CMGC
Solyc04g007710.2.1	CMGC_MAPK	CMGC
Solyc04g012170.2.1	CMGC_Pl-Tthe	CMGC
Solyc04g056280.2.1	CMGC_CDK-CRK7-CDK9	CMGC
Solyc04g071920.1.1	CMGC_CDK-CRK7-CDK9	CMGC
Solyc04g080730.2.1	CMGC_MAPK	CMGC
Solyc04g082840.2.1	CMGC_CDK-Pl	CMGC
Solyc05g008020.2.1	CMGC_MAPK	CMGC
Solyc05g009540.2.1	CMGC_DYRK-PRP4	CMGC
Solyc05g013770.2.1	CMGC_CLK	CMGC
Solyc05g014760.2.1	CMGC_CDK-PITSLRE	CMGC
Solyc05g049970.2.1	CMGC_MAPK	CMGC
Solyc05g051050.2.1	CMGC_GSK	CMGC
Solyc06g005170.2.1	CMGC_MAPK	CMGC
Solyc06g051510.2.1	CMGC_DYRK-PRP4	CMGC
Solyc06g064660.2.1	CMGC_CDK-CRK7-CDK9	CMGC
Solyc06g068990.2.1	CMGC_MAPK	CMGC
Solyc06g072340.2.1	CMGC_DYRK-PRP4	CMGC
Solyc06g073630.2.1	CMGC_CDK-CRK7-CDK9	CMGC
Solyc06g074700.2.1	CMGC_SRPK	CMGC
Solyc06g082640.2.1	CMGC_GSK	CMGC
Solyc06g083210.2.1	CMGC_RCK	CMGC
Solyc07g053910.2.1	CMGC_CDK-CRK7-CDK9	CMGC
Solyc07g055200.2.1	CMGC_GSK	CMGC
Solyc07g056350.2.1	CMGC_MAPK	CMGC
Solyc07g062080.2.1	CMGC_MAPK	CMGC
Solyc07g063130.2.1	CMGC_CDK-CRK7-CDK9	CMGC
Solyc08g005470.2.1	CMGC_RCK	CMGC
Solyc08g014420.2.1	CMGC_MAPK	CMGC
Solyc08g066330.1.1	CMGC_CDK-Pl	CMGC
Solyc08g067450.1.1	CMGC_RCK	CMGC
Solyc08g075890.2.1	CMGC_RCK	CMGC
Solyc08g081280.2.1	CMGC_CDK-CDK7	CMGC
Solyc08g081490.2.1	CMGC_MAPK	CMGC
Solyc09g008790.2.1	CMGC_SRPK	CMGC
Solyc09g065650.2.1	CMGC_GSKL	CMGC
Solyc10g007500.2.1	CMGC_MAPK	CMGC
Solyc10g008280.2.1	CMGC_CDK-CRK7-CDK9	CMGC
Solyc10g037910.1.1	CMGC_GSK	CMGC
Solyc10g074720.1.1	CMGC_CDK-Pl	CMGC
Solyc10g085720.1.1	CMGC_SRPK	CMGC
Solyc11g045610.1.1	CMGC_CDK-CRK7-CDK9	CMGC
Solyc11g066650.1.1	CMGC_SRPK	CMGC
Solyc11g070140.1.1	CMGC_CDK-Pl	CMGC
Solyc11g072630.1.1	CMGC_MAPK	CMGC
Solyc12g007200.1.1	CMGC_CDK-CCRK	CMGC
Solyc12g019460.1.1	CMGC_MAPK	CMGC
Solyc12g027870.1.1	CMGC_CDK-CDK8	CMGC
Solyc12g040680.1.1	CMGC_MAPK	CMGC
Solyc12g062870.1.1	CMGC_GSK	CMGC
Solyc12g095860.1.1	CMGC_CDK-Pl	CMGC
Solyc00g153680.1.1	WNK_NRBP	Other
Solyc01g009300.2.1	NEK	Other
Solyc01g074010.2.1	NAK	Other
Solyc01g096170.2.1	WNK_NRBP	Other
Solyc01g097500.2.1	NEK	Other
Solyc01g097840.2.1	WNK_NRBP	Other
Solyc02g082470.2.1	IRE1	Other
Solyc03g059250.2.1	NEK	Other
Solyc03g096890.1.1	ULK_Fused	Other
Solyc03g112140.2.1	WNK_NRBP	Other
Solyc03g114590.2.1	NAK	Other
Solyc04g009330.2.1	Aur	Other
Solyc04g082620.2.1	IRE1	Other
Solyc05g041420.2.1	WNK_NRBP	Other
Solyc05g052200.2.1	SCY1_SCYL1	Other
Solyc06g048890.2.1	SCY1_SCYL1	Other
Solyc06g069330.2.1	NAK	Other
Solyc06g071800.2.1	WNK_NRBP	Other
Solyc06g082470.2.1	WNK_NRBP	Other
Solyc07g047990.1.1	WNK_NRBP	Other
Solyc07g053820.2.1	BUB	Other
Solyc07g063120.2.1	PEK_PEK	Other
Solyc07g065250.2.1	WNK_NRBP	Other
Solyc08g013940.2.1	ULK_ULK4	Other
Solyc08g066050.2.1	Aur	Other
Solyc08g082980.2.1	WNK_NRBP	Other
Solyc09g018170.2.1	WNK_NRBP	Other
Solyc09g065570.2.1	NEK	Other
Solyc09g074830.2.1	WEE	Other
Solyc09g076000.2.1	WNK_NRBP	Other
Solyc10g009060.1.1	WNK_NRBP	Other
Solyc10g009350.2.1	WNK_NRBP	Other
Solyc10g080390.1.1	NEK	Other
Solyc11g013240.1.1	TTK	Other
Solyc11g042990.1.1	SCY1_SCYL2	Other
Solyc11g044970.1.1	PEK_GCN2	Other
Solyc11g061960.1.1	NEK	Other
Solyc11g071680.1.1	TLK	Other
Solyc11g071980.1.1	NEK	Other
Solyc12g038920.1.1	NAK	Other
Solyc12g095870.1.1	Aur	Other
Solyc08g077990.2.1	Group-Pl-2	Plant-specific
Solyc09g011320.2.1	Group-Pl-3	Plant-specific
Solyc10g084930.1.1	Group-Pl-3	Plant-specific
Solyc10g085680.1.1	Group-Pl-4	Plant-specific
Solyc11g005660.1.1	Group-Pl-3	Plant-specific
Solyc12g021280.1.1	Group-Pl-4	Plant-specific
Solyc00g007060.2.1	RLK-Pelle_RLCK-VIIa-2	RLK-Pelle
Solyc00g009090.2.1	RLK-Pelle_LRR-XI-1	RLK-Pelle
Solyc00g110870.2.1	RLK-Pelle_LRR-III	RLK-Pelle
Solyc00g201160.2.1	RLK-Pelle_DLSV	RLK-Pelle
Solyc00g289230.1.1	RLK-Pelle_DLSV	RLK-Pelle
Solyc01g006520.2.1	RLK-Pelle_SD-2b	RLK-Pelle
Solyc01g006590.1.1	RLK-Pelle_SD-2b	RLK-Pelle
Solyc01g007130.2.1	RLK-Pelle_LRR-IX	RLK-Pelle
Solyc01g007960.2.1	RLK-Pelle_DLSV	RLK-Pelle
Solyc01g007970.1.1	RLK-Pelle_DLSV	RLK-Pelle
Solyc01g007980.2.1	RLK-Pelle_DLSV	RLK-Pelle
Solyc01g007990.2.1	RLK-Pelle_DLSV	RLK-Pelle
Solyc01g008140.2.1	RLK-Pelle_LRR-Xb-1	RLK-Pelle
Solyc01g008500.2.1	RLK-Pelle_LRK10L-2	RLK-Pelle
Solyc01g010030.2.1	RLK-Pelle_PERK-1	RLK-Pelle
Solyc01g010660.2.1	RLK-Pelle_RLCK-VIIa-2	RLK-Pelle
Solyc01g010780.2.1	RLK-Pelle_RLCK-VIIa-2	RLK-Pelle
Solyc01g028830.2.1	RLK-Pelle_RLCK-VIIa-2	RLK-Pelle
Solyc01g067020.2.1	RLK-Pelle_LRR-III	RLK-Pelle
Solyc01g067400.2.1	RLK-Pelle_RLCK-VIIa-1	RLK-Pelle
Solyc01g067510.2.1	RLK-Pelle_RLCK-IXa	RLK-Pelle
Solyc01g068270.2.1	RLK-Pelle_RLCK-VI	RLK-Pelle
Solyc01g068360.2.1	RLK-Pelle_LRR-VI-1	RLK-Pelle
Solyc01g079340.2.1	RLK-Pelle_Extensin	RLK-Pelle
Solyc01g080520.2.1	RLK-Pelle_RLCK-VI	RLK-Pelle
Solyc01g080770.2.1	RLK-Pelle_LRR-XI-1	RLK-Pelle
Solyc01g080880.2.1	RLK-Pelle_RLCK-XII-1	RLK-Pelle
Solyc01g088050.2.1	RLK-Pelle_CR4L	RLK-Pelle
Solyc01g088690.2.1	RLK-Pelle_RLCK-VIIa-2	RLK-Pelle
Solyc01g091230.2.1	RLK-Pelle_LRR-IV	RLK-Pelle
Solyc01g094020.2.1	RLK-Pelle_RLCK-XI	RLK-Pelle
Solyc01g094660.2.1	RLK-Pelle_RLCK-IXb	RLK-Pelle
Solyc01g094830.2.1	RLK-Pelle_SD-2b	RLK-Pelle
Solyc01g094940.2.1	RLK-Pelle_RLCK-V	RLK-Pelle
Solyc01g096940.2.1	RLK-Pelle_LRR-VI-1	RLK-Pelle
Solyc01g098410.2.1	RLK-Pelle_LysM	RLK-Pelle
Solyc01g098440.1.1	RLK-Pelle_RLCK-VI	RLK-Pelle
Solyc01g098740.2.1	RLK-Pelle_Extensin	RLK-Pelle
Solyc01g101100.2.1	RLK-Pelle_RLCK-V	RLK-Pelle
Solyc01g102680.2.1	RLK-Pelle_LRR-VIII-1	RLK-Pelle
Solyc01g102700.2.1	RLK-Pelle_LRR-VIII-1	RLK-Pelle
Solyc01g102710.2.1	RLK-Pelle_LRR-VIII-1	RLK-Pelle
Solyc01g103530.2.1	RLK-Pelle_LRR-XI-1	RLK-Pelle
Solyc01g104050.2.1	RLK-Pelle_RKF3	RLK-Pelle
Solyc01g104970.2.1	RLK-Pelle_LRR-II	RLK-Pelle
Solyc01g105080.2.1	RLK-Pelle_LRR-III	RLK-Pelle
Solyc01g107650.2.1	RLK-Pelle_LRR-III	RLK-Pelle
Solyc01g108000.2.1	RLK-Pelle_URK-1	RLK-Pelle
Solyc01g108840.2.1	RLK-Pelle_LRR-IX	RLK-Pelle
Solyc01g109530.2.1	RLK-Pelle_PERK-1	RLK-Pelle
Solyc01g109590.2.1	RLK-Pelle_RLCK-V	RLK-Pelle
Solyc01g109650.2.1	RLK-Pelle_LRR-XIV	RLK-Pelle
Solyc01g109950.2.1	RLK-Pelle_CrRLK1L-1	RLK-Pelle
Solyc01g111570.2.1	RLK-Pelle_RLCK-VI	RLK-Pelle
Solyc01g111950.2.1	RLK-Pelle_RLCK-VI	RLK-Pelle
Solyc01g112220.2.1	RLK-Pelle_RLCK-VIIa-2	RLK-Pelle
Solyc02g014030.1.1	RLK-Pelle_CrRLK1L-1	RLK-Pelle
Solyc02g014070.1.1	RLK-Pelle_RLCK-VIIa-2	RLK-Pelle
Solyc02g021590.2.1	RLK-Pelle_LRR-VI-2	RLK-Pelle
Solyc02g023950.2.1	RLK-Pelle_LRR-III	RLK-Pelle
Solyc02g030300.2.1	RLK-Pelle_DLSV	RLK-Pelle
Solyc02g031790.1.1	RLK-Pelle_LRR-XII-1	RLK-Pelle
Solyc02g062790.2.1	RLK-Pelle_PERK-1	RLK-Pelle
Solyc02g063210.1.1	RLK-Pelle_LRR-XII-1	RLK-Pelle
Solyc02g063330.2.1	RLK-Pelle_RLCK-VI	RLK-Pelle
Solyc02g065520.1.1	RLK-Pelle_LysM	RLK-Pelle
Solyc02g067560.1.1	RLK-Pelle_LRR-Xa	RLK-Pelle
Solyc02g067780.2.1	RLK-Pelle_DLSV	RLK-Pelle
Solyc02g068060.2.1	RLK-Pelle_LRR-VI-1	RLK-Pelle
Solyc02g068300.2.1	RLK-Pelle_L-LEC	RLK-Pelle
Solyc02g068370.2.1	RLK-Pelle_C-LEC	RLK-Pelle
Solyc02g068660.1.1	RLK-Pelle_WAK	RLK-Pelle
Solyc02g068820.1.1	RLK-Pelle_LRR-XII-1	RLK-Pelle
Solyc02g068830.1.1	RLK-Pelle_LRR-XII-1	RLK-Pelle
Solyc02g069970.2.1	RLK-Pelle_CrRLK1L-1	RLK-Pelle
Solyc02g070000.2.1	RLK-Pelle_LRR-III	RLK-Pelle
Solyc02g070890.2.1	RLK-Pelle_LRR-XII-1	RLK-Pelle
Solyc02g070910.1.1	RLK-Pelle_LRR-XII-1	RLK-Pelle
Solyc02g071800.2.1	RLK-Pelle_DLSV	RLK-Pelle
Solyc02g071810.2.1	RLK-Pelle_DLSV	RLK-Pelle
Solyc02g071820.2.1	RLK-Pelle_DLSV	RLK-Pelle
Solyc02g071860.2.1	RLK-Pelle_DLSV	RLK-Pelle
Solyc02g071870.2.1	RLK-Pelle_DLSV	RLK-Pelle
Solyc02g071880.2.1	RLK-Pelle_DLSV	RLK-Pelle
Solyc02g072070.2.1	RLK-Pelle_SD-2b	RLK-Pelle
Solyc02g072310.2.1	RLK-Pelle_LRR-II	RLK-Pelle
Solyc02g072400.1.1	RLK-Pelle_LRR-XII-1	RLK-Pelle
Solyc02g072440.2.1	RLK-Pelle_LRR-XII-1	RLK-Pelle
Solyc02g072470.2.1	RLK-Pelle_LRR-XII-1	RLK-Pelle
Solyc02g072480.2.1	RLK-Pelle_LRR-XII-1	RLK-Pelle
Solyc02g072520.2.1	RLK-Pelle_LRR-VII-2	RLK-Pelle
Solyc02g076660.2.1	RLK-Pelle_LRR-VI-2	RLK-Pelle
Solyc02g077630.2.1	RLK-Pelle_LRR-XI-1	RLK-Pelle
Solyc02g078170.1.1	RLK-Pelle_L-LEC	RLK-Pelle
Solyc02g078530.2.1	RLK-Pelle_DLSV	RLK-Pelle
Solyc02g078750.2.1	RLK-Pelle_DLSV	RLK-Pelle
Solyc02g078780.2.1	RLK-Pelle_LRR-V	RLK-Pelle
Solyc02g079530.2.1	RLK-Pelle_DLSV	RLK-Pelle
Solyc02g079540.1.1	RLK-Pelle_DLSV	RLK-Pelle
Solyc02g079550.1.1	RLK-Pelle_DLSV	RLK-Pelle
Solyc02g079560.1.1	RLK-Pelle_DLSV	RLK-Pelle
Solyc02g079570.2.1	RLK-Pelle_DLSV	RLK-Pelle
Solyc02g079580.2.1	RLK-Pelle_DLSV	RLK-Pelle
Solyc02g079590.2.1	RLK-Pelle_DLSV	RLK-Pelle
Solyc02g079610.2.1	RLK-Pelle_LRK10L-2	RLK-Pelle
Solyc02g079640.2.1	RLK-Pelle_DLSV	RLK-Pelle
Solyc02g079650.2.1	RLK-Pelle_DLSV	RLK-Pelle
Solyc02g079710.2.1	RLK-Pelle_DLSV	RLK-Pelle
Solyc02g079990.2.1	RLK-Pelle_DLSV	RLK-Pelle
Solyc02g080010.2.1	RLK-Pelle_DLSV	RLK-Pelle
Solyc02g080020.1.1	RLK-Pelle_DLSV	RLK-Pelle
Solyc02g080030.1.1	RLK-Pelle_DLSV	RLK-Pelle
Solyc02g080040.2.1	RLK-Pelle_DLSV	RLK-Pelle
Solyc02g080070.2.1	RLK-Pelle_DLSV	RLK-Pelle
Solyc02g080080.2.1	RLK-Pelle_DLSV	RLK-Pelle
Solyc02g080090.1.1	RLK-Pelle_LRR-Xb-1	RLK-Pelle
Solyc02g081040.2.1	RLK-Pelle_LysM	RLK-Pelle
Solyc02g081050.2.1	RLK-Pelle_LysM	RLK-Pelle
Solyc02g081070.2.1	RLK-Pelle_LRR-V	RLK-Pelle
Solyc02g081470.2.1	RLK-Pelle_LRK10L-2	RLK-Pelle
Solyc02g081480.2.1	RLK-Pelle_LRK10L-2	RLK-Pelle
Solyc02g081500.2.1	RLK-Pelle_LRK10L-2	RLK-Pelle
Solyc02g081510.1.1	RLK-Pelle_LRK10L-2	RLK-Pelle
Solyc02g082310.1.1	RLK-Pelle_LRR-XI-1	RLK-Pelle
Solyc02g083410.2.1	RLK-Pelle_LRR-I-1	RLK-Pelle
Solyc02g084370.1.1	RLK-Pelle_LRR-VII-3	RLK-Pelle
Solyc02g085430.2.1	RLK-Pelle_PERK-1	RLK-Pelle
Solyc02g086210.2.1	RLK-Pelle_LRK10L-2	RLK-Pelle
Solyc02g086270.2.1	RLK-Pelle_WAK_LRK10L-1	RLK-Pelle
Solyc02g086590.2.1	RLK-Pelle_DLSV	RLK-Pelle
Solyc02g087460.1.1	RLK-Pelle_LRR-Xa	RLK-Pelle
Solyc02g087830.2.1	RLK-Pelle_RLCK-VIIa-2	RLK-Pelle
Solyc02g089010.1.1	RLK-Pelle_LRR-I-1	RLK-Pelle
Solyc02g089090.2.1	RLK-Pelle_CrRLK1L-1	RLK-Pelle
Solyc02g089290.2.1	RLK-Pelle_LRR-I-2	RLK-Pelle
Solyc02g089550.2.1	RLK-Pelle_LRR-II	RLK-Pelle
Solyc02g089750.2.1	RLK-Pelle_PERK-1	RLK-Pelle
Solyc02g089760.2.1	RLK-Pelle_PERK-1	RLK-Pelle
Solyc02g089900.1.1	RLK-Pelle_LysM	RLK-Pelle
Solyc02g089920.1.1	RLK-Pelle_LysM	RLK-Pelle
Solyc02g090110.2.1	RLK-Pelle_WAK_LRK10L-1	RLK-Pelle
Solyc02g091470.2.1	RLK-Pelle_RLCK-VI	RLK-Pelle
Solyc02g091590.2.1	RLK-Pelle_LRR-I-1	RLK-Pelle
Solyc02g091840.2.1	RLK-Pelle_LRR-XI-1	RLK-Pelle
Solyc02g091860.2.1	RLK-Pelle_LRR-XI-1	RLK-Pelle
Solyc02g092940.2.1	RLK-Pelle_LRR-III	RLK-Pelle
Solyc02g093100.2.1	RLK-Pelle_LRR-III	RLK-Pelle
Solyc02g093970.2.1	RLK-Pelle_LRR-VI-1	RLK-Pelle
Solyc02g094010.1.1	RLK-Pelle_LysM	RLK-Pelle
Solyc02g094380.1.1	RLK-Pelle_RLCK-VIIa-1	RLK-Pelle
Solyc02g094570.2.1	RLK-Pelle_RLCK-IXa	RLK-Pelle
Solyc03g005130.1.1	RLK-Pelle_SD-2b	RLK-Pelle
Solyc03g005960.2.1	RLK-Pelle_DLSV	RLK-Pelle
Solyc03g006030.2.1	RLK-Pelle_LRR-XII-1	RLK-Pelle
Solyc03g006080.2.1	RLK-Pelle_LRR-XII-1	RLK-Pelle
Solyc03g006100.2.1	RLK-Pelle_LRR-XII-1	RLK-Pelle
Solyc03g006130.2.1	RLK-Pelle_LRR-VI-2	RLK-Pelle
Solyc03g006300.1.1	RLK-Pelle_LRR-XI-1	RLK-Pelle
Solyc03g006500.2.1	RLK-Pelle_DLSV	RLK-Pelle
Solyc03g006720.1.1	RLK-Pelle_DLSV	RLK-Pelle
Solyc03g006730.1.1	RLK-Pelle_DLSV	RLK-Pelle
Solyc03g006770.2.1	RLK-Pelle_DLSV	RLK-Pelle
Solyc03g006780.2.1	RLK-Pelle_DLSV	RLK-Pelle
Solyc03g006790.1.1	RLK-Pelle_DLSV	RLK-Pelle
Solyc03g006920.2.1	RLK-Pelle_RLCK-XI	RLK-Pelle
Solyc03g007050.2.1	RLK-Pelle_LRR-XIIIb	RLK-Pelle
Solyc03g007210.2.1	RLK-Pelle_LRK10L-2	RLK-Pelle
Solyc03g007790.2.1	RLK-Pelle_SD-2b	RLK-Pelle
Solyc03g019830.2.1	RLK-Pelle_LRR-III	RLK-Pelle
Solyc03g019980.1.1	RLK-Pelle_LRR-XII-1	RLK-Pelle
Solyc03g025450.2.1	RLK-Pelle_RLCK-IXb	RLK-Pelle
Solyc03g026040.2.1	RLK-Pelle_LRR-Xb-1	RLK-Pelle
Solyc03g031980.2.1	RLK-Pelle_L-LEC	RLK-Pelle
Solyc03g032150.2.1	RLK-Pelle_RLCK-VIIa-2	RLK-Pelle
Solyc03g033610.1.1	RLK-Pelle_LRR-VII-3	RLK-Pelle
Solyc03g043770.2.1	RLK-Pelle_LRR-XI-1	RLK-Pelle
Solyc03g044160.1.1	RLK-Pelle_CrRLK1L-1	RLK-Pelle
Solyc03g059070.2.1	RLK-Pelle_CrRLK1L-1	RLK-Pelle
Solyc03g059490.1.1	RLK-Pelle_LRR-XV	RLK-Pelle
Solyc03g062660.2.1	RLK-Pelle_LRR-XI-1	RLK-Pelle
Solyc03g063650.1.1	RLK-Pelle_SD-2b	RLK-Pelle
Solyc03g064010.2.1	RLK-Pelle_LRR-III	RLK-Pelle
Solyc03g078360.1.1	RLK-Pelle_SD-2b	RLK-Pelle
Solyc03g078370.1.1	RLK-Pelle_SD-2b	RLK-Pelle
Solyc03g078520.2.1	RLK-Pelle_LRR-II	RLK-Pelle
Solyc03g080060.1.1	RLK-Pelle_L-LEC	RLK-Pelle
Solyc03g082450.2.1	RLK-Pelle_LRR-XI-1	RLK-Pelle
Solyc03g082470.2.1	RLK-Pelle_LRR-XI-1	RLK-Pelle
Solyc03g083470.2.1	RLK-Pelle_LRK10L-2	RLK-Pelle
Solyc03g093330.2.1	RLK-Pelle_LRR-XI-1	RLK-Pelle
Solyc03g093380.1.1	RLK-Pelle_LRR-I-1	RLK-Pelle
Solyc03g093450.2.1	RLK-Pelle_RLCK-IXb	RLK-Pelle
Solyc03g093460.2.1	RLK-Pelle_LRR-III	RLK-Pelle
Solyc03g095490.2.1	RLK-Pelle_LRR-III	RLK-Pelle
Solyc03g096190.1.1	RLK-Pelle_LRR-XII-1	RLK-Pelle
Solyc03g098400.1.1	RLK-Pelle_LRR-XII-1	RLK-Pelle
Solyc03g111540.1.1	RLK-Pelle_DLSV	RLK-Pelle
Solyc03g111670.2.1	RLK-Pelle_LRR-III	RLK-Pelle
Solyc03g111800.2.1	RLK-Pelle_LRR-XI-2	RLK-Pelle
Solyc03g112310.1.1	RLK-Pelle_L-LEC	RLK-Pelle
Solyc03g112580.2.1	RLK-Pelle_LRR-XI-1	RLK-Pelle
Solyc03g113450.2.1	RLK-Pelle_LRR-XIIIa	RLK-Pelle
Solyc03g114080.1.1	RLK-Pelle_LRR-III	RLK-Pelle
Solyc03g115610.2.1	RLK-Pelle_LRR-Xb-2	RLK-Pelle
Solyc03g115710.1.1	RLK-Pelle_CrRLK1L-1	RLK-Pelle
Solyc03g116760.2.1	RLK-Pelle_RLCK-XV	RLK-Pelle
Solyc03g117180.2.1	RLK-Pelle_RLCK-X	RLK-Pelle
Solyc03g117550.1.1	RLK-Pelle_RLCK-XI	RLK-Pelle
Solyc03g118330.1.1	RLK-Pelle_LRR-XII-1	RLK-Pelle
Solyc03g118510.2.1	RLK-Pelle_LRR-III	RLK-Pelle
Solyc03g119240.2.1	RLK-Pelle_WAK_LRK10L-1	RLK-Pelle
Solyc03g119340.2.1	RLK-Pelle_DLSV	RLK-Pelle
Solyc03g120110.2.1	RLK-Pelle_DLSV	RLK-Pelle
Solyc03g120760.2.1	RLK-Pelle_PERK-1	RLK-Pelle
Solyc03g121050.2.1	RLK-Pelle_LysM	RLK-Pelle
Solyc03g121440.2.1	RLK-Pelle_PERK-2	RLK-Pelle
Solyc03g121610.2.1	RLK-Pelle_Extensin	RLK-Pelle
Solyc03g122230.1.1	RLK-Pelle_LRR-III	RLK-Pelle
Solyc03g123740.2.1	RLK-Pelle_LRR-V	RLK-Pelle
Solyc03g123780.2.1	RLK-Pelle_LRR-Xb-1	RLK-Pelle
Solyc03g123860.2.1	RLK-Pelle_LRR-XI-1	RLK-Pelle
Solyc03g124050.2.1	RLK-Pelle_LRR-III	RLK-Pelle
Solyc04g005910.2.1	RLK-Pelle_LRR-II	RLK-Pelle
Solyc04g006930.2.1	RLK-Pelle_PERK-1	RLK-Pelle
Solyc04g007380.1.1	RLK-Pelle_LRK10L-2	RLK-Pelle
Solyc04g007390.2.1	RLK-Pelle_WAK_LRK10L-1	RLK-Pelle
Solyc04g007880.2.1	RLK-Pelle_DLSV	RLK-Pelle
Solyc04g008370.1.1	RLK-Pelle_DLSV	RLK-Pelle
Solyc04g008390.1.1	RLK-Pelle_DLSV	RLK-Pelle
Solyc04g008400.1.1	RLK-Pelle_DLSV	RLK-Pelle
Solyc04g008430.1.1	RLK-Pelle_LRR-Xb-1	RLK-Pelle
Solyc04g008650.2.1	RLK-Pelle_LRR-III	RLK-Pelle
Solyc04g009040.2.1	RLK-Pelle_LRR-XII-1	RLK-Pelle
Solyc04g009640.2.1	RLK-Pelle_LRR-XII-1	RLK-Pelle
Solyc04g011520.2.1	RLK-Pelle_RLCK-VIIa-2	RLK-Pelle
Solyc04g012100.1.1	RLK-Pelle_LRR-XII-1	RLK-Pelle
Solyc04g012190.1.1	RLK-Pelle_LRR-XII-1	RLK-Pelle
Solyc04g014410.2.1	RLK-Pelle_RLCK-VI	RLK-Pelle
Solyc04g014650.2.1	RLK-Pelle_LRR-XII-1	RLK-Pelle
Solyc04g014890.1.1	RLK-Pelle_LRR-XII-1	RLK-Pelle
Solyc04g014900.2.1	RLK-Pelle_LRR-XII-1	RLK-Pelle
Solyc04g014910.2.1	RLK-Pelle_LRR-XII-1	RLK-Pelle
Solyc04g015460.2.1	RLK-Pelle_SD-2b	RLK-Pelle
Solyc04g015600.2.1	RLK-Pelle_LRR-XI-1	RLK-Pelle
Solyc04g015980.2.1	RLK-Pelle_LRR-XII-1	RLK-Pelle
Solyc04g039730.2.1	RLK-Pelle_LRR-II	RLK-Pelle
Solyc04g045600.2.1	RLK-Pelle_RLCK-X	RLK-Pelle
Solyc04g049400.2.1	RLK-Pelle_RLCK-IXb	RLK-Pelle
Solyc04g049650.1.1	RLK-Pelle_RLCK-VIIa-1	RLK-Pelle
Solyc04g050170.2.1	RLK-Pelle_LRR-XI-1	RLK-Pelle
Solyc04g050970.2.1	RLK-Pelle_RLCK-VIIa-1	RLK-Pelle
Solyc04g051510.1.1	RLK-Pelle_LRR-Xb-1	RLK-Pelle
Solyc04g054200.2.1	RLK-Pelle_LRR-III	RLK-Pelle
Solyc04g057930.2.1	RLK-Pelle_RLCK-VI	RLK-Pelle
Solyc04g058110.2.1	RLK-Pelle_DLSV	RLK-Pelle
Solyc04g063370.1.1	RLK-Pelle_PERK-2	RLK-Pelle
Solyc04g064940.2.1	RLK-Pelle_LRR-XI-1	RLK-Pelle
Solyc04g071000.1.1	RLK-Pelle_L-LEC	RLK-Pelle
Solyc04g071680.1.1	RLK-Pelle_LRR-XI-1	RLK-Pelle
Solyc04g071870.1.1	RLK-Pelle_LRR-Xb-1	RLK-Pelle
Solyc04g072570.2.1	RLK-Pelle_LRR-II	RLK-Pelle
Solyc04g074000.2.1	RLK-Pelle_LRR-XI-1	RLK-Pelle
Solyc04g074010.1.1	RLK-Pelle_LRR-XI-1	RLK-Pelle
Solyc04g074020.2.1	RLK-Pelle_LRR-XI-1	RLK-Pelle
Solyc04g074030.2.1	RLK-Pelle_LRR-XI-1	RLK-Pelle
Solyc04g074050.2.1	RLK-Pelle_LRR-XI-1	RLK-Pelle
Solyc04g075000.1.1	RLK-Pelle_CR4L	RLK-Pelle
Solyc04g076990.2.1	RLK-Pelle_LRR-XI-1	RLK-Pelle
Solyc04g077010.2.1	RLK-Pelle_LRR-XI-1	RLK-Pelle
Solyc04g077270.2.1	RLK-Pelle_DLSV	RLK-Pelle
Solyc04g077280.2.1	RLK-Pelle_DLSV	RLK-Pelle
Solyc04g077300.2.1	RLK-Pelle_DLSV	RLK-Pelle
Solyc04g077310.2.1	RLK-Pelle_DLSV	RLK-Pelle
Solyc04g077330.2.1	RLK-Pelle_DLSV	RLK-Pelle
Solyc04g077340.2.1	RLK-Pelle_DLSV	RLK-Pelle
Solyc04g077360.2.1	RLK-Pelle_DLSV	RLK-Pelle
Solyc04g077370.1.1	RLK-Pelle_DLSV	RLK-Pelle
Solyc04g077380.2.1	RLK-Pelle_DLSV	RLK-Pelle
Solyc04g077390.2.1	RLK-Pelle_DLSV	RLK-Pelle
Solyc04g078410.2.1	RLK-Pelle_SD-2b	RLK-Pelle
Solyc04g078590.2.1	RLK-Pelle_LRR-III	RLK-Pelle
Solyc04g078700.2.1	RLK-Pelle_RLCK-V	RLK-Pelle
Solyc04g079690.2.1	RLK-Pelle_PERK-2	RLK-Pelle
Solyc04g079710.2.1	RLK-Pelle_WAK_LRK10L-1	RLK-Pelle
Solyc04g081080.1.1	RLK-Pelle_LRR-VII-3	RLK-Pelle
Solyc04g081590.2.1	RLK-Pelle_LRR-XI-1	RLK-Pelle
Solyc04g082260.2.1	RLK-Pelle_RLCK-XII-1	RLK-Pelle
Solyc04g082500.2.1	RLK-Pelle_RLCK-VIIa-2	RLK-Pelle
Solyc04g082510.2.1	RLK-Pelle_RLCK-VIIa-1	RLK-Pelle
Solyc05g005060.2.1	RLK-Pelle_DLSV	RLK-Pelle
Solyc05g005070.2.1	RLK-Pelle_DLSV	RLK-Pelle
Solyc05g005140.2.1	RLK-Pelle_LRR-II	RLK-Pelle
Solyc05g005660.1.1	RLK-Pelle_URK-2	RLK-Pelle
Solyc05g006570.1.1	RLK-Pelle_LRR-Xa	RLK-Pelle
Solyc05g007050.2.1	RLK-Pelle_RLCK-VIIa-2	RLK-Pelle
Solyc05g007120.2.1	RLK-Pelle_LRR-VI-1	RLK-Pelle
Solyc05g007140.2.1	RLK-Pelle_RLCK-VIIa-2	RLK-Pelle
Solyc05g007230.2.1	RLK-Pelle_LRR-XI-1	RLK-Pelle
Solyc05g008310.2.1	RLK-Pelle_DLSV	RLK-Pelle
Solyc05g008860.2.1	RLK-Pelle_LRR-III	RLK-Pelle
Solyc05g008930.2.1	RLK-Pelle_WAK_LRK10L-1	RLK-Pelle
Solyc05g008940.2.1	RLK-Pelle_WAK_LRK10L-1	RLK-Pelle
Solyc05g008950.2.1	RLK-Pelle_WAK_LRK10L-1	RLK-Pelle
Solyc05g008960.2.1	RLK-Pelle_WAK_LRK10L-1	RLK-Pelle
Solyc05g008970.1.1	RLK-Pelle_WAK_LRK10L-1	RLK-Pelle
Solyc05g008980.2.1	RLK-Pelle_WAK_LRK10L-1	RLK-Pelle
Solyc05g008990.2.1	RLK-Pelle_WAK_LRK10L-1	RLK-Pelle
Solyc05g009010.1.1	RLK-Pelle_WAK_LRK10L-1	RLK-Pelle
Solyc05g009040.2.1	RLK-Pelle_LRK10L-2	RLK-Pelle
Solyc05g009050.2.1	RLK-Pelle_LRK10L-2	RLK-Pelle
Solyc05g009090.1.1	RLK-Pelle_LRK10L-2	RLK-Pelle
Solyc05g009100.2.1	RLK-Pelle_LRR-III	RLK-Pelle
Solyc05g010140.2.1	RLK-Pelle_PERK-1	RLK-Pelle
Solyc05g010400.2.1	RLK-Pelle_LRR-II	RLK-Pelle
Solyc05g010530.2.1	RLK-Pelle_WAK_LRK10L-1	RLK-Pelle
Solyc05g013270.1.1	RLK-Pelle_CrRLK1L-1	RLK-Pelle
Solyc05g013290.1.1	RLK-Pelle_CrRLK1L-1	RLK-Pelle
Solyc05g013300.1.1	RLK-Pelle_CrRLK1L-1	RLK-Pelle
Solyc05g013310.1.1	RLK-Pelle_CrRLK1L-1	RLK-Pelle
Solyc05g013320.1.1	RLK-Pelle_CrRLK1L-1	RLK-Pelle
Solyc05g014240.2.1	RLK-Pelle_LRR-I-1	RLK-Pelle
Solyc05g015150.2.1	RLK-Pelle_LRR-III	RLK-Pelle
Solyc05g023760.2.1	RLK-Pelle_LRR-XI-2	RLK-Pelle
Solyc05g024290.2.1	RLK-Pelle_RLCK-VIIa-1	RLK-Pelle
Solyc05g025820.2.1	RLK-Pelle_RLCK-VIIa-2	RLK-Pelle
Solyc05g047550.2.1	RLK-Pelle_RLCK-IXb	RLK-Pelle
Solyc05g047570.2.1	RLK-Pelle_LRR-III	RLK-Pelle
Solyc05g051640.2.1	RLK-Pelle_LRR-XI-1	RLK-Pelle
Solyc05g052350.2.1	RLK-Pelle_LRR-III	RLK-Pelle
Solyc05g052590.1.1	RLK-Pelle_CR4L	RLK-Pelle
Solyc05g053010.1.1	RLK-Pelle_L-LEC	RLK-Pelle
Solyc05g053230.2.1	RLK-Pelle_RLCK-VIII	RLK-Pelle
Solyc05g053930.2.1	RLK-Pelle_RLCK-VIIa-2	RLK-Pelle
Solyc05g054680.1.1	RLK-Pelle_CrRLK1L-1	RLK-Pelle
Solyc05g054860.1.1	RLK-Pelle_CrRLK1L-1	RLK-Pelle
Solyc05g055860.2.1	RLK-Pelle_RLCK-VIIa-1	RLK-Pelle
Solyc05g056200.1.1	RLK-Pelle_LysM	RLK-Pelle
Solyc05g056370.2.1	RLK-Pelle_LRR-II	RLK-Pelle
Solyc06g005230.1.1	RLK-Pelle_CrRLK1L-1	RLK-Pelle
Solyc06g005500.2.1	RLK-Pelle_RLCK-VIIa-2	RLK-Pelle
Solyc06g005520.2.1	RLK-Pelle_RLCK-VIIa-2	RLK-Pelle
Solyc06g005880.2.1	RLK-Pelle_LRR-XII-1	RLK-Pelle
Solyc06g006010.1.1	RLK-Pelle_LRR-XII-1	RLK-Pelle
Solyc06g006020.1.1	RLK-Pelle_LRR-XII-1	RLK-Pelle
Solyc06g006030.1.1	RLK-Pelle_LRR-XII-1	RLK-Pelle
Solyc06g006040.1.1	RLK-Pelle_LRR-XII-1	RLK-Pelle
Solyc06g006070.1.1	RLK-Pelle_LRR-XII-1	RLK-Pelle
Solyc06g008890.2.1	RLK-Pelle_SD-2b	RLK-Pelle
Solyc06g048560.1.1	RLK-Pelle_LRR-III	RLK-Pelle
Solyc06g048620.2.1	RLK-Pelle_LRR-VII-1	RLK-Pelle
Solyc06g048740.1.1	RLK-Pelle_LRR-XII-1	RLK-Pelle
Solyc06g048950.2.1	RLK-Pelle_LRR-VII-1	RLK-Pelle
Solyc06g050560.2.1	RLK-Pelle_LRR-III	RLK-Pelle
Solyc06g051030.2.1	RLK-Pelle_LRR-VI-2	RLK-Pelle
Solyc06g051540.2.1	RLK-Pelle_CR4L	RLK-Pelle
Solyc06g054480.2.1	RLK-Pelle_RLCK-VI	RLK-Pelle
Solyc06g060680.1.1	RLK-Pelle_RLCK-XII-2	RLK-Pelle
Solyc06g060690.2.1	RLK-Pelle_RLCK-XII-2	RLK-Pelle
Solyc06g062920.2.1	RLK-Pelle_RLCK-VIIa-2	RLK-Pelle
Solyc06g063150.2.1	RLK-Pelle_LRR-V	RLK-Pelle
Solyc06g063360.2.1	RLK-Pelle_LRR-V	RLK-Pelle
Solyc06g065260.2.1	RLK-Pelle_LRR-XI-1	RLK-Pelle
Solyc06g068910.2.1	RLK-Pelle_LRR-III	RLK-Pelle
Solyc06g069610.1.1	RLK-Pelle_LysM	RLK-Pelle
Solyc06g069650.2.1	RLK-Pelle_LRR-Xb-2	RLK-Pelle
Solyc06g071810.1.1	RLK-Pelle_LRR-XI-2	RLK-Pelle
Solyc06g074070.2.1	RLK-Pelle_LRR-IX	RLK-Pelle
Solyc06g075030.1.1	RLK-Pelle_LysM	RLK-Pelle
Solyc06g075550.2.1	RLK-Pelle_RLCK-VIIa-1	RLK-Pelle
Solyc06g076600.1.1	RLK-Pelle_RLCK-XII-1	RLK-Pelle
Solyc06g076910.1.1	RLK-Pelle_LRR-XII-1	RLK-Pelle
Solyc06g082610.2.1	RLK-Pelle_LRR-III	RLK-Pelle
Solyc06g082920.2.1	RLK-Pelle_LRR-Xa	RLK-Pelle
Solyc06g083500.2.1	RLK-Pelle_RLCK-VIIa-1	RLK-Pelle
Solyc07g005010.2.1	RLK-Pelle_LRR-XI-1	RLK-Pelle
Solyc07g005110.2.1	RLK-Pelle_DLSV	RLK-Pelle
Solyc07g005540.1.1	RLK-Pelle_LRR-VII-2	RLK-Pelle
Solyc07g006110.2.1	RLK-Pelle_LRR-II	RLK-Pelle
Solyc07g006480.2.1	RLK-Pelle_LRR-Xa	RLK-Pelle
Solyc07g006610.2.1	RLK-Pelle_RLCK-XV	RLK-Pelle
Solyc07g006620.2.1	RLK-Pelle_RLCK-VI	RLK-Pelle
Solyc07g006770.2.1	RLK-Pelle_LRR-XII-1	RLK-Pelle
Solyc07g007020.2.1	RLK-Pelle_WAK	RLK-Pelle
Solyc07g007780.2.1	RLK-Pelle_RLCK-IV	RLK-Pelle
Solyc07g007980.2.1	RLK-Pelle_RLCK-VIIa-2	RLK-Pelle
Solyc07g017230.2.1	RLK-Pelle_LRR-III	RLK-Pelle
Solyc07g018140.2.1	RLK-Pelle_RLCK-VI	RLK-Pelle
Solyc07g018180.1.1	RLK-Pelle_LRR-XII-1	RLK-Pelle
Solyc07g018190.2.1	RLK-Pelle_LRR-XII-1	RLK-Pelle
Solyc07g027020.2.1	RLK-Pelle_PERK-2	RLK-Pelle
Solyc07g039340.2.1	RLK-Pelle_Extensin	RLK-Pelle
Solyc07g040940.2.1	RLK-Pelle_RLCK-IXb	RLK-Pelle
Solyc07g041940.2.1	RLK-Pelle_RLCK-VIIa-2	RLK-Pelle
Solyc07g042590.2.1	RLK-Pelle_RLCK-VIIa-2	RLK-Pelle
Solyc07g049180.2.1	RLK-Pelle_LysM	RLK-Pelle
Solyc07g053100.2.1	RLK-Pelle_DLSV	RLK-Pelle
Solyc07g053120.2.1	RLK-Pelle_DLSV	RLK-Pelle
Solyc07g053130.2.1	RLK-Pelle_DLSV	RLK-Pelle
Solyc07g053220.1.1	RLK-Pelle_SD-2b	RLK-Pelle
Solyc07g053600.2.1	RLK-Pelle_LRR-XI-1	RLK-Pelle
Solyc07g054500.2.1	RLK-Pelle_LRR-V	RLK-Pelle
Solyc07g055180.2.1	RLK-Pelle_Extensin	RLK-Pelle
Solyc07g055400.1.1	RLK-Pelle_SD-2b	RLK-Pelle
Solyc07g055410.1.1	RLK-Pelle_SD-2b	RLK-Pelle
Solyc07g055420.1.1	RLK-Pelle_SD-2b	RLK-Pelle
Solyc07g055560.2.1	RLK-Pelle_SD-2b	RLK-Pelle
Solyc07g055570.1.1	RLK-Pelle_SD-2b	RLK-Pelle
Solyc07g055580.1.1	RLK-Pelle_SD-2b	RLK-Pelle
Solyc07g055630.2.1	RLK-Pelle_SD-2b	RLK-Pelle
Solyc07g055640.1.1	RLK-Pelle_SD-2b	RLK-Pelle
Solyc07g055650.1.1	RLK-Pelle_SD-2b	RLK-Pelle
Solyc07g055670.1.1	RLK-Pelle_SD-2b	RLK-Pelle
Solyc07g055810.2.1	RLK-Pelle_DLSV	RLK-Pelle
Solyc07g056270.2.1	RLK-Pelle_RLCK-V	RLK-Pelle
Solyc07g056410.2.1	RLK-Pelle_LRR-XI-1	RLK-Pelle
Solyc07g062040.2.1	RLK-Pelle_LRR-XIIIa	RLK-Pelle
Solyc07g062170.1.1	RLK-Pelle_RLCK-XIII	RLK-Pelle
Solyc07g062620.2.1	RLK-Pelle_DLSV	RLK-Pelle
Solyc07g063000.2.1	RLK-Pelle_LRR-Xb-1	RLK-Pelle
Solyc07g063480.2.1	RLK-Pelle_CrRLK1L-1	RLK-Pelle
Solyc07g063700.1.1	RLK-Pelle_DLSV	RLK-Pelle
Solyc07g063710.1.1	RLK-Pelle_DLSV	RLK-Pelle
Solyc07g063720.1.1	RLK-Pelle_DLSV	RLK-Pelle
Solyc07g063730.1.1	RLK-Pelle_DLSV	RLK-Pelle
Solyc07g063750.2.1	RLK-Pelle_DLSV	RLK-Pelle
Solyc07g063770.2.1	RLK-Pelle_DLSV	RLK-Pelle
Solyc07g063780.1.1	RLK-Pelle_DLSV	RLK-Pelle
Solyc07g063820.2.1	RLK-Pelle_DLSV	RLK-Pelle
Solyc07g063950.2.1	RLK-Pelle_LRR-I-2	RLK-Pelle
Solyc07g064340.2.1	RLK-Pelle_RLCK-VIIa-1	RLK-Pelle
Solyc07g065610.1.1	RLK-Pelle_L-LEC	RLK-Pelle
Solyc07g065860.2.1	RLK-Pelle_LRR-XI-1	RLK-Pelle
Solyc07g066230.2.1	RLK-Pelle_LRR-Xb-1	RLK-Pelle
Solyc07g066550.2.1	RLK-Pelle_DLSV	RLK-Pelle
Solyc08g059730.1.1	RLK-Pelle_SD-2b	RLK-Pelle
Solyc08g061250.2.1	RLK-Pelle_RLCK-VIIa-2	RLK-Pelle
Solyc08g061560.2.1	RLK-Pelle_LRR-XIIIb	RLK-Pelle
Solyc08g066210.2.1	RLK-Pelle_LRR-XI-1	RLK-Pelle
Solyc08g066270.1.1	RLK-Pelle_LRR-XI-1	RLK-Pelle
Solyc08g066310.1.1	RLK-Pelle_LRR-XI-1	RLK-Pelle
Solyc08g066320.2.1	RLK-Pelle_LRR-XI-1	RLK-Pelle
Solyc08g066490.2.1	RLK-Pelle_Singleton	RLK-Pelle
Solyc08g068250.2.1	RLK-Pelle_PERK-1	RLK-Pelle
Solyc08g069170.1.1	RLK-Pelle_LRR-III	RLK-Pelle
Solyc08g069180.2.1	RLK-Pelle_RLCK-IXb	RLK-Pelle
Solyc08g074760.2.1	RLK-Pelle_LRR-XIIIa	RLK-Pelle
Solyc08g074980.2.1	RLK-Pelle_RLCK-VIIa-2	RLK-Pelle
Solyc08g075590.1.1	RLK-Pelle_LRR-XII-1	RLK-Pelle
Solyc08g075610.1.1	RLK-Pelle_LRR-XII-1	RLK-Pelle
Solyc08g076050.2.1	RLK-Pelle_DLSV	RLK-Pelle
Solyc08g076060.2.1	RLK-Pelle_DLSV	RLK-Pelle
Solyc08g077560.2.1	RLK-Pelle_RLCK-VIIa-2	RLK-Pelle
Solyc08g077630.2.1	RLK-Pelle_RLCK-VIIa-2	RLK-Pelle
Solyc08g079460.2.1	RLK-Pelle_LRR-IV	RLK-Pelle
Solyc08g079740.2.1	RLK-Pelle_LRR-VII-1	RLK-Pelle
Solyc08g080830.2.1	RLK-Pelle_LRR-VI-2	RLK-Pelle
Solyc08g081940.2.1	RLK-Pelle_LRR-III	RLK-Pelle
Solyc08g082460.2.1	RLK-Pelle_LRR-III	RLK-Pelle
Solyc09g005000.1.1	RLK-Pelle_L-LEC	RLK-Pelle
Solyc09g005170.1.1	RLK-Pelle_WAK	RLK-Pelle
Solyc09g005190.1.1	RLK-Pelle_LRR-VIII-1	RLK-Pelle
Solyc09g007110.2.1	RLK-Pelle_LRR-III	RLK-Pelle
Solyc09g007170.2.1	RLK-Pelle_RLCK-VIIa-1	RLK-Pelle
Solyc09g007280.2.1	RLK-Pelle_LRR-I-1	RLK-Pelle
Solyc09g007510.1.1	RLK-Pelle_L-LEC	RLK-Pelle
Solyc09g007730.2.1	RLK-Pelle_DLSV	RLK-Pelle
Solyc09g007750.2.1	RLK-Pelle_CR4L	RLK-Pelle
Solyc09g008010.2.1	RLK-Pelle_RLCK-VIIa-2	RLK-Pelle
Solyc09g008640.1.1	RLK-Pelle_WAK_LRK10L-1	RLK-Pelle
Solyc09g008860.2.1	RLK-Pelle_LRR-III	RLK-Pelle
Solyc09g010850.2.1	RLK-Pelle_RLCK-VIIa-2	RLK-Pelle
Solyc09g011060.2.1	RLK-Pelle_L-LEC	RLK-Pelle
Solyc09g011070.1.1	RLK-Pelle_L-LEC	RLK-Pelle
Solyc09g011200.1.1	RLK-Pelle_WAK_LRK10L-1	RLK-Pelle
Solyc09g011330.1.1	RLK-Pelle_SD-2b	RLK-Pelle
Solyc09g011750.2.1	RLK-Pelle_RLCK-XII-1	RLK-Pelle
Solyc09g011990.1.1	RLK-Pelle_L-LEC	RLK-Pelle
Solyc09g012000.1.1	RLK-Pelle_L-LEC	RLK-Pelle
Solyc09g014470.1.1	RLK-Pelle_DLSV	RLK-Pelle
Solyc09g014710.2.1	RLK-Pelle_WAK	RLK-Pelle
Solyc09g014720.1.1	RLK-Pelle_WAK	RLK-Pelle
Solyc09g014730.2.1	RLK-Pelle_WAK	RLK-Pelle
Solyc09g014740.2.1	RLK-Pelle_WAK	RLK-Pelle
Solyc09g015170.2.1	RLK-Pelle_LRR-III	RLK-Pelle
Solyc09g015240.1.1	RLK-Pelle_WAK	RLK-Pelle
Solyc09g015520.2.1	RLK-Pelle_LRR-VII-1	RLK-Pelle
Solyc09g015830.1.1	RLK-Pelle_CrRLK1L-1	RLK-Pelle
Solyc09g030450.2.1	RLK-Pelle_LRR-III	RLK-Pelle
Solyc09g042260.2.1	RLK-Pelle_RLCK-II	RLK-Pelle
Solyc09g055180.2.1	RLK-Pelle_LRR-VIII-1	RLK-Pelle
Solyc09g055570.2.1	RLK-Pelle_CrRLK1L-1	RLK-Pelle
Solyc09g057680.2.1	RLK-Pelle_LRR-IX	RLK-Pelle
Solyc09g060110.2.1	RLK-Pelle_LRR-I-1	RLK-Pelle
Solyc09g061330.1.1	RLK-Pelle_RLCK-VIIa-1	RLK-Pelle
Solyc09g061930.2.1	RLK-Pelle_LRR-III	RLK-Pelle
Solyc09g064270.2.1	RLK-Pelle_Extensin	RLK-Pelle
Solyc09g064520.2.1	RLK-Pelle_LRR-XI-1	RLK-Pelle
Solyc09g072510.1.1	RLK-Pelle_RLCK-VI	RLK-Pelle
Solyc09g072810.2.1	RLK-Pelle_LRR-XI-1	RLK-Pelle
Solyc09g074240.1.1	RLK-Pelle_RKF3	RLK-Pelle
Solyc09g074250.2.1	RLK-Pelle_RLCK-VI	RLK-Pelle
Solyc09g075720.2.1	RLK-Pelle_RLCK-VIIa-2	RLK-Pelle
Solyc09g075910.1.1	RLK-Pelle_SD-2b	RLK-Pelle
Solyc09g075920.1.1	RLK-Pelle_SD-2b	RLK-Pelle
Solyc09g083210.2.1	RLK-Pelle_LysM	RLK-Pelle
Solyc09g091260.2.1	RLK-Pelle_LRR-XI-1	RLK-Pelle
Solyc09g091400.2.1	RLK-Pelle_LRR-XI-1	RLK-Pelle
Solyc09g091990.2.1	RLK-Pelle_L-LEC	RLK-Pelle
Solyc09g092460.2.1	RLK-Pelle_LRR-IX	RLK-Pelle
Solyc09g098290.2.1	RLK-Pelle_LRR-VII-1	RLK-Pelle
Solyc09g098420.1.1	RLK-Pelle_LRR-Xb-1	RLK-Pelle
Solyc10g005300.2.1	RLK-Pelle_RLCK-VIIa-1	RLK-Pelle
Solyc10g005440.1.1	RLK-Pelle_DLSV	RLK-Pelle
Solyc10g005630.2.1	RLK-Pelle_DLSV	RLK-Pelle
Solyc10g006680.1.1	RLK-Pelle_DLSV	RLK-Pelle
Solyc10g006710.2.1	RLK-Pelle_DLSV	RLK-Pelle
Solyc10g006720.2.1	RLK-Pelle_DLSV	RLK-Pelle
Solyc10g006870.1.1	RLK-Pelle_CrRLK1L-1	RLK-Pelle
Solyc10g008960.1.1	RLK-Pelle_CR4L	RLK-Pelle
Solyc10g012170.2.1	RLK-Pelle_RLCK-IV	RLK-Pelle
Solyc10g047140.1.1	RLK-Pelle_LRR-II	RLK-Pelle
Solyc10g047810.1.1	RLK-Pelle_L-LEC	RLK-Pelle
Solyc10g051330.1.1	RLK-Pelle_PERK-1	RLK-Pelle
Solyc10g074710.1.1	RLK-Pelle_RLCK-VIIa-2	RLK-Pelle
Solyc10g074890.1.1	RLK-Pelle_LRR-VIII-1	RLK-Pelle
Solyc10g074900.1.1	RLK-Pelle_LRR-VIII-1	RLK-Pelle
Solyc10g075040.1.1	RLK-Pelle_RLCK-II	RLK-Pelle
Solyc10g076530.1.1	RLK-Pelle_WAK	RLK-Pelle
Solyc10g076550.1.1	RLK-Pelle_WAK	RLK-Pelle
Solyc10g076560.1.1	RLK-Pelle_WAK_LRK10L-1	RLK-Pelle
Solyc10g076760.1.1	RLK-Pelle_DLSV	RLK-Pelle
Solyc10g079170.1.1	RLK-Pelle_LRR-XI-1	RLK-Pelle
Solyc10g080510.1.1	RLK-Pelle_L-LEC	RLK-Pelle
Solyc10g080580.1.1	RLK-Pelle_RLCK-VIII	RLK-Pelle
Solyc10g081420.1.1	RLK-Pelle_LRR-VI-1	RLK-Pelle
Solyc10g081910.1.1	RLK-Pelle_LRR-IX	RLK-Pelle
Solyc10g084250.1.1	RLK-Pelle_L-LEC	RLK-Pelle
Solyc10g084390.1.1	RLK-Pelle_RLCK-VIIa-1	RLK-Pelle
Solyc10g084770.1.1	RLK-Pelle_RLCK-VIIa-2	RLK-Pelle
Solyc10g084860.1.1	RLK-Pelle_L-LEC	RLK-Pelle
Solyc10g085000.1.1	RLK-Pelle_RLCK-XII-1	RLK-Pelle
Solyc10g085120.1.1	RLK-Pelle_LRR-XII-1	RLK-Pelle
Solyc10g085670.1.1	RLK-Pelle_LRR-VIII-1	RLK-Pelle
Solyc10g085990.1.1	RLK-Pelle_RLCK-VIIa-1	RLK-Pelle
Solyc11g005630.1.1	RLK-Pelle_SD-2b	RLK-Pelle
Solyc11g006040.1.1	RLK-Pelle_LRR-IX	RLK-Pelle
Solyc11g008960.1.1	RLK-Pelle_LRR-II	RLK-Pelle
Solyc11g010700.1.1	RLK-Pelle_RLCK-IXb	RLK-Pelle
Solyc11g010730.1.1	RLK-Pelle_RLCK-VI	RLK-Pelle
Solyc11g011020.1.1	RLK-Pelle_LRR-III	RLK-Pelle
Solyc11g011870.1.1	RLK-Pelle_DLSV	RLK-Pelle
Solyc11g011880.1.1	RLK-Pelle_DLSV	RLK-Pelle
Solyc11g013880.1.1	RLK-Pelle_SD-2b	RLK-Pelle
Solyc11g017270.1.1	RLK-Pelle_LRR-XI-1	RLK-Pelle
Solyc11g017280.1.1	RLK-Pelle_LRR-XI-1	RLK-Pelle
Solyc11g020230.1.1	RLK-Pelle_CR4L	RLK-Pelle
Solyc11g020260.1.1	RLK-Pelle_LRR-XII-1	RLK-Pelle
Solyc11g020280.1.1	RLK-Pelle_LRR-XI-1	RLK-Pelle
Solyc11g044460.1.1	RLK-Pelle_PERK-1	RLK-Pelle
Solyc11g044940.1.1	RLK-Pelle_CR4L	RLK-Pelle
Solyc11g062400.1.1	RLK-Pelle_RLCK-VIIa-2	RLK-Pelle
Solyc11g064890.1.1	RLK-Pelle_RLCK-XII-1	RLK-Pelle
Solyc11g065950.1.1	RLK-Pelle_RLCK-IXb	RLK-Pelle
Solyc11g069590.1.1	RLK-Pelle_RLCK-XVI	RLK-Pelle
Solyc11g069960.1.1	RLK-Pelle_LRR-III	RLK-Pelle
Solyc11g071820.1.1	RLK-Pelle_URK-1	RLK-Pelle
Solyc11g071880.1.1	RLK-Pelle_LRR-III	RLK-Pelle
Solyc11g072140.1.1	RLK-Pelle_WAK	RLK-Pelle
Solyc11g072660.1.1	RLK-Pelle_RLCK-VIIa-1	RLK-Pelle
Solyc11g072910.1.1	RLK-Pelle_CrRLK1L-1	RLK-Pelle
Solyc12g005290.1.1	RLK-Pelle_DLSV	RLK-Pelle
Solyc12g005450.1.1	RLK-Pelle_RLCK-XIII	RLK-Pelle
Solyc12g006840.1.1	RLK-Pelle_DLSV	RLK-Pelle
Solyc12g007110.1.1	RLK-Pelle_PERK-1	RLK-Pelle
Solyc12g008400.1.1	RLK-Pelle_LRR-XII-1	RLK-Pelle
Solyc12g008500.1.1	RLK-Pelle_LRR-XI-1	RLK-Pelle
Solyc12g008990.1.1	RLK-Pelle_RLCK-IXb	RLK-Pelle
Solyc12g009190.1.1	RLK-Pelle_LRR-III	RLK-Pelle
Solyc12g009310.1.1	RLK-Pelle_RLCK-VIIa-2	RLK-Pelle
Solyc12g010740.1.1	RLK-Pelle_LRR-V	RLK-Pelle
Solyc12g014350.1.1	RLK-Pelle_DLSV	RLK-Pelle
Solyc12g036330.1.1	RLK-Pelle_WAK_LRK10L-1	RLK-Pelle
Solyc12g044840.1.1	RLK-Pelle_PERK-2	RLK-Pelle
Solyc12g049360.1.1	RLK-Pelle_RLCK-VIIa-2	RLK-Pelle
Solyc12g055720.1.1	RLK-Pelle_LRR-V	RLK-Pelle
Solyc12g056300.1.1	RLK-Pelle_LRR-VI-2	RLK-Pelle
Solyc12g056730.1.1	RLK-Pelle_LRR-XI-1	RLK-Pelle
Solyc12g077390.1.1	RLK-Pelle_RLCK-VIIa-2	RLK-Pelle
Solyc12g087920.1.1	RLK-Pelle_DLSV	RLK-Pelle
Solyc12g088040.1.1	RLK-Pelle_WAK_LRK10L-1	RLK-Pelle
Solyc12g088750.1.1	RLK-Pelle_RLCK-V	RLK-Pelle
Solyc12g089020.1.1	RLK-Pelle_LysM	RLK-Pelle
Solyc12g089160.1.1	RLK-Pelle_LRR-XIV	RLK-Pelle
Solyc12g096010.1.1	RLK-Pelle_RLCK-IXb	RLK-Pelle
Solyc12g096710.1.1	RLK-Pelle_LRR-Xa	RLK-Pelle
Solyc12g096720.1.1	RLK-Pelle_LRR-XI-1	RLK-Pelle
Solyc12g098100.1.1	RLK-Pelle_LRR-XI-1	RLK-Pelle
Solyc12g098570.1.1	RLK-Pelle_LRR-IX	RLK-Pelle
Solyc12g098820.1.1	RLK-Pelle_RLCK-VIII	RLK-Pelle
Solyc12g098960.1.1	RLK-Pelle_RLCK-V	RLK-Pelle
Solyc12g098980.1.1	RLK-Pelle_RLCK-VIII	RLK-Pelle
Solyc12g099830.1.1	RLK-Pelle_RLCK-XII-1	RLK-Pelle
Solyc01g079750.2.1	STE_STE11	STE
Solyc01g098980.2.1	STE_STE11	STE
Solyc01g104530.2.1	STE_STE11	STE
Solyc02g064980.1.1	STE_STE11	STE
Solyc02g065110.2.1	STE_STE11	STE
Solyc02g086790.2.1	STE_STE20-Fray	STE
Solyc02g090430.2.1	STE_STE11	STE
Solyc02g090970.1.1	STE_STE11	STE
Solyc02g090980.1.1	STE_STE11	STE
Solyc02g090990.1.1	STE_STE11	STE
Solyc03g019850.2.1	STE_STE7	STE
Solyc03g025360.2.1	STE_STE11	STE
Solyc03g097920.1.1	STE_STE7	STE
Solyc03g117640.1.1	STE_STE11	STE
Solyc03g117790.1.1	STE_STE20-Fray	STE
Solyc03g119490.2.1	STE_STE7	STE
Solyc03g123800.1.1	STE_STE7	STE
Solyc04g064590.1.1	STE_STE11	STE
Solyc04g079400.2.1	STE_STE11	STE
Solyc05g012130.2.1	STE_STE20-Pl	STE
Solyc05g050490.2.1	STE_STE20-Fray	STE
Solyc06g036080.2.1	STE_STE11	STE
Solyc06g036190.1.1	STE_STE11	STE
Solyc06g053730.1.1	STE_STE20-Fray	STE
Solyc06g065660.1.1	STE_STE11	STE
Solyc06g066130.1.1	STE_STE11	STE
Solyc06g068510.1.1	STE_STE11	STE
Solyc06g068590.2.1	STE_STE20-Fray	STE
Solyc06g084160.2.1	STE_STE11	STE
Solyc07g051860.1.1	STE_STE11	STE
Solyc07g051870.1.1	STE_STE11	STE
Solyc07g051880.1.1	STE_STE11	STE
Solyc07g051890.1.1	STE_STE11	STE
Solyc07g051930.1.1	STE_STE11	STE
Solyc07g053170.2.1	STE_STE11	STE
Solyc07g062940.2.1	STE_STE20-YSK	STE
Solyc07g064820.1.1	STE_STE11	STE
Solyc08g008550.2.1	STE_STE20-Fray	STE
Solyc08g081210.2.1	STE_STE11	STE
Solyc08g083040.2.1	STE_STE20-Fray	STE
Solyc10g017700.1.1	STE_STE20-Fray	STE
Solyc11g006000.1.1	STE_STE11	STE
Solyc11g033270.1.1	STE_STE-Pl	STE
Solyc12g005360.1.1	STE_STE11	STE
Solyc12g009020.1.1	STE_STE7	STE
Solyc12g088940.1.1	STE_STE11	STE
Solyc01g005030.2.1	TKL-Pl-1	TKL
Solyc01g010950.2.1	TKL-Pl-5	TKL
Solyc01g056690.2.1	TKL-Pl-3	TKL
Solyc01g059860.2.1	TKL_CTR1-DRK-2	TKL
Solyc01g095550.2.1	TKL_Gdt	TKL
Solyc01g096490.2.1	TKL-Pl-1	TKL
Solyc01g097980.2.1	TKL_CTR1-DRK-2	TKL
Solyc01g111880.2.1	TKL-Pl-4	TKL
Solyc02g031850.1.1	TKL-Pl-6	TKL
Solyc02g031860.2.1	TKL-Pl-6	TKL
Solyc02g031900.1.1	TKL-Pl-6	TKL
Solyc02g031910.2.1	TKL-Pl-6	TKL
Solyc02g071740.2.1	TKL-Pl-5	TKL
Solyc02g076780.2.1	TKL_CTR1-DRK-1	TKL
Solyc02g078140.2.1	TKL-Pl-4	TKL
Solyc02g083290.2.1	TKL-Pl-4	TKL
Solyc02g085620.2.1	TKL-Pl-4	TKL
Solyc02g091170.2.1	TKL-Pl-5	TKL
Solyc02g093410.2.1	TKL-Pl-4	TKL
Solyc03g005920.2.1	TKL-Pl-5	TKL
Solyc03g006400.2.1	TKL-Pl-4	TKL
Solyc03g114210.2.1	TKL-Pl-4	TKL
Solyc03g114310.2.1	TKL-Pl-4	TKL
Solyc03g119140.2.1	TKL_CTR1-DRK-2	TKL
Solyc04g014690.2.1	TKL-Pl-4	TKL
Solyc04g026210.2.1	TKL-Pl-4	TKL
Solyc04g071120.2.1	TKL-Pl-4	TKL
Solyc04g076480.2.1	TKL_CTR1-DRK-2	TKL
Solyc05g013070.2.1	TKL-Pl-5	TKL
Solyc06g068980.2.1	TKL_CTR1-DRK-2	TKL
Solyc06g071410.2.1	TKL-Pl-4	TKL
Solyc06g082190.2.1	TKL-Pl-7	TKL
Solyc07g006760.2.1	TKL-Pl-6	TKL
Solyc07g007140.2.1	TKL-Pl-6	TKL
Solyc07g042680.2.1	TKL-Pl-4	TKL
Solyc07g042890.2.1	TKL-Pl-4	TKL
Solyc07g055130.2.1	TKL_CTR1-DRK-1	TKL
Solyc07g055870.2.1	TKL-Pl-5	TKL
Solyc08g005140.2.1	TKL-Pl-4	TKL
Solyc08g007910.2.1	TKL_CTR1-DRK-2	TKL
Solyc08g008240.2.1	TKL_Gdt	TKL
Solyc08g014450.2.1	TKL-Pl-5	TKL
Solyc08g065250.2.1	TKL_CTR1-DRK-2	TKL
Solyc08g080460.1.1	TKL_CTR1-DRK-2	TKL
Solyc08g081980.2.1	TKL_Gdt	TKL
Solyc09g009090.2.1	TKL_CTR1-DRK-2	TKL
Solyc09g018060.2.1	TKL-Pl-4	TKL
Solyc09g082470.2.1	TKL-Pl-4	TKL
Solyc09g082800.2.1	TKL-Pl-2	TKL
Solyc09g091460.2.1	TKL-Pl-6	TKL
Solyc10g017490.1.1	TKL-Pl-5	TKL
Solyc10g045270.1.1	TKL-Pl-4	TKL
Solyc10g055720.1.1	TKL-Pl-4	TKL
Solyc10g083610.1.1	TKL_CTR1-DRK-2	TKL
Solyc10g085570.1.1	TKL_CTR1-DRK-2	TKL
Solyc11g012050.1.1	TKL-Pl-4	TKL
Solyc12g009340.1.1	TKL-Pl-4	TKL
Solyc12g013980.1.1	TKL_CTR1-DRK-1	TKL
Solyc12g016070.1.1	TKL-Pl-4	TKL
Solyc12g019410.1.1	TKL-Pl-5	TKL
Solyc12g062280.1.1	TKL-Pl-4	TKL
Solyc12g094410.1.1	TKL-Pl-4	TKL
Solyc12g099250.1.1	TKL_CTR1-DRK-2	TKL

## Sheet: PK up
S9 Table. Transcripts of protein kinases, receptor like proteins and transcription factors found in our study and their comparison with other studies.
Protein kinases up-regulated in tomato leaves after treatment with 10 mM BABA.
GeneID	Family	Group
Solyc07g056400.1.1	AGC_RSK-2	AGC
Solyc01g096820.2.1	CAMK_CAMK1-DCAMKL	CAMK
Solyc02g083850.2.1	CAMK_CDPK	CAMK
Solyc03g033540.2.1	CAMK_CDPK	CAMK
Solyc03g113390.2.1	CAMK_CDPK	CAMK
Solyc06g082440.1.1	CAMK_CAMKL-CHK1	CAMK
Solyc10g079130.1.1	CAMK_CDPK	CAMK
Solyc07g040720.2.1	CK1_CK1	CK1
Solyc02g082550.2.1	CMGC_SRPK	CMGC
Solyc03g115660.2.1	CMGC_CDK-CRK7-CDK9	CMGC
Solyc05g014760.2.1	CMGC_CDK-PITSLRE	CMGC
Solyc06g005170.2.1	CMGC_MAPK	CMGC
Solyc10g085720.1.1	CMGC_SRPK	CMGC
Solyc00g201160.2.1	RLK-Pelle_DLSV	RLK-Pelle
Solyc01g007960.2.1	RLK-Pelle_DLSV	RLK-Pelle
Solyc01g008500.2.1	RLK-Pelle_LRK10L-2	RLK-Pelle
Solyc01g010660.2.1	RLK-Pelle_RLCK-VIIa-2	RLK-Pelle
Solyc01g067020.2.1	RLK-Pelle_LRR-III	RLK-Pelle
Solyc01g088690.2.1	RLK-Pelle_RLCK-VIIa-2	RLK-Pelle
Solyc01g104050.2.1	RLK-Pelle_RKF3	RLK-Pelle
Solyc01g112220.2.1	RLK-Pelle_RLCK-VIIa-2	RLK-Pelle
Solyc02g014030.1.1	RLK-Pelle_CrRLK1L-1	RLK-Pelle
Solyc02g031790.1.1	RLK-Pelle_LRR-XII-1	RLK-Pelle
Solyc02g068300.2.1	RLK-Pelle_L-LEC	RLK-Pelle
Solyc02g068830.1.1	RLK-Pelle_LRR-XII-1	RLK-Pelle
Solyc02g070910.1.1	RLK-Pelle_LRR-XII-1	RLK-Pelle
Solyc02g071820.2.1	RLK-Pelle_DLSV	RLK-Pelle
Solyc02g072070.2.1	RLK-Pelle_SD-2b	RLK-Pelle
Solyc02g072400.1.1	RLK-Pelle_LRR-XII-1	RLK-Pelle
Solyc02g078170.1.1	RLK-Pelle_L-LEC	RLK-Pelle
Solyc02g078530.2.1	RLK-Pelle_DLSV	RLK-Pelle
Solyc02g079570.2.1	RLK-Pelle_DLSV	RLK-Pelle
Solyc02g079590.2.1	RLK-Pelle_DLSV	RLK-Pelle
Solyc02g079710.2.1	RLK-Pelle_DLSV	RLK-Pelle
Solyc02g079990.2.1	RLK-Pelle_DLSV	RLK-Pelle
Solyc02g080010.2.1	RLK-Pelle_DLSV	RLK-Pelle
Solyc02g080040.2.1	RLK-Pelle_DLSV	RLK-Pelle
Solyc02g080070.2.1	RLK-Pelle_DLSV	RLK-Pelle
Solyc02g080080.2.1	RLK-Pelle_DLSV	RLK-Pelle
Solyc02g081500.2.1	RLK-Pelle_LRK10L-2	RLK-Pelle
Solyc02g086210.2.1	RLK-Pelle_LRK10L-2	RLK-Pelle
Solyc02g089900.1.1	RLK-Pelle_LysM	RLK-Pelle
Solyc02g089920.1.1	RLK-Pelle_LysM	RLK-Pelle
Solyc02g090110.2.1	RLK-Pelle_WAK_LRK10L-1	RLK-Pelle
Solyc03g006080.2.1	RLK-Pelle_LRR-XII-1	RLK-Pelle
Solyc03g006130.2.1	RLK-Pelle_LRR-VI-2	RLK-Pelle
Solyc03g007210.2.1	RLK-Pelle_LRK10L-2	RLK-Pelle
Solyc03g032150.2.1	RLK-Pelle_RLCK-VIIa-2	RLK-Pelle
Solyc03g078360.1.1	RLK-Pelle_SD-2b	RLK-Pelle
Solyc03g078370.1.1	RLK-Pelle_SD-2b	RLK-Pelle
Solyc03g083470.2.1	RLK-Pelle_LRK10L-2	RLK-Pelle
Solyc03g096190.1.1	RLK-Pelle_LRR-XII-1	RLK-Pelle
Solyc03g111540.1.1	RLK-Pelle_DLSV	RLK-Pelle
Solyc03g112310.1.1	RLK-Pelle_L-LEC	RLK-Pelle
Solyc03g115610.2.1	RLK-Pelle_LRR-Xb-2	RLK-Pelle
Solyc03g119240.2.1	RLK-Pelle_WAK_LRK10L-1	RLK-Pelle
Solyc03g119340.2.1	RLK-Pelle_DLSV	RLK-Pelle
Solyc03g120110.2.1	RLK-Pelle_DLSV	RLK-Pelle
Solyc03g123780.2.1	RLK-Pelle_LRR-Xb-1	RLK-Pelle
Solyc04g007380.1.1	RLK-Pelle_LRK10L-2	RLK-Pelle
Solyc04g007390.2.1	RLK-Pelle_WAK_LRK10L-1	RLK-Pelle
Solyc04g007880.2.1	RLK-Pelle_DLSV	RLK-Pelle
Solyc04g015460.2.1	RLK-Pelle_SD-2b	RLK-Pelle
Solyc04g071870.1.1	RLK-Pelle_LRR-Xb-1	RLK-Pelle
Solyc04g074000.2.1	RLK-Pelle_LRR-XI-1	RLK-Pelle
Solyc04g074020.2.1	RLK-Pelle_LRR-XI-1	RLK-Pelle
Solyc04g074030.2.1	RLK-Pelle_LRR-XI-1	RLK-Pelle
Solyc04g076990.2.1	RLK-Pelle_LRR-XI-1	RLK-Pelle
Solyc04g077270.2.1	RLK-Pelle_DLSV	RLK-Pelle
Solyc04g077280.2.1	RLK-Pelle_DLSV	RLK-Pelle
Solyc04g077300.2.1	RLK-Pelle_DLSV	RLK-Pelle
Solyc04g077310.2.1	RLK-Pelle_DLSV	RLK-Pelle
Solyc04g082500.2.1	RLK-Pelle_RLCK-VIIa-2	RLK-Pelle
Solyc05g005070.2.1	RLK-Pelle_DLSV	RLK-Pelle
Solyc05g007140.2.1	RLK-Pelle_RLCK-VIIa-2	RLK-Pelle
Solyc05g008980.2.1	RLK-Pelle_WAK_LRK10L-1	RLK-Pelle
Solyc05g008990.2.1	RLK-Pelle_WAK_LRK10L-1	RLK-Pelle
Solyc05g009010.1.1	RLK-Pelle_WAK_LRK10L-1	RLK-Pelle
Solyc05g009040.2.1	RLK-Pelle_LRK10L-2	RLK-Pelle
Solyc05g009090.1.1	RLK-Pelle_LRK10L-2	RLK-Pelle
Solyc05g025820.2.1	RLK-Pelle_RLCK-VIIa-2	RLK-Pelle
Solyc05g053010.1.1	RLK-Pelle_L-LEC	RLK-Pelle
Solyc06g005500.2.1	RLK-Pelle_RLCK-VIIa-2	RLK-Pelle
Solyc06g051030.2.1	RLK-Pelle_LRR-VI-2	RLK-Pelle
Solyc06g060680.1.1	RLK-Pelle_RLCK-XII-2	RLK-Pelle
Solyc06g060690.2.1	RLK-Pelle_RLCK-XII-2	RLK-Pelle
Solyc06g062920.2.1	RLK-Pelle_RLCK-VIIa-2	RLK-Pelle
Solyc06g069650.2.1	RLK-Pelle_LRR-Xb-2	RLK-Pelle
Solyc06g071810.1.1	RLK-Pelle_LRR-XI-2	RLK-Pelle
Solyc07g005110.2.1	RLK-Pelle_DLSV	RLK-Pelle
Solyc07g006480.2.1	RLK-Pelle_LRR-Xa	RLK-Pelle
Solyc07g006770.2.1	RLK-Pelle_LRR-XII-1	RLK-Pelle
Solyc07g041940.2.1	RLK-Pelle_RLCK-VIIa-2	RLK-Pelle
Solyc07g049180.2.1	RLK-Pelle_LysM	RLK-Pelle
Solyc07g053220.1.1	RLK-Pelle_SD-2b	RLK-Pelle
Solyc07g055560.2.1	RLK-Pelle_SD-2b	RLK-Pelle
Solyc07g055630.2.1	RLK-Pelle_SD-2b	RLK-Pelle
Solyc07g055670.1.1	RLK-Pelle_SD-2b	RLK-Pelle
Solyc07g063480.2.1	RLK-Pelle_CrRLK1L-1	RLK-Pelle
Solyc07g063730.1.1	RLK-Pelle_DLSV	RLK-Pelle
Solyc08g066210.2.1	RLK-Pelle_LRR-XI-1	RLK-Pelle
Solyc08g066310.1.1	RLK-Pelle_LRR-XI-1	RLK-Pelle
Solyc08g066320.2.1	RLK-Pelle_LRR-XI-1	RLK-Pelle
Solyc08g077560.2.1	RLK-Pelle_RLCK-VIIa-2	RLK-Pelle
Solyc09g005000.1.1	RLK-Pelle_L-LEC	RLK-Pelle
Solyc09g007730.2.1	RLK-Pelle_DLSV	RLK-Pelle
Solyc09g008010.2.1	RLK-Pelle_RLCK-VIIa-2	RLK-Pelle
Solyc09g010850.2.1	RLK-Pelle_RLCK-VIIa-2	RLK-Pelle
Solyc09g011330.1.1	RLK-Pelle_SD-2b	RLK-Pelle
Solyc09g011990.1.1	RLK-Pelle_L-LEC	RLK-Pelle
Solyc09g015830.1.1	RLK-Pelle_CrRLK1L-1	RLK-Pelle
Solyc09g072810.2.1	RLK-Pelle_LRR-XI-1	RLK-Pelle
Solyc09g075910.1.1	RLK-Pelle_SD-2b	RLK-Pelle
Solyc09g075920.1.1	RLK-Pelle_SD-2b	RLK-Pelle
Solyc09g083210.2.1	RLK-Pelle_LysM	RLK-Pelle
Solyc09g091990.2.1	RLK-Pelle_L-LEC	RLK-Pelle
Solyc10g005630.2.1	RLK-Pelle_DLSV	RLK-Pelle
Solyc10g006710.2.1	RLK-Pelle_DLSV	RLK-Pelle
Solyc10g006720.2.1	RLK-Pelle_DLSV	RLK-Pelle
Solyc10g006870.1.1	RLK-Pelle_CrRLK1L-1	RLK-Pelle
Solyc10g076560.1.1	RLK-Pelle_WAK_LRK10L-1	RLK-Pelle
Solyc10g084860.1.1	RLK-Pelle_L-LEC	RLK-Pelle
Solyc11g005630.1.1	RLK-Pelle_SD-2b	RLK-Pelle
Solyc11g017270.1.1	RLK-Pelle_LRR-XI-1	RLK-Pelle
Solyc11g017280.1.1	RLK-Pelle_LRR-XI-1	RLK-Pelle
Solyc11g020230.1.1	RLK-Pelle_CR4L	RLK-Pelle
Solyc11g062400.1.1	RLK-Pelle_RLCK-VIIa-2	RLK-Pelle
Solyc11g069960.1.1	RLK-Pelle_LRR-III	RLK-Pelle
Solyc11g072660.1.1	RLK-Pelle_RLCK-VIIa-1	RLK-Pelle
Solyc12g005450.1.1	RLK-Pelle_RLCK-XIII	RLK-Pelle
Solyc12g006840.1.1	RLK-Pelle_DLSV	RLK-Pelle
Solyc12g014350.1.1	RLK-Pelle_DLSV	RLK-Pelle
Solyc12g096710.1.1	RLK-Pelle_LRR-Xa	RLK-Pelle
Solyc12g096720.1.1	RLK-Pelle_LRR-XI-1	RLK-Pelle
Solyc02g064980.1.1	STE_STE11	STE
Solyc02g090970.1.1	STE_STE11	STE
Solyc02g090990.1.1	STE_STE11	STE
Solyc04g064590.1.1	STE_STE11	STE
Solyc04g079400.2.1	STE_STE11	STE
Solyc11g006000.1.1	STE_STE11	STE
Solyc12g009020.1.1	STE_STE7	STE
Solyc12g088940.1.1	STE_STE11	STE

## Sheet: PK down
S9 Table. Transcripts of protein kinases, receptor like proteins and transcription factors found in our study and their comparison with other studies.
Protein kinases down-regulated in tomato leaves after treatment with 10 mM BABA.
GeneID	Family	Group
Solyc02g072540.2.1	CAMK_CAMKL-CHK1	CAMK
Solyc06g068450.1.1	CAMK_CAMKL-CHK1	CAMK
Solyc04g009900.2.1	CAMK_CDPK	CAMK
Solyc09g012000.1.1	RLK-Pelle_L-LEC	RLK-Pelle
Solyc03g064010.2.1	RLK-Pelle_LRR-III	RLK-Pelle
Solyc08g079740.2.1	RLK-Pelle_LRR-VII-1	RLK-Pelle
Solyc03g112580.2.1	RLK-Pelle_LRR-XI-1	RLK-Pelle
Solyc04g064940.2.1	RLK-Pelle_LRR-XI-1	RLK-Pelle

## Sheet: RLP
S9 Table. Transcripts of protein kinases, receptor like proteins and transcription factors found in our study and their comparison with other studies.
Receptor like proteins up-regulated in tomato leaves after treatment with 10 mM BABA.
GeneID	Anotation	Name	Citation
Solyc01g098690.2.1	LRR receptor-like serine_threonine-protein kinase, RLP	EXS	Canales, C., Bhatt, A.M., Scott, R., Dickinson, H., 2002. EXS, a Putative LRR Receptor Kinase, Regulates Male Germline Cell Number and Tapetal Identity and Promotes Seed Development in Arabidopsis. Curr. Biol. 12, 1718–1727. https://doi.org/10.1016/S0960-9822(02)01151-X
Solyc07g008620.1.1	LRR receptor-like serine_threonine-protein kinase, RLP	LeEix1	Bar, M., Sharfman, M., Avni, A., 2011. LeEix1 functions as a decoy receptor to attenuate LeEix2 signaling. Plant Signal. Behav. 6, 455–457.
Solyc08g016210.2.1	LRR receptor-like serine_threonine-protein kinase, RLP	CuRe1-like	Fürst, U., Hegenauer, V., Kaiser, B., Körner, M., Welz, M., Albert, M., 2016. Parasitic Cuscuta factor(s) and the detection by tomato initiates plant defense. Commun. Integr. Biol. 9. https://doi.org/10.1080/19420889.2016.1244590
Solyc12g009770.1.1	LRR receptor-like serine_threonine-protein kinase, RLP
Solyc01g106500.2.1	LRR receptor-like serine_threonine-protein kinase, RLP
Solyc10g052880.1.1	LRR receptor-like serine_threonine-protein kinase, RLP
Solyc12g100010.1.1	LRR receptor-like serine_threonine-protein kinase, RLP
Solyc01g006550.2.1	LRR receptor-like serine_threonine-protein kinase, RLP	PEPR1	Yamaguchi, Y., Pearce, G., and Ryan, C.A. (2006). The cell surface leucine-rich repeat receptor for AtPep1, an endogenous peptide elicitor in Arabidopsis, is functional in transgenic tobacco cells. Proc. Natl. Acad. Sci. U. S. A. 103, 10104–10109.
Solyc01g009930.1.1	LRR receptor-like serine_threonine-protein kinase, RLP	PEPR2	Yamaguchi, Y., Pearce, G., and Ryan, C.A. (2006). The cell surface leucine-rich repeat receptor for AtPep1, an endogenous peptide elicitor in Arabidopsis, is functional in transgenic tobacco cells. Proc. Natl. Acad. Sci. U. S. A. 103, 10104–10109.
Solyc08g016310.2.1	LRR receptor-like serine_threonine-protein kinase, RLP	CuRe1-like	Fürst, U., Hegenauer, V., Kaiser, B., Körner, M., Welz, M., Albert, M., 2016. Parasitic Cuscuta factor(s) and the detection by tomato initiates plant defense. Commun. Integr. Biol. 9. https://doi.org/10.1080/19420889.2016.1244590
Solyc11g016930.1.1	LRR receptor-like serine_threonine-protein kinase, RLP
Solyc09g005080.1.1	LRR receptor-like serine_threonine-protein kinase, RLP	Ve2	de Jonge, R., van Esse, H.P., Maruthachalam, K., Bolton, M.D., Santhanam, P., Saber, M.K., Zhang, Z., Usami, T., Lievens, B., Subbarao, K.V., Thomma, B.P.H.J., 2012. Tomato immune receptor Ve1 recognizes effector of multiple fungal pathogens uncovered by genome and RNA sequencing. Proc. Natl. Acad. Sci. U. S. A. 109, 5110–5115. https://doi.org/10.1073/pnas.1119623109
Solyc07g008600.1.1	LRR receptor-like serine_threonine-protein kinase, RLP	EXS	Canales, C., Bhatt, A.M., Scott, R., Dickinson, H., 2002. EXS, a Putative LRR Receptor Kinase, Regulates Male Germline Cell Number and Tapetal Identity and Promotes Seed Development in Arabidopsis. Curr. Biol. 12, 1718–1727. https://doi.org/10.1016/S0960-9822(02)01151-X
Solyc12g013680.1.1	LRR receptor-like serine_threonine-protein kinase, RLP
Solyc06g008300.2.1	LRR receptor-like serine_threonine-protein kinase, RLP	Cf-2
Solyc12g009780.1.1	LRR receptor-like serine_threonine-protein kinase, RLP
Solyc11g011180.1.1	LRR receptor-like serine_threonine-protein kinase, RLP	EXS	Canales, C., Bhatt, A.M., Scott, R., Dickinson, H., 2002. EXS, a Putative LRR Receptor Kinase, Regulates Male Germline Cell Number and Tapetal Identity and Promotes Seed Development in Arabidopsis. Curr. Biol. 12, 1718–1727. https://doi.org/10.1016/S0960-9822(02)01151-X
Solyc01g009810.2.1	LRR receptor-like serine_threonine-protein kinase, RLP	FEI 1	Xu, S.-L., Rahman, A., Baskin, T.I., Kieber, J.J., 2008. Two leucine-rich repeat receptor kinases mediate signaling, linking cell wall biosynthesis and ACC synthase in Arabidopsis. Plant Cell 20, 3065–3079. https://doi.org/10.1105/tpc.108.063354
Solyc07g008590.1.1	LRR receptor-like serine_threonine-protein kinase, RLP	GSO2	Racolta, A., Bryan, A.C., Tax, F.E., 2014. The receptor-like kinases GSO1 and GSO2 together regulate root growth in Arabidopsis through control of cell division and cell fate specification. Dev. Dyn. Off. Publ. Am. Assoc. Anat. 243, 257–278. https://doi.org/10.1002/dvdy.24066
Solyc07g008630.1.1	LRR receptor-like serine_threonine-protein kinase, RLP	LeEix2	Bar, M., Sharfman, M., Avni, A., 2011. LeEix1 functions as a decoy receptor to attenuate LeEix2 signaling. Plant Signal. Behav. 6, 455–457.
Solyc12g099980.1.1	LRR receptor-like serine_threonine-protein kinase, RLP
Solyc09g005090.1.1	LRR receptor-like serine_threonine-protein kinase, RLP	Ve1	de Jonge, R., van Esse, H.P., Maruthachalam, K., Bolton, M.D., Santhanam, P., Saber, M.K., Zhang, Z., Usami, T., Lievens, B., Subbarao, K.V., Thomma, B.P.H.J., 2012. Tomato immune receptor Ve1 recognizes effector of multiple fungal pathogens uncovered by genome and RNA sequencing. Proc. Natl. Acad. Sci. U. S. A. 109, 5110–5115. https://doi.org/10.1073/pnas.1119623109
Solyc01g005720.2.1	LRR receptor-like serine_threonine-protein kinase, RLP	PEPR1	Yamaguchi, Y., Pearce, G., and Ryan, C.A. (2006). The cell surface leucine-rich repeat receptor for AtPep1, an endogenous peptide elicitor in Arabidopsis, is functional in transgenic tobacco cells. Proc. Natl. Acad. Sci. U. S. A. 103, 10104–10109.
Solyc01g005710.2.1	LRR receptor-like serine_threonine-protein kinase, RLP	PEPR2	Yamaguchi, Y., Pearce, G., and Ryan, C.A. (2006). The cell surface leucine-rich repeat receptor for AtPep1, an endogenous peptide elicitor in Arabidopsis, is functional in transgenic tobacco cells. Proc. Natl. Acad. Sci. U. S. A. 103, 10104–10109.
Solyc04g076980.2.1	LRR receptor-like serine_threonine-protein kinase, RLP	F21M12.36	Pitorre, D., Llauro, C., Jobet, E., Guilleminot, J., Brizard, J.-P., Delseny, M., Lasserre, E., 2010. RLK7, a leucine-rich repeat receptor-like kinase, is required for proper germination speed and tolerance to oxidative stress in Arabidopsis thaliana. Planta 232, 1339–1353. https://doi.org/10.1007/s00425-010-1260-4
Solyc12g009520.1.1	LRR receptor-like serine_threonine-protein kinase, RLP
Solyc01g098370.1.1	LRR receptor-like serine_threonine-protein kinase, RLP	EXS	Canales, C., Bhatt, A.M., Scott, R., Dickinson, H., 2002. EXS, a Putative LRR Receptor Kinase, Regulates Male Germline Cell Number and Tapetal Identity and Promotes Seed Development in Arabidopsis. Curr. Biol. 12, 1718–1727. https://doi.org/10.1016/S0960-9822(02)01151-X

## Sheet: RLK
S9 Table. Transcripts of protein kinases, receptor like proteins and transcription factors found in our study and their comparison with other studies.
Receptor like kinases up-regulated in tomato leaves after treatment with 10 mM BABA.
GeneID	Anotation	Name	Citation
Solyc01g007960.2.1	RLK, Receptor like protein, putative resistance protein with an antifungal domain
Solyc01g067020.2.1	Receptor like kinase, RLK	TARK1	Kim JG, Li X, Roden JA, Taylor KW, Aakre CD, Su B, Lalonde S, Kirik A, Chen Y, Baranage G, et al: Xanthomonas T3S Effector XopN Suppresses PAMP-Triggered Immunity and Interacts with a Tomato Atypical Receptor-Like Kinase and TFT1. Plant Cell 2009, 21:1305-1323.
Solyc02g031790.1.1	Receptor like kinase, RLK
Solyc02g068830.1.1	Receptor like kinase, RLK
Solyc02g070910.1.1	Receptor like kinase, RLK	FLS2.2	Robatzek, S., Bittel, P., Chinchilla, D., Köchner, P., Felix, G., Shiu, S.-H., Boller, T., 2007. Molecular identification and characterization of the tomato flagellin receptor LeFLS2, an orthologue of Arabidopsis FLS2 exhibiting characteristically different perception specificities. Plant Mol. Biol. 64, 539–547. https://doi.org/10.1007/s11103-007-9173-8
Solyc02g071820.2.1	Receptor like kinase, RLK
Solyc02g072400.1.1	Receptor like kinase, RLK
Solyc02g079990.2.1	RLK, Receptor like protein, putative resistance protein with an antifungal domain
Solyc02g080010.2.1	RLK, Receptor like protein, putative resistance protein with an antifungal domain
Solyc02g080070.2.1	RLK, Receptor like protein, putative resistance protein with an antifungal domain
Solyc02g080080.2.1	RLK, Receptor like protein, putative resistance protein with an antifungal domain
Solyc03g006080.2.1	Receptor like kinase, RLK
Solyc03g006130.2.1	Receptor like kinase, RLK
Solyc03g083470.2.1	Receptor like kinase, RLK
Solyc03g096190.1.1	Receptor like kinase, RLK
Solyc03g111540.1.1	RLK, Receptor like protein, putative resistance protein with an antifungal domain
Solyc03g112310.1.1	Receptor like kinase, RLK
Solyc03g115610.2.1	Receptor like kinase, RLK
Solyc03g123780.2.1	Receptor like kinase, RLK
Solyc04g074000.2.1	Receptor like kinase, RLK
Solyc04g074020.2.1	Receptor like kinase, RLK
Solyc04g074030.2.1	Receptor like kinase, RLK
Solyc04g076990.2.1	Receptor like kinase, RLK
Solyc05g005070.2.1	RLK, Receptor like protein, putative resistance protein with an antifungal domain
Solyc06g051030.2.1	Receptor like kinase, RLK
Solyc06g069650.2.1	Receptor like kinase, RLK
Solyc06g071810.1.1	Receptor like kinase, RLK	SOBIR1	Liebrand TW, van den Berg GC, Zhang Z, Smit P, Cordewener JH, America AH, Sklenar J, Jones AM, Tameling WI, Robatzek S, et al: Receptor-like kinase SOBIR1/EVR interacts with receptor-like proteins in plant immunity against fungal infection. Proc Natl Acad Sci U S A 2013, 110:10010-10015.
Solyc07g006770.2.1	Receptor like kinase, RLK
Solyc08g066210.2.1	Receptor like kinase, RLK
Solyc08g066310.1.1	Receptor like kinase, RLK
Solyc08g066320.2.1	Receptor like kinase, RLK
Solyc09g072810.2.1	Receptor like kinase, RLK
Solyc11g017270.1.1	Receptor like kinase, RLK
Solyc11g017280.1.1	Receptor like kinase, RLK
Solyc11g069960.1.1	Receptor like kinase, RLK
Solyc12g014350.1.1	Receptor like kinase, RLK
Solyc12g096710.1.1	Receptor like kinase, RLK

## Sheet: TF
S9 Table. Transcripts of protein kinases, receptor like proteins and transcription factors found in our study and their comparison with other studies.
Transcription factors from WRKY, ERF and MYB family up-regulated in tomato leaves after treatment with 10 mM BABA.
GeneID	Family	Anotation
Solyc01g090300.2.1	ERF
Solyc01g090310.2.1	ERF
Solyc01g090320.2.1	ERF
Solyc01g090340.2.1	ERF
Solyc01g108240.2.1	ERF
Solyc02g077370.1.1	ERF
Solyc02g090770.1.1	ERF
Solyc03g026270.1.1	ERF
Solyc03g026280.2.1	ERF
Solyc03g093540.1.1	ERF
Solyc03g093550.1.1	ERF
Solyc03g093560.1.1	ERF
Solyc03g093610.1.1	ERF
Solyc03g120840.1.1	ERF
Solyc03g124110.1.1	ERF
Solyc04g012050.2.1	ERF
Solyc04g072900.1.1	ERF
Solyc05g050830.1.1	ERF
Solyc05g052050.1.1	ERF
Solyc06g035700.1.1	ERF
Solyc06g054630.1.1	ERF
Solyc06g065820.2.1	ERF
Solyc07g042230.1.1	ERF
Solyc07g053740.1.1	ERF
Solyc08g007230.1.1	ERF
Solyc08g007820.1.1	ERF
Solyc08g007830.1.1	ERF
Solyc08g066660.1.1	ERF
Solyc08g078180.1.1	ERF
Solyc08g078190.1.1	ERF
Solyc08g080290.2.1	ERF
Solyc08g082210.2.1	ERF
Solyc09g089930.1.1	ERF
Solyc10g006130.1.1	ERF
Solyc10g050970.1.1	ERF
Solyc11g042560.1.1	ERF
Solyc12g056430.1.1	ERF
Solyc12g056980.1.1	ERF
Solyc02g088190.2.1	MYB
Solyc03g005570.2.1	MYB
Solyc03g093890.2.1	MYB
Solyc03g119370.1.1	MYB
Solyc04g014470.2.1	MYB
Solyc04g079360.1.1	MYB
Solyc05g053150.1.1	MYB
Solyc07g008010.2.1	MYB
Solyc07g053230.2.1	MYB
Solyc09g090130.2.1	MYB
Solyc10g086250.1.1	MYB
Solyc11g006720.1.1	MYB
Solyc11g011050.1.1	MYB
Solyc12g005640.1.1	MYB
Solyc12g049350.1.1	MYB
Solyc01g079260.2.1	WRKY	PREDICTED: probable WRKY transcription factor 23
Solyc01g095630.2.1	WRKY	WRKY3
Solyc02g032950.2.1	WRKY	PREDICTED: WRKY transcription factor 6
Solyc02g071130.2.1	WRKY	PREDICTED: probable WRKY transcription factor 71
Solyc02g072190.2.1	WRKY	PREDICTED: probable WRKY transcription factor 65 isoform X1
Solyc02g080890.2.1	WRKY	PREDICTED: probable WRKY transcription factor 31 isoform X1
Solyc02g093050.2.1	WRKY	PREDICTED: probable WRKY transcription factor 7
Solyc03g007380.1.1	WRKY	PREDICTED: probable WRKY transcription factor 41
Solyc03g095770.2.1	WRKY	PREDICTED: probable WRKY transcription factor 70
Solyc03g116890.2.1	WRKY	probable WRKY transcription factor 40
Solyc04g051690.2.1	WRKY	PREDICTED: probable WRKY transcription factor 51
Solyc04g072070.2.1	WRKY	PREDICTED: probable WRKY transcription factor 51
Solyc04g078550.2.1	WRKY	PREDICTED: probable WRKY transcription factor 7
Solyc05g015850.2.1	WRKY	PREDICTED: probable WRKY transcription factor 75
Solyc06g066370.2.1	WRKY	SlWRKY33A
Solyc06g068460.2.1	WRKY	WRKY transcription factor 1
Solyc07g051840.2.1	WRKY	PREDICTED: probable WRKY transcription factor 31
Solyc08g006320.2.1	WRKY	WRKYIId-1
Solyc08g008280.2.1	WRKY	PREDICTED: probable WRKY transcription factor 53
Solyc08g062490.2.1	WRKY	PREDICTED: probable WRKY transcription factor 75
Solyc08g067340.2.1	WRKY	PREDICTED: probable WRKY transcription factor 40
Solyc08g067360.2.1	WRKY	probable WRKY transcription factor 40
Solyc08g082110.2.1	WRKY	PREDICTED: probable WRKY transcription factor 53
Solyc09g014990.2.1	WRKY	SlWRKY33B
Solyc09g015770.2.1	WRKY	WRKY3
Solyc10g009550.2.1	WRKY	PREDICTED: probable WRKY transcription factor 30
Solyc10g011910.2.1	WRKY	PREDICTED: WRKY transcription factor 22-like
Solyc12g096350.1.1	WRKY	probable WRKY transcription factor 17

## Sheet: WRKY
S9 Table. Transcripts of protein kinases, receptor like proteins and transcription factors found in our study and their comparison with other studies.
Transcription factors from WRKY family up-regulated in tomato leaves after treatment with 10 mM BABA and their role during various stresses.
Gene locus	Gene symbol*	Stress	Citation
Solyc02g080890.2.1	SlWRKY06
Solyc04g078550.2.1	SlWRKY07
Solyc02g093050.2.1	SlWRKY08 (WRKYIId-4)
Solyc12g096350.1.1	SlWRKY10 (WRKYIId-2)
Solyc08g006320.2.1	SlWRKY11 (WRKYIId-1)	Abiotic (drought tolerance in Arabidopsis)	Liu, H., Yang, W., Liu, D., Han, Y., Zhang, A., Li, S., 2011. Ectopic expression of a grapevine transcription factor VvWRKY11 contributes to osmotic stress tolerance in Arabidopsis. Mol. Biol. Rep. 38, 417–427. https://doi.org/10.1007/s11033-010-0124-0
Solyc02g032950.2.1	SlWRKY16	Abiotic	Chang, I.-F., Curran, A., Woolsey, R., Quilici, D., Cushman, J.C., Mittler, R., Harmon, A., Harper, J.F., 2009. Proteomic profiling of tandem affinity purified 14-3-3 protein complexes in Arabidopsis thaliana. Proteomics 9, 2967–2985. https://doi.org/10.1002/pmic.200800445
Solyc07g051840.2.1	SlWRKY17
Solyc01g079260.2.1	SlWRKY23	Biotic/Abiotic (regulates the production of flavanols in Arabidopsis)	Grunewald, W., De Smet, I., Lewis, D.R., Löfke, C., Jansen, L., Goeminne, G., Vanden Bossche, R., Karimi, M., De Rybel, B., Vanholme, B., Teichmann, T., Boerjan, W., Van Montagu, M.C.E., Gheysen, G., Muday, G.K., Friml, J., Beeckman, T., 2012. Transcription factor WRKY23 assists auxin distribution patterns during Arabidopsis root development through local control on flavonol biosynthesis. Proc. N…
Solyc10g011910.2.1	SlWRKY25	Biotic/Abiotic (regulates salt stress in transgenic tobacco)	Liu, X., Song, Y., Xing, F., Wang, N., Wen, F., Zhu, C., 2016. GhWRKY25, a group I WRKY gene from cotton, confers differential tolerance to abiotic and biotic stresses in transgenic Nicotiana benthamiana. Protoplasma 253, 1265–1281. https://doi.org/10.1007/s00709-015-0885-3
Solyc06g066370.2.1	SlWRKY31 (SlDRW1)	Biotic (regulator of defense response in tomato against B. cinerea and oxidative stress)
Solyc09g014990.2.1	SlWRKY33	Biotic/Abiotic (regulate multiple abiotic stresses, play an important role in plant resistance to pathogens as a substrates of MPK3/MPK6 )	Lai, Z., Li, Y., Wang, F., Cheng, Y., Fan, B., Yu, J.-Q., Chen, Z., 2011. Arabidopsis sigma factor binding proteins are activators of the WRKY33 transcription factor in plant defense. Plant Cell 23, 3824–3841. https://doi.org/10.1105/tpc.111.090571
			Wang, M., Vannozzi, A., Wang, G., Zhong, Y., Corso, M., Cavallini, E., Cheng, Z.-M.M., 2015. A comprehensive survey of the grapevine VQ gene family and its transcriptional correlation with WRKY proteins. Front. Plant Sci. 6, 417. https://doi.org/10.3389/fpls.2015.00417
Solyc03g116890.2.1	SlWRKY39
Solyc06g068460.2.1	SlWRKY40 (WRKY1)	Abiotic	Brotman, Y., Landau, U., Cuadros-Inostroza, Á., Takayuki, T., Fernie, A.R., Chet, I., Viterbo, A., Willmitzer, L., 2013. Trichoderma-Plant Root Colonization: Escaping Early Plant Defense Responses and Activation of the Antioxidant Machinery for Saline Stress Tolerance. PLOS Pathog. 9, e1003221. https://doi.org/10.1371/journal.ppat.1003221
			Liu, H., Yang, W., Liu, D., Han, Y., Zhang, A., Li, S., 2011. Ectopic expression of a grapevine transcription factor VvWRKY11 contributes to osmotic stress tolerance in Arabidopsis. Mol. Biol. Rep. 38, 417–427. https://doi.org/10.1007/s11033-010-0124-0
			Marchive, C., Léon, C., Kappel, C., Coutos-Thévenot, P., Corio-Costet, M.-F., Delrot, S., Lauvergeat, V., 2013. Over-expression of VvWRKY1 in grapevines induces expression of jasmonic acid pathway-related genes and confers higher tolerance to the downy mildew. PloS One 8, e54185. https://doi.org/10.1371/journal.pone.0054185
			Turck, F., Zhou, A., Somssich, I.E., 2004. Stimulus-Dependent, Promoter-Specific Binding of Transcription Factor WRKY1 to Its Native Promoter and the Defense-Related Gene PcPR1-1 in Parsley. Plant Cell 16, 2573–2585. https://doi.org/10.1105/tpc.104.024810
Solyc01g095630.2.1	SlWRKY41		Chu, X., Wang, C., Chen, X., Lu, W., Li, H., Wang, X., Hao, L., Guo, X., 2015. The Cotton WRKY Gene GhWRKY41 Positively Regulates Salt and Drought Stress Tolerance in Transgenic Nicotiana benthamiana. PloS One 10, e0143022. https://doi.org/10.1371/journal.pone.0143022
Solyc10g009550.2.1	SlWRKY42		Akagi, A., Fukushima, S., Okada, K., Jiang, C.-J., Yoshida, R., Nakayama, A., Shimono, M., Sugano, S., Yamane, H., Takatsuji, H., 2014. WRKY45-dependent priming of diterpenoid phytoalexin biosynthesis in rice and the role of cytokinin in triggering the reaction. Plant Mol. Biol. 86, 171–183. https://doi.org/10.1007/s11103-014-0221-x
Solyc08g067360.2.1	SlWRKY45	Biotic	Matsushita, A., Inoue, H., Goto, S., Nakayama, A., Sugano, S., Hayashi, N., Takatsuji, H., 2013. Nuclear ubiquitin proteasome degradation affects WRKY45 function in the rice defense program. Plant J. 73, 302–313. https://doi.org/10.1111/tpj.12035
			Qiu, Y., Yu, D., 2009. Over-expression of the stress-induced OsWRKY45 enhances disease resistance and drought tolerance in Arabidopsis. Environ. Exp. Bot. 65, 35–47. https://doi.org/10.1016/j.envexpbot.2008.07.002
			Tao, Z., Liu, H., Qiu, D., Zhou, Y., Li, X., Xu, C., Wang, S., 2009. A Pair of Allelic WRKY Genes Play Opposite Roles in Rice-Bacteria Interactions. Plant Physiol. 151, 936–948. https://doi.org/10.1104/pp.109.145623
			Xie, Z., Zhang, Z.-L., Zou, X., Huang, J., Ruas, P., Thompson, D., Shen, Q.J., 2005. Annotations and Functional Analyses of the Rice WRKY Gene Superfamily Reveal Positive and Negative Regulators of Abscisic Acid Signaling in Aleurone Cells. Plant Physiol. 137, 176–189. https://doi.org/10.1104/pp.104.054312
Solyc08g067340.2.1	SlWRKY46	Abiotic	Ding, Z.J., Yan, J.Y., Li, C.X., Li, G.X., Wu, Y.R., Zheng, S.J., 2015. Transcription factor WRKY46 modulates the development of Arabidopsis lateral roots in osmotic/salt stress conditions via regulation of ABA signaling and auxin homeostasis. Plant J. Cell Mol. Biol. 84, 56–69. https://doi.org/10.1111/tpj.12958
Solyc08g062490.2.1	SlWRKY50	Biotic	Gao, Q.-M., Venugopal, S., Navarre, D., Kachroo, A., 2011. Low Oleic Acid-Derived Repression of Jasmonic Acid-Inducible Defense Responses Requires the WRKY50 and WRKY51 Proteins. Plant Physiol. 155, 464–476. https://doi.org/10.1104/pp.110.166876
Solyc04g051690.2.1	SlWRKY51	Biotic	Gao, Q.-M., Venugopal, S., Navarre, D., Kachroo, A., 2011. Low Oleic Acid-Derived Repression of Jasmonic Acid-Inducible Defense Responses Requires the WRKY50 and WRKY51 Proteins. Plant Physiol. 155, 464–476. https://doi.org/10.1104/pp.110.166876
Solyc03g007380.1.1	SlWRKY52
Solyc08g008280.2.1	SlWRKY53	Biotic/Abiotic	Hu, L., Ye, M., Li, R., Zhang, T., Zhou, G., Wang, Q., Lu, J., Lou, Y., 2015. The Rice Transcription Factor WRKY53 Suppresses Herbivore-Induced Defenses by Acting as a Negative Feedback Modulator of Mitogen-Activated Protein Kinase Activity. Plant Physiol. 169, 2907–2921. https://doi.org/10.1104/pp.15.01090
			Zhang, L., Gu, L., Ringler, P., Smith, S., Rushton, P.J., Shen, Q.J., 2015. Three WRKY transcription factors additively repress abscisic acid and gibberellin signaling in aleurone cells. Plant Sci. Int. J. Exp. Plant Biol. 236, 214–222. https://doi.org/10.1016/j.plantsci.2015.04.014
Solyc08g082110.2.1	SlWRKY54	Abiotic	Zhou, Q.-Y., Tian, A.-G., Zou, H.-F., Xie, Z.-M., Lei, G., Huang, J., Wang, C.-M., Wang, H.-W., Zhang, J.-S., Chen, S.-Y., 2008. Soybean WRKY-type transcription factor genes, GmWRKY13, GmWRKY21, and GmWRKY54, confer differential tolerance to abiotic stresses in transgenic Arabidopsis plants. Plant Biotechnol. J. 6, 486–503. https://doi.org/10.1111/j.1467-7652.2008.00336.x
Solyc04g072070.2.1	SlWRKY55
Solyc02g071130.2.1	SlWRKY71	Abiotic	Guo, D., Zhang, J., Wang, X., Han, X., Wei, B., Wang, J., Li, B., Yu, H., Huang, Q., Gu, H., Qu, L.-J., Qin, G., 2015. The WRKY Transcription Factor WRKY71/EXB1 Controls Shoot Branching by Transcriptionally Regulating RAX Genes in Arabidopsis. Plant Cell 27, 3112–3127. https://doi.org/10.1105/tpc.15.00829
			Yu, Y., Liu, Z., Wang, L., Kim, S.-G., Seo, P.J., Qiao, M., Wang, N., Li, S., Cao, X., Park, C.-M., Xiang, F., 2016. WRKY71 accelerates flowering via the direct activation of FLOWERING LOCUS T and LEAFY in Arabidopsis thaliana. Plant J. Cell Mol. Biol. 85, 96–106. https://doi.org/10.1111/tpj.13092
Solyc05g015850.2.1	SlWRKY75
Solyc02g072190.2.1	SlWRKY79
Solyc03g095770.2.1	SlWRKY80
Solyc09g015770.2.1	SlWRKY81 (WRKY3)

## Sheet: ERF
S9 Table. Transcripts of protein kinases, receptor like proteins and transcription factors found in our study and their comparison with other studies.
Transcription factors from ERF family up-regulated in tomato leaves after treatment with 10 mM BABA.
Gene locus	Gene symbol*	Citation
Solyc08g078180.1.1	SLERF68, Sl-ERF.A.1	Sharma MK, Kumar R, Solanke AU, Sharma R, Tyagi AK, Sharma AK: Identification, phylogeny, and transcript profiling of ERF family genes during development and abiotic stress treatments in tomato. Mol Genet Genomics 2010, 284:455-475.
		Pirrello J, Prasad BC, Zhang W, Chen K, Mila I, Zouine M, Latche A, Pech JC, Ohme-Takagi M, Regad F, Bouzayen M: Functional analysis and binding affinity of tomato ethylene response factors provide insight on the molecular bases of plant differential responses to ethylene. BMC Plant Biol 2012, 12:190.
Solyc01g090310.2.1	SLERF66	Sharma MK, Kumar R, Solanke AU, Sharma R, Tyagi AK, Sharma AK: Identification, phylogeny, and transcript profiling of ERF family genes during development and abiotic stress treatments in tomato. Mol Genet Genomics 2010, 284:455-475.
Solyc08g080290.2.1	SLERF25	Sharma MK, Kumar R, Solanke AU, Sharma R, Tyagi AK, Sharma AK: Identification, phylogeny, and transcript profiling of ERF family genes during development and abiotic stress treatments in tomato. Mol Genet Genomics 2010, 284:455-475.
Solyc06g054630.1.1	SLERF15	Sharma MK, Kumar R, Solanke AU, Sharma R, Tyagi AK, Sharma AK: Identification, phylogeny, and transcript profiling of ERF family genes during development and abiotic stress treatments in tomato. Mol Genet Genomics 2010, 284:455-475.
Solyc02g077370.1.1	Pti5, ERF2, SLERF60	Thara VK, Tang X, Gu YQ, Martin GB, Zhou JM: Pseudomonas syringae pv tomato induces the expression of tomato EREBP-like genes pti4 and pti5 independent of ethylene, salicylate and jasmonate. Plant J 1999, 20:475-483.
		He P, Warren RF, Zhao T, Shan L, Zhu L, Tang X, Zhou JM: Overexpression of Pti5 in tomato potentiates pathogen-induced defense gene expression and enhances disease resistance to Pseudomonas syringae pv. tomato. Mol Plant Microbe Interact 2001, 14:1453-1457.
		Gu YQ, Wildermuth MC, Chakravarthy S, Loh YT, Yang C, He X, Han Y, Martin GB: Tomato transcription factors pti4, pti5, and pti6 activate defense responses when expressed in Arabidopsis. Plant Cell 2002, 14:817-831.
		Zhou J, Tang X, Martin GB: The Pto kinase conferring resistance to tomato bacterial speck disease interacts with proteins that bind a cis-element of pathogenesis-related genes. EMBO J 1997, 16:3207-3218.
		Tang X, Xie M, Kim YJ, Zhou J, Klessig DF, Martin GB: Overexpression of Pto activates defense responses and confers broad resistance. Plant Cell 1999, 11:15-29.
Solyc01g108240.2.1	SLERF79, Sl-ERF.D.3	Sharma MK, Kumar R, Solanke AU, Sharma R, Tyagi AK, Sharma AK: Identification, phylogeny, and transcript profiling of ERF family genes during development and abiotic stress treatments in tomato. Mol Genet Genomics 2010, 284:455-475.
		Pirrello J, Prasad BC, Zhang W, Chen K, Mila I, Zouine M, Latche A, Pech JC, Ohme-Takagi M, Regad F, Bouzayen M: Functional analysis and binding affinity of tomato ethylene response factors provide insight on the molecular bases of plant differential responses to ethylene. BMC Plant Biol 2012, 12:190.
Solyc08g007820.1.1	SLERF30	Sharma MK, Kumar R, Solanke AU, Sharma R, Tyagi AK, Sharma AK: Identification, phylogeny, and transcript profiling of ERF family genes during development and abiotic stress treatments in tomato. Mol Genet Genomics 2010, 284:455-475.
Solyc04g071770.2.1	SLERF85	Sharma MK, Kumar R, Solanke AU, Sharma R, Tyagi AK, Sharma AK: Identification, phylogeny, and transcript profiling of ERF family genes during development and abiotic stress treatments in tomato. Mol Genet Genomics 2010, 284:455-475.
Solyc02g090770.1.1	CBF3, SLERF27	Zhang X, Fowler SG, Cheng H, Lou Y, Rhee SY, Stockinger EJ, Thomashow MF: Freezing-sensitive tomato has a functional CBF cold response pathway, but a CBF regulon that differs from that of freezing-tolerant Arabidopsis. Plant J 2004, 39:905-919.
Solyc03g026270.1.1	SLERF26	Sharma MK, Kumar R, Solanke AU, Sharma R, Tyagi AK, Sharma AK: Identification, phylogeny, and transcript profiling of ERF family genes during development and abiotic stress treatments in tomato. Mol Genet Genomics 2010, 284:455-475.
Solyc06g035700.1.1	ERF1, ERF-1, EREBP-1, SlERF1B, SLERF69	Tournier B, Sanchez-Ballesta MT, Jones B, Pesquet E, Regad F, Latche A, Pech JC, Bouzayen M: New members of the tomato ERF family show specific expression pattern and diverse DNA-binding capacity to the GCC box element. FEBS Lett 2003, 550:149-154.
Solyc03g093610.1.1	SLERF1, ERF1, LeERF1	Hongxing Z, Benzhong Z, Bianyun Y, Yanling H, Daqi F, Wentao X, Yunbo L: Cloning and DNA-binding properties of ethylene response factor, LeERF1 and LeERF2, in tomato. Biotechnol Lett 2005, 27:423-428.
Solyc06g065820.2.1	SLERF80, Sl-ERF.D.4	Sharma MK, Kumar R, Solanke AU, Sharma R, Tyagi AK, Sharma AK: Identification, phylogeny, and transcript profiling of ERF family genes during development and abiotic stress treatments in tomato. Mol Genet Genomics 2010, 284:455-475.
		Pirrello J, Prasad BC, Zhang W, Chen K, Mila I, Zouine M, Latche A, Pech JC, Ohme-Takagi M, Regad F, Bouzayen M: Functional analysis and binding affinity of tomato ethylene response factors provide insight on the molecular bases of plant differential responses to ethylene. BMC Plant Biol 2012, 12:190.
Solyc10g050970.1.1	SLERF17	Sharma MK, Kumar R, Solanke AU, Sharma R, Tyagi AK, Sharma AK: Identification, phylogeny, and transcript profiling of ERF family genes during development and abiotic stress treatments in tomato. Mol Genet Genomics 2010, 284:455-475.
Solyc11g012980.1.1	SLERF65	Sharma MK, Kumar R, Solanke AU, Sharma R, Tyagi AK, Sharma AK: Identification, phylogeny, and transcript profiling of ERF family genes during development and abiotic stress treatments in tomato. Mol Genet Genomics 2010, 284:455-475.
Solyc07g042230.1.1	CBF2, SLERF28	Zhang X, Fowler SG, Cheng H, Lou Y, Rhee SY, Stockinger EJ, Thomashow MF: Freezing-sensitive tomato has a functional CBF cold response pathway, but a CBF regulon that differs from that of freezing-tolerant Arabidopsis. Plant J 2004, 39:905-919.
Solyc01g090300.2.1	SLERF5, ERF5, LeERF5	Li CW, Su RC, Cheng CP, Sanjaya, You SJ, Hsieh TH, Chao TC, Chan MT: Tomato RAV transcription factor is a pivotal modulator involved in the AP2/EREBP-mediated defense pathway. Plant Physiol 2011, 156:213-227.
		Pan Y, Seymour GB, Lu C, Hu Z, Chen X, Chen G: An ethylene response factor (ERF5) promoting adaptation to drought and salt tolerance in tomato. Plant Cell Rep 2012, 31:349-360.
Solyc03g124110.1.1	SLERF64	Sharma MK, Kumar R, Solanke AU, Sharma R, Tyagi AK, Sharma AK: Identification, phylogeny, and transcript profiling of ERF family genes during development and abiotic stress treatments in tomato. Mol Genet Genomics 2010, 284:455-475.
Solyc03g093560.1.1	TSRF1, SLERF55	Zhang X, Fowler SG, Cheng H, Lou Y, Rhee SY, Stockinger EJ, Thomashow MF: Freezing-sensitive tomato has a functional CBF cold response pathway, but a CBF regulon that differs from that of freezing-tolerant Arabidopsis. Plant J 2004, 39:905-919.
Solyc08g078190.1.1	RAV2, LeRAV2, SLERF43	Li CW, Su RC, Cheng CP, Sanjaya, You SJ, Hsieh TH, Chao TC, Chan MT: Tomato RAV transcription factor is a pivotal modulator involved in the AP2/EREBP-mediated defense pathway. Plant Physiol 2011, 156:213-227.
Solyc09g089930.1.1	SLERF35, Sl-ERF.F.4	Sharma MK, Kumar R, Solanke AU, Sharma R, Tyagi AK, Sharma AK: Identification, phylogeny, and transcript profiling of ERF family genes during development and abiotic stress treatments in tomato. Mol Genet Genomics 2010, 284:455-475.
		Pirrello J, Prasad BC, Zhang W, Chen K, Mila I, Zouine M, Latche A, Pech JC, Ohme-Takagi M, Regad F, Bouzayen M: Functional analysis and binding affinity of tomato ethylene response factors provide insight on the molecular bases of plant differential responses to ethylene. BMC Plant Biol 2012, 12:190.
Solyc05g009790.1.1	SLERF36, Sl-ERF.F.1	Sharma MK, Kumar R, Solanke AU, Sharma R, Tyagi AK, Sharma AK: Identification, phylogeny, and transcript profiling of ERF family genes during development and abiotic stress treatments in tomato. Mol Genet Genomics 2010, 284:455-475.
		Pirrello J, Prasad BC, Zhang W, Chen K, Mila I, Zouine M, Latche A, Pech JC, Ohme-Takagi M, Regad F, Bouzayen M: Functional analysis and binding affinity of tomato ethylene response factors provide insight on the molecular bases of plant differential responses to ethylene. BMC Plant Biol 2012, 12:190.
Solyc07g053740.1.1	Pti4, ERF1a, SLERF70	Zhou J, Tang X, Martin GB: The Pto kinase conferring resistance to tomato bacterial speck disease interacts with proteins that bind a cis-element of pathogenesis-related genes. EMBO J 1997, 16:3207-3218.
Solyc09g089910.1.1	DREB3, LeDREB3, AP2, SLERF6	Sharma MK, Kumar R, Solanke AU, Sharma R, Tyagi AK, Sharma AK: Identification, phylogeny, and transcript profiling of ERF family genes during development and abiotic stress treatments in tomato. Mol Genet Genomics 2010, 284:455-475.
Solyc10g006130.1.1	CBF1, LeCBF1, SLERF29	Jaglo KR, Kleff S, Amundsen KL, Zhang X, Haake V, Zhang JZ, Deits T, Thomashow MF: Components of the Arabidopsis C-repeat/dehydration-responsive element binding factor cold-response pathway are conserved in Brassica napus and other plant species. Plant Physiol 2001, 127:910-917.
		Zhang X, Fowler SG, Cheng H, Lou Y, Rhee SY, Stockinger EJ, Thomashow MF: Freezing-sensitive tomato has a functional CBF cold response pathway, but a CBF regulon that differs from that of freezing-tolerant Arabidopsis. Plant J 2004, 39:905-919.
		Zhao DY, Shen L, Fan B, Liu KL, Yu MM, Zheng Y, Ding Y, Sheng JP: Physiological and genetic properties of tomato fruits from 2 cultivars differing in chilling tolerance at cold storage. J Food Sci 2009, 74:C348-352.
Solyc05g052050.1.1	SLERF19	Sharma MK, Kumar R, Solanke AU, Sharma R, Tyagi AK, Sharma AK: Identification, phylogeny, and transcript profiling of ERF family genes during development and abiotic stress treatments in tomato. Mol Genet Genomics 2010, 284:455-475.
Solyc04g072900.1.1	SLERF21, SLERF22?	Sharma MK, Kumar R, Solanke AU, Sharma R, Tyagi AK, Sharma AK: Identification, phylogeny, and transcript profiling of ERF family genes during development and abiotic stress treatments in tomato. Mol Genet Genomics 2010, 284:455-475.
Solyc03g026280.2.1	SLERF67	Sharma MK, Kumar R, Solanke AU, Sharma R, Tyagi AK, Sharma AK: Identification, phylogeny, and transcript profiling of ERF family genes during development and abiotic stress treatments in tomato. Mol Genet Genomics 2010, 284:455-475.

## Sheet: MYB
S9 Table. Transcripts of protein kinases, receptor like proteins and transcription factors found in our study and their comparison with other studies.
Transcription factors from MYB family up-regulated in tomato leaves after treatment with 10 mM BABA and their role during various stresses (Li et al., 2016).
Li, Z., Peng, R., Tian, Y., Han, H., Xu, J., Yao, Q., 2016. Genome-Wide Identification and Analysis of the MYB Transcription Factor Superfamily in Solanum lycopersicum. Plant Cell Physiol. 57, 1657–1677. https://doi.org/10.1093/pcp/pcw091
Gene locus	Gene symbol*	log2FoldChange	MeJa	SA	PstDC3000	P. putida	P. fluorescens	Salt
Solyc12g049350.1.1	SlMYB12	-2.33132	N. C.	N. C.	N. C.	N. C.	N. C.	N. C.
Solyc09g090130.2.1	SlMYB13	1.75053	+	N. C.	+	+	N. C.	N. C.
Solyc03g005570.2.1	SlMYB15	1.78831	N. C.	N. C.	N. C.	+	N. C.	N. C.
Solyc11g011050.1.1	SlMYB20	1.213	N. C.	N. C.	N. C.	+	+	+
Solyc12g005640.1.1	SlMYB28	1.73485	+	+	+	+	+	N. C.
Solyc07g053230.2.1	SlMYB34	1.66514	N. C.	+	+	N. C.	N. C.	N. C.
Solyc04g014470.2.1	SlMYB43	-1.51453	+	N. C.	N. C.	-	-	N. C.
Solyc03g093890.2.1	SlMYB58	2.7123	N. C.	+	+	+	+	N. C.
Solyc04g079360.1.1	SlMYB77	3.31074	+	+	+	N. C.	N. C.	N. C.
Solyc05g053150.1.1	SlMYB79	3.53131	N. C.	N. C.	N. C.	N. C.	N. C.	N. C.
Solyc07g008010.2.1	SlMYB82	-1.67411	N. C.	N. C.	N. C.	N. C.	N. C.	N. C.
Solyc10g086250.1.1	SlMYB90	-1.22503	+	N. C.	N. C.	N. C.	N. C.	N. C.
Solyc02g088190.2.1	SlMYB106	-1.26862	N. C.	N. C.	N. C.	-	N. C.	N. C.
Solyc03g119370.1.1	SlMYB116	2.17003	+	+	+	N. C.	N. C.	N. C.

## Sheet: Overlap
S9 Table. Transcripts of protein kinases, receptor like proteins and transcription factors found in our study and their comparison with other studies.
Overlap between transcription factors from WRKY, ERF and MYB family induced in BABA treated tomato Marmande plants and in tomato Rio Grande (RG)-PtoR resistant plants during MTI, ETI or both (Pombo et al., 2014) and tomato response to cold (Chen et al., 2015), salt (Sun et al., 2010)or drought (Egea et al., 2018) stress.
Chen, H., Chen, X., Chen, D., Li, J., Zhang, Y., and Wang, A. (2015). A comparison of the low temperature transcriptomes of two tomato genotypes that differ in freezing tolerance: Solanum lycopersicum and Solanum habrochaites. BMC Plant Biol. 15, 132.
Egea, I., Albaladejo, I., Meco, V., Morales, B., Sevilla, A., Bolarin, M.C., and Flores, F.B. (2018). The drought-tolerant Solanum pennellii regulates leaf water loss and induces genes involved in amino acid and ethylene/jasmonate metabolism under dehydration. Sci. Rep. 8, 2791.
Pombo, M.A., Zheng, Y., Fernandez-Pozo, N., Dunham, D.M., Fei, Z., and Martin, G.B. (2014). Transcriptomic analysis reveals tomato genes whose expression is induced specifically during effector-triggered immunity and identifies the Epk1 protein kinase which is required for the host response to three bacterial effector proteins. Genome Biol. 15, 492.
Sun, W., Xu, X., Zhu, H., Liu, A., Liu, L., Li, J., and Hua, X. (2010). Comparative Transcriptomic Profiling of a Salt-Tolerant Wild Tomato Species and a Salt-Sensitive Tomato Cultivar. Plant Cell Physiol. 51, 997–1006.
Abiotic stress			Biotic stress
Temperature	Salt	Drought	ETI	ETI-MTI	MTI
Solyc08g078190.1.1	Solyc08g078190.1.1	Solyc02g077370.1.1	Solyc02g077370.1.1	Solyc09g015770.2.1	Solyc08g008280.2.1
Solyc03g124110.1.1	Solyc03g124110.1.1	Solyc01g090310.2.1	Solyc04g072900.1.1	Solyc03g095770.2.1	Solyc08g062490.2.1
Solyc01g108240.2.1	Solyc01g108240.2.1		Solyc07g053740.1.1	Solyc01g095630.2.1	Solyc03g007380.1.1
Solyc04g072900.1.1	Solyc04g072900.1.1		Solyc09g089930.1.1	Solyc05g052050.1.1
Solyc03g026280.2.1	Solyc03g026280.2.1		Solyc08g007820.1.1	Solyc04g078550.2.1
Solyc03g093560.1.1	Solyc07g053740.1.1		Solyc06g066370.2.1	Solyc05g015850.2.1
Solyc07g053740.1.1	Solyc02g077370.1.1		Solyc02g093050.2.1	Solyc08g067360.2.1
Solyc02g077370.1.1	Solyc09g089930.1.1		Solyc08g006320.2.1	Solyc04g072070.2.1
Solyc08g078180.1.1	Solyc02g090770.1.1		Solyc01g079260.2.1	Solyc03g093890.2.1
Solyc08g080290.2.1	Solyc08g007820.1.1		Solyc11g011050.1.1
Solyc10g050970.1.1	Solyc01g090310.2.1		Solyc10g050970.1.1
Solyc10g006130.1.1	Solyc09g014990.2.1		Solyc04g071770.2.1
Solyc09g089930.1.1	Solyc03g116890.2.1		Solyc05g009790.1.1
Solyc06g035700.1.1	Solyc06g066370.2.1		Solyc08g067340.2.1
Solyc01g090300.2.1	Solyc08g008280.2.1		Solyc02g032950.2.1
Solyc02g090770.1.1	Solyc02g093050.2.1		Solyc02g071130.2.1
Solyc07g042230.1.1	Solyc08g006320.2.1		Solyc08g082110.2.1
Solyc08g007820.1.1	Solyc09g015770.2.1		Solyc10g011910.2.1
Solyc06g054630.1.1	Solyc03g095770.2.1		Solyc02g072190.2.1
Solyc01g090310.2.1	Solyc01g079260.2.1		Solyc04g051690.2.1
Solyc04g071770.2.1	Solyc01g095630.2.1		Solyc02g080890.2.1
Solyc05g009790.1.1	Solyc09g090130.2.1		Solyc07g053230.2.1
Solyc09g089910.1.1	Solyc11g011050.1.1		Solyc12g005640.1.1
Solyc11g012980.1.1	Solyc05g052050.1.1		Solyc03g119370.1.1
Solyc09g014990.2.1	Solyc03g093610.1.1
Solyc03g116890.2.1	Solyc11g006720.1.1
Solyc06g068460.2.1
Solyc06g066370.2.1
Solyc08g067340.2.1
Solyc08g008280.2.1
Solyc12g096350.1.1
Solyc02g032950.2.1
Solyc02g071130.2.1
Solyc07g051840.2.1
Solyc08g082110.2.1
Solyc04g078550.2.1
Solyc02g093050.2.1
Solyc08g006320.2.1
Solyc05g015850.2.1
Solyc08g067360.2.1
Solyc09g015770.2.1
Solyc03g095770.2.1
Solyc10g011910.2.1
Solyc01g079260.2.1
Solyc02g072190.2.1
Solyc04g051690.2.1
Solyc04g072070.2.1
Solyc08g062490.2.1
Solyc10g009550.2.1
Solyc02g080890.2.1
Solyc01g095630.2.1
Solyc09g090130.2.1
Solyc03g093890.2.1
Solyc03g005570.2.1
Solyc07g053230.2.1
Solyc12g005640.1.1
Solyc11g011050.1.1
Solyc04g079360.1.1
Solyc03g119370.1.1
Solyc02g078030.1.1
