# Supplementary material for: BABA-induced pathogen resistance: a multi-omics analysis of the tomato response reveals a hyper-receptive status involving ethylene
Source: Hortic Res. 2023 Apr 13;10(6):uhad068. doi: 10.1093/hr/uhad068 (PMC10243938; doi:10.1093/hr/uhad068)
Supplement: Web_Material_uhad068 [file web_material_uhad068.zip › S10_Table.xlsx]

## Sheet: phenylpropanoid p.
	S10 Table. Induction of genes in glutamate metabolic pathway and phenylpropanoid pathway.
	Induction of genes in phenylpropanoid pathway.
		Accession	Shortname	log2foldchange	padj	% EF	log2 of relative abundance
	chorismic acid mutase	Solyc02g088460.2.1		0.33462	1	6.49965	9.34422
		Solyc11g017240.1.1	LeCM2	0.316526	1	1.73924	7.44232
PDH	Prephenate dehydrogenasa	Solyc09g011870.1.1		3.35309	2.25e-19	0.25	4.64386
		Solyc06g050630.2.1		2.52823	1.78e-14	1.22	6.93074
PDT	Prephenate dehydratase	Solyc06g074530.1.1		1.67031	1.58e-06	4.15	8.69697
PAL	Phenylalanine ammonia-lyase	Solyc09g007900.2.1	PAL1	2.72974	3.75e-16	1.53	7.25739
		Solyc10g011930.1.1	PAL4	2.47209	0.0061828	0.02	1
		Solyc03g042560.1.1	PAL2	2.097	1.51e-07	0.2	4.32193
		Solyc09g007910.2.1	PAL5	1.76918	1.4e-07	9.2	9.84549
		Solyc09g007890.1.1	PAL3	0.778127	0.00153919	0.1	3.32193
		Solyc00g282510.1.1	PAL1	1.14517	0.00772232	1.53	7.25739
C4H	Cytochrome P450	Solyc05g047530.2.1		-0.202662	1	0.0251448	1.33026
4CL	4-coumarate CoA ligase	Solyc06g035960.2.1		2.73464	3.42e-15	1.38	7.10852
ArgDC	Arginine decarboxylase	Solyc10g054440.1.1		1.71096	1.8e-07	53.08	12.374
THT	Tyramine N-(hydroxycinnamoyl) transferase	Solyc08g068710.1.1	SlHAG20	2.51696	1.45e-10	0.2	4.32193
		Solyc08g068770.1.1	THT1-4	2.44589	1.35e-13	3.56	8.47573
		Solyc08g068730.1.1	THT1-3	2.445	9.23e-13	0.75	6.22882
		Solyc08g068690.1.1	SlHAG25	2.13396	1.54e-10	4.04	8.65821
		Solyc08g068790.1.1	THT7-1	2.00943	3.72e-06	0.16	4
		Solyc08g068780.1.1	THT7-8	1.26631	0.000545455	2.13	7.73471

## Sheet: glutamate metabolic p.
S10 Table. Induction of genes in glutamate metabolic pathway and phenylpropanoid pathway.
Induction of genes in glutamate metabolic pathway.
	Accession	Shortname	log2foldchange	padj	% EF	log2 of relative abundance
Proline dehydrogenase	Solyc02g089630.2.1	ProDH1	3.9239	4.97e-20	0.08	3
	Solyc02g089620.2.1	ProDH2	1.59339	1.05e-05	0.5	5.64386
Glutamate decarboxylase	Solyc04g025530.2.1	GluDC	2.80251	1.38e-14	0.3	4.90689
Asparagine synthase	Solyc06g007180.2.1	AS1	1.8616	2.86e-06	0.232014	4.53614
Gamma-glutamyl phosphate reductase	Solyc06g019170.2.1	P5CS	-0.566082	0.506131	32.0364	11.6455
	Solyc08g043170.2.1	PRO2, P5CS, tomPRO2	0.17057	1	11.2602	10.137
N-succinylglutamate 5-semialdehyde dehydrogenase	Solyc06g071000.2.1	AstD	-0.0166285	1	9.79597	9.93604
Acetylornithine aminotransferase	Solyc08g080370.2.1	ACOAT	-0.107433	1	16.0236	10.646
Pyrroline-5-carboxylate reductase	Solyc02g068640.2.1	P5CR	0.491834	0.503953	2.48623	7.95782
